# Supplementary material for: Transcriptome-wide alternative splicing and transcript-level differential expression analysis of post-mortem Lewy body dementia brains
Source: Acta Neuropsychiatr. 2025 Feb 10;37:e9. doi: 10.1017/neu.2024.65 (PMC13130329; doi:10.1017/neu.2024.65)
Supplement: Goddard et al. supplementary material 3 — Goddard et al. supplementary material [file S0924270824000656sup003.xlsx]

## Sheet: Abbreviations
Transcript	Ensembl Transcript ID
Gene	Gene Symbol
logFC	Log Fold Change (Base value of 2). Value represents the log fold change for the second group when compared to the first group. For example, a positive fold change in ACC NDC Vs LBD indicates an increase in expression in the LBD group.
PValue	Unadjusted p-value
FDR	p-value after Benjamini-Hochberg false discovery rate correction at 5%

## Sheet: ACC NDC Vs LBD
Transcript	Gene	logFC	PValue	FDR
ENST00000659386.1	LINC00320	8.99699	1.3575e-18	3.20621e-13
ENST00000670455.1	DLG1	11.0723	2.05147e-12	2.42264e-07
ENST00000651455.1	MTR	8.02117	2.15731e-09	0.000169842
ENST00000489092.5	AP4B1	6.42614	4.5059e-09	0.000266058
ENST00000587169.5	CIRBP	-5.97864	9.1295e-09	0.000431252
ENST00000666138.1	AC116565.2	9.25687	1.11513e-08	0.000438965
ENST00000560117.1	AQR	5.83344	1.44723e-08	0.000488309
ENST00000681594.1	OAS3	-4.85444	1.9619e-08	0.000579217
ENST00000225275.4	MPO	-4.93885	4.01874e-08	0.00105463
ENST00000397281.6	REPIN1	-8.6078	5.13475e-08	0.00121276
ENST00000662184.1	MYO6	8.92229	5.91103e-08	0.00126918
ENST00000486530.1	HPS3	7.66524	7.31642e-08	0.00144003
ENST00000509063.5	ALB	-5.42943	1.06974e-07	0.00194352
ENST00000299667.9	ZNF3	-7.981	1.6316e-07	0.00266254
ENST00000416996.1	AL136366.1	6.86339	1.69096e-07	0.00266254
ENST00000360057.7	TPK1	-7.21886	2.98679e-07	0.00436788
ENST00000375405.7	SCN1A	11.4612	3.48015e-07	0.00436788
ENST00000677370.1	NPEPPS	-7.8549	3.49032e-07	0.00436788
ENST00000558709.1	SCG3	-4.52276	3.67598e-07	0.00436788
ENST00000372997.3	NUDT13	-7.58556	3.69868e-07	0.00436788
ENST00000586951.6	SLC14A1	-5.37716	5.38747e-07	0.00605926
ENST00000466877.5	NAA10	-7.04669	5.65476e-07	0.00607079
ENST00000606696.6	NR2F1-AS1	5.25868	6.58929e-07	0.00676651
ENST00000666891.1	LINC01278	2.88097	6.90218e-07	0.0067925
ENST00000436905.5	LINC01351	5.4361	8.17233e-07	0.00758596
ENST00000548458.6	C12orf75	6.16141	8.35083e-07	0.00758596
ENST00000438068.6	UBE2K	9.15657	8.76647e-07	0.00766858
ENST00000675719.1	IQSEC2	9.5955	9.36423e-07	0.00789893
ENST00000553745.5	ABCD4	-7.55893	1.6004e-06	0.0130342
ENST00000635099.1	ATRIP	-6.42769	1.70177e-06	0.0133978
ENST00000536884.1	REM2	-4.69491	1.82091e-06	0.0138733
ENST00000435464.5	ISLR2	-10.5501	1.90004e-06	0.0140239
ENST00000401507.7	KIF2A	9.37168	2.11454e-06	0.0151341
ENST00000461295.1	SEPT10	7.4503	2.46298e-06	0.0171095
ENST00000667670.1	MIR4435-2HG	-6.75389	2.55142e-06	0.0172174
ENST00000524296.5	SFI1	8.03439	2.64447e-06	0.0173496
ENST00000494862.1	HDLBP	7.36236	2.89481e-06	0.0184787
ENST00000523883.5	SLC25A37	3.21338	3.28393e-06	0.0194405
ENST00000437978.5	ICA1L	-3.19015	3.29183e-06	0.0194405
ENST00000541341.5	CHFR	4.75361	3.3521e-06	0.0194405
ENST00000663148.1	DLG1	-9.76205	3.38525e-06	0.0194405
ENST00000522257.5	ZFAT	-6.36581	3.45703e-06	0.0194405
ENST00000374930.7	NUP35	7.25382	3.86604e-06	0.021235
ENST00000544742.5	RAD52	-5.81822	4.98031e-06	0.0263503
ENST00000582579.5	GPR142	-4.49732	5.02738e-06	0.0263503
ENST00000327475.11	DNAH8	-5.99624	5.29034e-06	0.0263503
ENST00000638252.1	KCNMA1	-9.21554	5.3559e-06	0.0263503
ENST00000379883.3	DDX58	-9.56404	5.4318e-06	0.0263503
ENST00000678246.1	NCL	-9.50481	5.54633e-06	0.0263503
ENST00000532102.5	DPF2	6.73732	5.57829e-06	0.0263503
ENST00000680929.1	AMPD2	-9.28639	6.62932e-06	0.030701
ENST00000681329.1	EIF2AK2	-8.77516	6.97703e-06	0.0316899
ENST00000428386.5	SLC4A7	-9.56895	7.76591e-06	0.0346075
ENST00000368074.6	DCAF8	-9.06423	8.23468e-06	0.0349151
ENST00000556303.1	SNX6	6.69336	8.37988e-06	0.0349151
ENST00000503550.5	MTRR	4.63137	8.38941e-06	0.0349151
ENST00000382181.2	RBCK1	-8.51337	8.42625e-06	0.0349151
ENST00000290810.8	NAE1	-8.8105	8.77646e-06	0.0357392
ENST00000421340.5	ABCF3	6.50118	8.93728e-06	0.0357773
ENST00000638099.1	GABRB3	-8.4674	1.01533e-05	0.0399677
ENST00000527546.5	MICAL2	-8.55078	1.07255e-05	0.0415279
ENST00000316793.8	OXTR	-1.16919	1.09709e-05	0.0417931
ENST00000651379.1	B3GALNT1	-8.15764	1.17792e-05	0.0435603
ENST00000678455.1	NDUFA10	-8.23271	1.18627e-05	0.0435603
ENST00000494489.6	BORCS8	-5.34315	1.19881e-05	0.0435603
ENST00000234347.10	PRTN3	-4.66775	1.25893e-05	0.0449039
ENST00000668772.1	AC009403.2	-5.74408	1.27381e-05	0.0449039
ENST00000373608.7	COPS7B	-5.14861	1.30921e-05	0.0454731
ENST00000446851.6	LIN54	9.76831	1.33245e-05	0.0456097
ENST00000678088.1	PPIG	-8.14058	1.36132e-05	0.045642
ENST00000287152.12	KIF6	-8.22085	1.37205e-05	0.045642
ENST00000648665.1	MYT1L	10.5041	1.43767e-05	0.0471297
ENST00000466424.5	SHISA5	-7.76321	1.46235e-05	0.0471297
ENST00000579762.1	TMEM199	6.23092	1.47663e-05	0.0471297
ENST00000465519.5	ZDHHC19	4.47348	1.6273e-05	0.0512462
ENST00000655101.1	AP000866.1	-7.73624	1.65148e-05	0.0513233
ENST00000675298.1	MFN2	5.9344	1.72518e-05	0.0527428
ENST00000681689.1	CRAT	-7.90747	1.74182e-05	0.0527428
ENST00000669050.1	MIR4435-2HG	-4.7919	1.83753e-05	0.0549367
ENST00000528700.2	CD59	-6.06222	1.86862e-05	0.0551677
ENST00000442597.6	NME6	-7.72718	2.0779e-05	0.060589
ENST00000640381.1	LIAS	-7.57541	2.1815e-05	0.0628341
ENST00000563741.5	SPSB3	-7.7661	2.2341e-05	0.0631774
ENST00000473635.5	CADPS	5.35633	2.29643e-05	0.0631774
ENST00000572485.5	SLC2A4	8.14827	2.29923e-05	0.0631774
ENST00000578101.5	FLII	-7.92745	2.30042e-05	0.0631774
ENST00000586867.5	EZH1	5.02415	2.38268e-05	0.0644305
ENST00000592149.5	PRELID3A	1.05309	2.4006e-05	0.0644305
ENST00000543933.5	C1RL	-5.18536	2.43679e-05	0.064667
ENST00000631093.1	EBLN3P	-4.91101	2.49661e-05	0.0649977
ENST00000645809.1	PCA3	8.31821	2.50429e-05	0.0649977
ENST00000370481.9	GBP3	8.45102	2.7066e-05	0.0684384
ENST00000607245.1	AC137630.3	3.70332	2.7177e-05	0.0684384
ENST00000461377.5	CCM2	4.04123	2.72379e-05	0.0684384
ENST00000520898.5	UBR5	-4.58224	2.76987e-05	0.0688637
ENST00000503952.5	INTU	6.14235	2.81265e-05	0.0691987
ENST00000596428.5	ZNF836	-4.72286	2.94885e-05	0.0718017
ENST00000485846.5	HBP1	-7.42845	2.98645e-05	0.0719753
ENST00000476898.1	KLF8	7.44754	3.06392e-05	0.0725243
ENST00000444509.1	SENP2	2.70927	3.07065e-05	0.0725243
ENST00000354480.2	RBM3	-1.25545	3.14062e-05	0.0731211
ENST00000683729.1	ATXN7L2	-7.38664	3.17628e-05	0.0731211
ENST00000571210.1	MFAP4	3.20035	3.19353e-05	0.0731211
ENST00000614707.1	CSNK1G2	4.39869	3.21975e-05	0.0731211
ENST00000658636.1	AC092666.1	-3.80767	3.39463e-05	0.0758862
ENST00000679989.1	SLC6A15	-7.26235	3.44109e-05	0.0758862
ENST00000480420.6	CTPS1	7.88356	3.45709e-05	0.0758862
ENST00000354064.11	TMEM25	-7.79413	3.50594e-05	0.0758862
ENST00000447232.6	PMS1	8.00303	3.51183e-05	0.0758862
ENST00000553813.1	PTGR2	-4.80606	3.54865e-05	0.0758862
ENST00000677481.1	SYNCRIP	8.27703	3.56641e-05	0.0758862
ENST00000595904.6	POLD1	8.03797	3.65663e-05	0.0764516
ENST00000477237.1	XRN1	4.58206	3.65772e-05	0.0764516
ENST00000477680.6	AP5Z1	-6.9087	3.73736e-05	0.0774308
ENST00000560392.5	ZFAND6	-4.60278	3.932e-05	0.0799273
ENST00000344721.8	NR3C2	0.949609	3.9676e-05	0.0799273
ENST00000563623.5	ABCA3	1.31526	3.96771e-05	0.0799273
ENST00000372939.5	TRMT2B	-7.28419	3.99322e-05	0.0799273
ENST00000493585.5	ISM2	-4.42658	4.09136e-05	0.0810123
ENST00000277465.8	CIZ1	-7.75967	4.11603e-05	0.0810123
ENST00000526572.5	GRK2	-7.07269	4.16691e-05	0.0813361
ENST00000260563.4	RTCA	-6.92395	4.38026e-05	0.0840255
ENST00000473991.1	PSMD2	-7.05852	4.38242e-05	0.0840255
ENST00000437557.2	AP001057.1	-7.19779	4.44375e-05	0.0840255
ENST00000355674.9	RSL1D1	-7.34732	4.447e-05	0.0840255
ENST00000436637.5	RFX5	-7.20791	4.49657e-05	0.0842879
ENST00000509571.1	MRPS18C	5.02475	4.55639e-05	0.0847367
ENST00000641149.1	OR2B11	-4.8716	4.70997e-05	0.0869085
ENST00000583868.5	ARHGDIA	-7.57333	5.13817e-05	0.0940747
ENST00000670218.1	AL022068.1	-3.5281	5.23207e-05	0.0947282
ENST00000396787.5	UNC13B	-7.12084	5.25407e-05	0.0947282
ENST00000601723.5	PLAUR	6.5919	5.35234e-05	0.0956948
ENST00000377081.5	KIF1B	-12.5873	5.45744e-05	0.0956948
ENST00000506067.1	MFSD14C	-7.00546	5.50377e-05	0.0956948
ENST00000473425.2	FLII	3.36234	5.55904e-05	0.0956948
ENST00000649643.1	PI15	6.38977	5.62683e-05	0.0956948
ENST00000615105.1	OR3A1	-4.29314	5.64284e-05	0.0956948
ENST00000486949.6	NAMPT	-6.72689	5.68428e-05	0.0956948
ENST00000341249.11	METTL23	-6.8647	5.6933e-05	0.0956948
ENST00000498177.1	XPR1	-1.80245	5.70634e-05	0.0956948
ENST00000593281.1	CCDC151	3.52871	5.71285e-05	0.0956948
ENST00000648638.1	THRAP3	7.66834	5.81583e-05	0.0967336
ENST00000477715.5	SPATA9	5.24068	5.86453e-05	0.0968616
ENST00000503151.5	CLPTM1L	6.68436	6.0513e-05	0.0989413
ENST00000636392.1	ARHGEF9	-6.97098	6.09158e-05	0.0989413
ENST00000682500.1	RSRC1	6.79994	6.11612e-05	0.0989413
ENST00000435803.6	ABCA13	-4.22671	6.2375e-05	0.100021
ENST00000465603.5	IRF5	-6.81569	6.26754e-05	0.100021
ENST00000357006.8	ZBTB14	-6.76363	6.39621e-05	0.100724
ENST00000655003.1	AC091729.3	-3.99413	6.3969e-05	0.100724
ENST00000608394.5	APBB1	7.2519	6.88693e-05	0.107454
ENST00000666206.1	LINC00320	-6.70819	6.91529e-05	0.107454
ENST00000469099.5	EFCAB10	-4.70616	6.99596e-05	0.107637
ENST00000647213.1	ANKRD11	-4.03646	7.01824e-05	0.107637
ENST00000414822.8	CDKN1C	4.64872	7.22089e-05	0.107727
ENST00000635957.1	ARID1B	8.2603	7.25636e-05	0.107727
ENST00000543303.6	MTHFSD	-6.48741	7.2761e-05	0.107727
ENST00000577771.5	DRG2	-4.36479	7.28199e-05	0.107727
ENST00000524532.5	FAM71D	-4.02844	7.29557e-05	0.107727
ENST00000462759.5	OSBPL9	-6.86848	7.31477e-05	0.107727
ENST00000349438.8	RHCE	-4.84242	7.46129e-05	0.107727
ENST00000478505.6	MECR	-6.733	7.46923e-05	0.107727
ENST00000655244.1	MYL3	-4.38675	7.48906e-05	0.107727
ENST00000408017.2	RPL23AP47	-6.51305	7.49415e-05	0.107727
ENST00000563472.1	AGBL1-AS1	-3.92657	7.52581e-05	0.107727
ENST00000397325.6	GALNT9	-7.06076	7.70491e-05	0.109626
ENST00000546225.5	IQCH	-6.54994	7.77129e-05	0.109838
ENST00000639206.1	MVK	4.79168	7.81282e-05	0.109838
ENST00000671122.1	AC079922.2	3.53001	7.93419e-05	0.11075
ENST00000674166.1	DNAJC7	-6.79088	7.98944e-05	0.11075
ENST00000504874.1	AC108935.1	-1.81382	8.0184e-05	0.11075
ENST00000656055.1	LINC01811	-4.38291	8.23581e-05	0.113092
ENST00000488912.5	COL21A1	4.68688	8.49281e-05	0.11448
ENST00000588289.1	TMED1	6.11763	8.50835e-05	0.11448
ENST00000591675.1	AL050343.1	6.16693	8.56226e-05	0.11448
ENST00000453551.6	PUF60	10.451	8.66217e-05	0.11448
ENST00000543504.5	CCDC77	-6.52929	8.66247e-05	0.11448
ENST00000261210.9	TMPO	1.50221	8.67397e-05	0.11448
ENST00000494257.1	MEGF6	-1.80489	8.67614e-05	0.11448
ENST00000654736.1	MIR31HG	6.44374	8.76635e-05	0.114794
ENST00000447325.5	NCBP2	-6.3311	8.83596e-05	0.114794
ENST00000378604.3	CALML6	4.21589	8.84578e-05	0.114794
ENST00000452696.5	DOT1L	6.57165	8.90676e-05	0.114954
ENST00000359221.8	MAPK10	-10.8336	9.04699e-05	0.116129
ENST00000530953.6	ACADM	6.90279	9.20488e-05	0.117517
ENST00000398734.8	UBE2D2	-6.81249	9.43275e-05	0.119779
ENST00000661559.1	MIR4435-2HG	6.68218	9.5835e-05	0.120079
ENST00000569216.2	XPO6	6.2464	9.61642e-05	0.120079
ENST00000648412.1	GNAI1	-6.48945	9.64277e-05	0.120079
ENST00000681970.1	NA	7.2697	9.65975e-05	0.120079
ENST00000479270.6	ARHGEF26-AS1	9.94808	9.84948e-05	0.121796
ENST00000476029.1	HNRNPA1P24	2.85579	0.000100667	0.123835
ENST00000399655.6	CACNA1C	-10.9033	0.000103807	0.126733
ENST00000535497.1	CEP57	-6.49282	0.000104096	0.126733
ENST00000646389.1	RTEL1	3.67791	0.000106946	0.129534
ENST00000669178.1	NA	-6.40416	0.000108887	0.131213
ENST00000536461.5	KDM4B	9.60561	0.000110841	0.132888
ENST00000590498.5	TUBD1	4.36493	0.000111934	0.133216
ENST00000484537.2	ATAD3C	2.02051	0.000112694	0.133216
ENST00000302347.10	ITGB2	6.04149	0.000112806	0.133216
ENST00000398352.3	RSPH1	-6.25213	0.000114389	0.134413
ENST00000661379.1	LINC01831	-3.99819	0.000115571	0.134839
ENST00000394830.7	PBRM1	6.83113	0.000115893	0.134839
ENST00000591686.1	FBXO46	4.02344	0.000117065	0.135535
ENST00000521104.1	DST	9.10292	0.000120597	0.138815
ENST00000256389.5	ADAM20	9.05609	0.000121074	0.138815
ENST00000443649.9	DIABLO	-3.41956	0.000123369	0.140764
ENST00000495292.1	FAM107B	3.68163	0.000124742	0.141124
ENST00000587948.5	TMEM205	-6.30627	0.000124916	0.141124
ENST00000578287.1	OGFOD3	6.28861	0.000125478	0.141124
ENST00000659595.1	TPM4	-6.55512	0.000126238	0.141306
ENST00000657913.1	AC124067.3	-3.94905	0.000128191	0.142816
ENST00000586691.1	TUBB6	2.04441	0.000129032	0.143077
ENST00000539061.6	C2CD3	9.64678	0.000129917	0.143386
ENST00000509137.6	FBXO27	8.69833	0.000132429	0.145452
ENST00000376802.2	HLA-A	9.59484	0.000133021	0.145452
ENST00000668990.2	AP3B2	-9.86305	0.00013718	0.149309
ENST00000565305.6	LINC02259	4.45723	0.000137998	0.14951
ENST00000497122.5	SOX2-OT	-3.15279	0.000140236	0.150861
ENST00000360779.4	SDCBP2	6.39362	0.000140693	0.150861
ENST00000627049.2	FARP1	-10.2574	0.000141161	0.150861
ENST00000409634.5	FIGN	2.50214	0.00014772	0.15716
ENST00000433216.6	TAX1BP1	8.69529	0.000150022	0.158699
ENST00000651687.1	POLR3G	8.54457	0.000151755	0.158699
ENST00000506722.5	ANK2	-9.64323	0.000151918	0.158699
ENST00000511613.5	NADK2	2.78121	0.000152278	0.158699
ENST00000561856.1	TANGO6	-3.73999	0.000152527	0.158699
ENST00000513103.1	DDX60L	-3.67325	0.000154125	0.159413
ENST00000550362.5	RARG	4.41663	0.000155034	0.159413
ENST00000219022.3	OLFM4	-1.77291	0.000155599	0.159413
ENST00000674851.1	GARS	-9.57577	0.000155927	0.159413
ENST00000373066.9	SLC25A25	-9.63083	0.000156775	0.159413
ENST00000580393.5	ZNF286A	-5.90914	0.000157262	0.159413
ENST00000649876.1	PEG3	1.08348	0.000161042	0.162546
ENST00000392142.9	MAP3K4	-9.39253	0.000161759	0.162575
ENST00000683160.1	CUL7	-6.34637	0.000163668	0.163562
ENST00000536272.5	KIAA1958	8.48348	0.000164501	0.163562
ENST00000667577.1	NA	-5.96121	0.000164818	0.163562
ENST00000568690.1	AC127502.1	-3.81803	0.000166298	0.16434
ENST00000583325.1	PIEZO2	5.94111	0.000169346	0.165824
ENST00000427259.1	LINC00476	-5.89665	0.000169396	0.165824
ENST00000643963.1	DDX3X	-9.67101	0.000169906	0.165824
ENST00000656114.1	ATR	-5.78043	0.000171542	0.166731
ENST00000438705.3	SNHG15	-5.95073	0.000172717	0.167186
ENST00000651144.1	GATA1	-2.65704	0.000175215	0.167814
ENST00000262186.10	KCNH2	8.54551	0.000175335	0.167814
ENST00000484072.5	RTL10	-6.78467	0.000175498	0.167814
ENST00000567269.5	CDH16	-3.5756	0.000178025	0.169544
ENST00000395724.7	GSG1L	-6.53528	0.000180587	0.16989
ENST00000614459.4	MDM4	-9.41161	0.000181607	0.16989
ENST00000655751.1	AC127496.5	1.82592	0.000181647	0.16989
ENST00000681106.1	SLC6A15	-6.15548	0.000181709	0.16989
ENST00000468043.5	PQLC2L	-3.59895	0.000182084	0.16989
ENST00000511109.1	GAB1	1.74104	0.000182897	0.16989
ENST00000373709.8	SERINC2	5.43232	0.000183423	0.16989
ENST00000396367.5	BCL2L14	-5.80617	0.000187726	0.172309
ENST00000591783.5	ALG1	3.22005	0.000187901	0.172309
ENST00000523191.5	AC022639.1	-2.96615	0.000188859	0.172309
ENST00000674419.1	ADGRL2	-9.35907	0.000188953	0.172309
ENST00000547688.7	SLC11A2	-9.51492	0.000192635	0.172919
ENST00000659583.1	LINC01640	-2.75362	0.000193046	0.172919
ENST00000620862.4	BCL2L11	8.15713	0.00019351	0.172919
ENST00000535405.1	ISCU	-5.62398	0.000194855	0.172919
ENST00000422239.6	AC007285.1	-0.87627	0.000195002	0.172919
ENST00000574369.5	CLUAP1	-5.69065	0.000195158	0.172919
ENST00000672045.1	ANK2	-9.28814	0.000195914	0.172919
ENST00000677349.1	CTSL	-6.05788	0.000196041	0.172919
ENST00000486464.1	TSC22D1	-6.03818	0.000196492	0.172919
ENST00000456677.1	WDR53	-5.56931	0.000196943	0.172919
ENST00000539819.5	ATMIN	-0.810577	0.000201688	0.175651
ENST00000371121.5	SMARCA1	-9.422	0.000201745	0.175651
ENST00000634891.2	RYR3	-9.18164	0.000202933	0.175651
ENST00000652547.1	KIF25	-1.6042	0.000203209	0.175651
ENST00000551118.6	DNA2	-5.96736	0.000204517	0.175651
ENST00000675190.1	AC012368.1	7.38652	0.000204536	0.175651
ENST00000393313.5	ZNF800	8.86855	0.00020526	0.175651
ENST00000678761.1	HSPD1	7.73781	0.000208226	0.177221
ENST00000457984.1	AC093899.1	3.3401	0.000208596	0.177221
ENST00000395525.7	SPECC1	-9.12472	0.000210384	0.178099
ENST00000480523.1	SGSM1	-9.0894	0.000211612	0.178499
ENST00000526731.5	ANKRD42	8.08642	0.000220194	0.185077
ENST00000558602.5	IDH3A	7.78801	0.000221871	0.185826
ENST00000505851.5	WDR1	-5.53461	0.000224303	0.187115
ENST00000643595.1	PMS2	5.75668	0.000225449	0.187115
ENST00000368332.7	TRMT11	-5.75349	0.000226182	0.187115
ENST00000524976.5	TAF6L	1.70454	0.00022658	0.187115
ENST00000678129.1	SKP2	7.62044	0.000227563	0.187272
ENST00000453593.5	ABCB4	-5.62081	0.00022871	0.187563
ENST00000660480.1	LINC01736	5.84058	0.000230176	0.187899
ENST00000669052.1	ASB16-AS1	-5.84311	0.000230736	0.187899
ENST00000517845.5	WASHC5	-8.93996	0.000232473	0.187899
ENST00000494774.5	DBNL	-8.77114	0.00023268	0.187899
ENST00000666778.1	ETS2	-9.18336	0.000233098	0.187899
ENST00000570212.5	NFATC3	-8.8629	0.000234299	0.188225
ENST00000607985.5	DARS-AS1	-4.14303	0.000235199	0.188307
ENST00000369975.6	MYO6	-9.14441	0.000236279	0.188533
ENST00000679033.1	MARK1	7.00649	0.000237616	0.188961
ENST00000456986.5	NEDD4L	-8.88261	0.000239873	0.189615
ENST00000676648.1	ACBD5	-8.72441	0.000240043	0.189615
ENST00000555812.5	EML1	4.98873	0.000243257	0.191513
ENST00000443863.5	MAP3K13	-6.19966	0.000245761	0.192193
ENST00000566052.1	IFT140	5.40855	0.000247494	0.192193
ENST00000675269.1	SCN11A	-2.06115	0.000247722	0.192193
ENST00000443580.6	SLC16A1	-3.93725	0.000248631	0.192193
ENST00000399850.7	CELF2	-8.99717	0.000249168	0.192193
ENST00000432183.5	RHOQ	4.36471	0.000249701	0.192193
ENST00000526293.1	MAP3K11	-5.51112	0.000249817	0.192193
ENST00000536376.5	ATP2A1	6.98755	0.000252995	0.193418
ENST00000660969.1	AL133304.3	-5.87168	0.000253759	0.193418
ENST00000640528.1	KCNH1	-8.61931	0.000253866	0.193418
ENST00000487122.1	RPS21P4	5.37474	0.000255464	0.193768
ENST00000503721.1	EDNRA	-5.46887	0.000255965	0.193768
ENST00000588690.6	SEPT9	-8.5811	0.000260584	0.196239
ENST00000498875.6	KLHL8	-8.5506	0.000260891	0.196239
ENST00000563038.5	BCAR1	0.86435	0.000267361	0.1997
ENST00000566279.5	TCF4	7.19402	0.00026773	0.1997
ENST00000637255.1	DOCK7	-3.4817	0.000268029	0.1997
ENST00000593271.5	CELF4	6.84344	0.000270217	0.200697
ENST00000389336.8	GRM7	-8.45004	0.000277244	0.205026
ENST00000426039.8	RAB15	-8.40534	0.000277783	0.205026
ENST00000532074.5	SSR2	4.66583	0.000278991	0.205144
ENST00000681911.1	CRAT	-5.72607	0.00027968	0.205144
ENST00000468949.1	HDAC6	-5.42569	0.000282708	0.206724
ENST00000540249.5	PDHA1	7.64422	0.000285438	0.206876
ENST00000489952.5	MAP4K2	-5.66733	0.000286005	0.206876
ENST00000381513.8	SMARCD1	2.13876	0.000286477	0.206876
ENST00000454544.2	AC245100.2	-0.863934	0.000286622	0.206876
ENST00000533976.1	ZNF692	-5.58751	0.000288036	0.206876
ENST00000372006.5	PIK3R3	-8.69566	0.000288172	0.206876
ENST00000523057.1	AC008429.2	-3.86247	0.000290731	0.208081
ENST00000546325.1	IFI35	-2.35547	0.000293178	0.209198
ENST00000423320.5	TPO	-3.7791	0.000296862	0.211189
ENST00000299197.6	BRD7P5	-1.76833	0.000302114	0.214279
ENST00000678162.1	EIF3I	-8.55784	0.000303453	0.214585
ENST00000361395.6	ESRRG	-8.43209	0.000305202	0.214803
ENST00000542804.1	LINC02359	-2.69179	0.000305644	0.214803
ENST00000479797.1	MPP3	3.80797	0.00030649	0.214803
ENST00000680681.1	BACE1	-8.27463	0.000307657	0.214983
ENST00000681019.1	JADE2	1.43557	0.000314218	0.21892
ENST00000432883.5	TANGO2	-8.30438	0.000316982	0.220196
ENST00000330494.12	CHD3	-8.37423	0.000320391	0.221476
ENST00000357852.3	SFI1	6.76517	0.0003207	0.221476
ENST00000562407.1	PLK1	3.04754	0.000321812	0.221596
ENST00000467552.1	LUC7L	-5.52651	0.000328296	0.224792
ENST00000489635.5	MIB2	-8.31258	0.000328686	0.224792
ENST00000589827.5	SEC14L1	-5.31214	0.0003301	0.224792
ENST00000679959.1	VPS53	4.93598	0.00033026	0.224792
ENST00000490113.1	RFK	-8.3308	0.000332079	0.224955
ENST00000536185.5	HMBS	-3.7873	0.000332404	0.224955
ENST00000677260.1	NOMO3	-5.16017	0.000340816	0.229822
ENST00000618194.1	MIR6729	-6.39704	0.000341705	0.229822
ENST00000540419.5	SEZ6	-8.34781	0.000342515	0.229822
ENST00000556333.1	RCCD1	-5.3596	0.00034663	0.231577
ENST00000681397.1	PPIB	5.05013	0.000347091	0.231577
ENST00000443265.5	LZTR1	6.50305	0.000348953	0.232163
ENST00000419020.1	DDX39B	6.9491	0.000350235	0.232361
ENST00000553020.5	CNOT2	6.27453	0.000352495	0.233206
ENST00000646496.1	TUG1	-8.12573	0.000355499	0.234536
ENST00000514015.5	MEF2C	-8.43559	0.000358114	0.235158
ENST00000534826.5	CNIH2	2.38958	0.000358432	0.235158
ENST00000682209.1	UBAP2	-8.24067	0.000363299	0.23769
ENST00000511163.5	GAK	3.47059	0.000366005	0.238424
ENST00000679891.1	AP3B2	-7.99922	0.00036644	0.238424
ENST00000513848.5	ZCCHC10	-5.52824	0.00037084	0.239011
ENST00000393459.5	SFXN3	11.6346	0.000371045	0.239011
ENST00000567958.5	PSMD7	-7.97646	0.000372556	0.239011
ENST00000482571.2	FASTK	-8.06122	0.000372693	0.239011
ENST00000401609.5	RPL3	7.3967	0.000372709	0.239011
ENST00000650967.1	NRG1	-5.13709	0.000373773	0.239011
ENST00000682145.1	VPS13B	6.51231	0.000375729	0.239011
ENST00000442711.1	INHBA	5.15703	0.00037621	0.239011
ENST00000556874.1	AL359232.1	-1.15496	0.000376449	0.239011
ENST00000484432.1	ZC3HC1	-5.30477	0.000381384	0.241495
ENST00000665477.1	LINC00320	-8.08535	0.000386502	0.243175
ENST00000489094.1	GTF2IRD1	6.78319	0.000386861	0.243175
ENST00000662490.1	NA	-5.3558	0.000389982	0.243175
ENST00000368020.5	USF1	-4.9806	0.000391051	0.243175
ENST00000531524.5	BSCL2	4.58677	0.000391157	0.243175
ENST00000489611.5	COL9A1	3.86673	0.000391342	0.243175
ENST00000407482.5	TP53I3	-5.16789	0.000394206	0.243175
ENST00000444802.5	ZNF561	1.85701	0.000395145	0.243175
ENST00000537272.6	ORAOV1	-5.42531	0.000395245	0.243175
ENST00000544518.5	DRD2	6.46448	0.000395292	0.243175
ENST00000543854.5	SPPL3	6.62817	0.000395363	0.243175
ENST00000589362.5	EPS8L1	4.44977	0.000397056	0.243582
ENST00000536515.5	LGR5	-5.25943	0.000398406	0.243777
ENST00000466835.5	WBP1	6.59924	0.000407071	0.248435
ENST00000548491.1	DGKA	2.42759	0.000410231	0.248813
ENST00000651984.1	MLF1	6.79522	0.000410457	0.248813
ENST00000674027.1	CAPN3	6.87842	0.000410851	0.248813
ENST00000681121.1	AMPD2	-8.2419	0.000412114	0.24894
ENST00000530092.2	ABCA7	6.28501	0.00041463	0.249233
ENST00000625712.2	RAB34	-5.21094	0.00041471	0.249233
ENST00000674684.1	CEP120	6.88874	0.000421835	0.252872
ENST00000517923.1	SLC25A37	-4.86388	0.000423999	0.253526
ENST00000340581.3	ADGRG2	-4.97061	0.000433251	0.256853
ENST00000616760.1	CLIC1	-7.76556	0.000434701	0.256853
ENST00000547996.2	RMST	6.68202	0.000434715	0.256853
ENST00000448303.5	RBM39	7.33538	0.000434928	0.256853
ENST00000645474.1	AL591485.1	-5.22197	0.000435001	0.256853
ENST00000221363.8	MAN2B1	-7.74767	0.000438687	0.258384
ENST00000453374.2	RPSAP18	1.57176	0.000442467	0.259637
ENST00000359862.8	TMEM25	-7.93151	0.000443013	0.259637
ENST00000368553.5	NUP210L	1.41384	0.000446188	0.26085
ENST00000471440.6	CFHR3	-3.20933	0.00044805	0.261292
ENST00000602382.5	ACD	-4.83015	0.000450156	0.261873
ENST00000357388.8	SMC4	-7.80853	0.000453802	0.263346
ENST00000465729.1	ARMC3	4.36929	0.000455364	0.263604
ENST00000679873.1	NAMPT	-7.86113	0.000458413	0.264721
ENST00000656620.1	AC139713.2	5.00357	0.000466048	0.268181
ENST00000613492.4	TMC4	-3.37311	0.000469111	0.268181
ENST00000672902.1	PDE10A	-2.70117	0.000469653	0.268181
ENST00000403559.8	FOXP2	-7.70861	0.000470279	0.268181
ENST00000373193.7	PTPRT	-7.89693	0.000470905	0.268181
ENST00000394825.6	NR4A1	-8.50391	0.000472894	0.268181
ENST00000529701.1	APLP2	-5.14847	0.000473858	0.268181
ENST00000612754.2	ANK2	-7.76173	0.000476175	0.268181
ENST00000362065.9	FAN1	-8.01276	0.00047634	0.268181
ENST00000414106.1	AL512622.1	1.13611	0.00047659	0.268181
ENST00000543190.5	LTBR	5.9695	0.000476895	0.268181
ENST00000569606.1	EDC3	6.16875	0.00048098	0.269751
ENST00000645890.1	PKN2-AS1	-1.2677	0.000481971	0.269751
ENST00000474562.1	SIKE1	4.36856	0.000485442	0.271051
ENST00000679421.1	AGPS	-7.70289	0.000489475	0.272141
ENST00000436771.1	BAALC-AS2	-1.37254	0.000491211	0.272141
ENST00000479881.1	DPY19L2P4	-4.8082	0.000492829	0.272141
ENST00000440748.1	RPS10P14	1.76685	0.000493467	0.272141
ENST00000561852.5	ATP6V0D1	-5.21594	0.000493711	0.272141
ENST00000494695.4	MYCBP	3.16442	0.000494307	0.272141
ENST00000533565.1	HNRNPKP3	-2.28213	0.000496262	0.272582
ENST00000678626.1	POMT1	-4.90209	0.000497464	0.272608
ENST00000348160.9	RBPJ	-3.64578	0.000502502	0.274164
ENST00000671136.1	SNHG14	2.09449	0.000502626	0.274164
ENST00000393046.3	PIAS3	6.21431	0.000505458	0.274508
ENST00000572438.1	CHRNE	6.35876	0.000506691	0.274508
ENST00000481019.5	PTPRF	-5.09924	0.000506743	0.274508
ENST00000600220.5	ZNF544	-7.56162	0.00050809	0.274608
ENST00000589428.5	R3HDM4	6.46501	0.000510202	0.27512
ENST00000579190.1	PLXDC1	-5.06856	0.000516257	0.277533
ENST00000272907.7	NYAP2	-7.9184	0.000518084	0.277533
ENST00000681754.1	AHI1	-7.62466	0.00051915	0.277533
ENST00000661063.1	ID2-AS1	-7.93203	0.000519378	0.277533
ENST00000535889.6	MTR	6.19045	0.000522408	0.278522
ENST00000358866.10	DZANK1	-7.60565	0.000523586	0.278522
ENST00000584409.5	NAT9	-5.1796	0.00052802	0.280249
ENST00000490373.5	RUSC1	-5.16277	0.000532568	0.281215
ENST00000509761.1	TBC1D1	3.60768	0.000533779	0.281215
ENST00000616852.1	METTL2A	-7.5696	0.00053456	0.281215
ENST00000675034.1	MTMR2	-7.8867	0.000534602	0.281215
ENST00000551156.5	DGKA	-7.50053	0.000536302	0.281482
ENST00000553145.1	HDAC4	4.99622	0.000540058	0.282368
ENST00000554890.1	KTN1	-4.74611	0.000540509	0.282368
ENST00000670263.1	PTPRG-AS1	-7.59185	0.000541576	0.282368
ENST00000596512.5	MAN2B1	6.25608	0.000543015	0.282495
ENST00000662857.1	AC100786.1	-7.57312	0.000545176	0.282996
ENST00000470669.5	TTC14	-7.85103	0.00054936	0.284542
ENST00000642637.1	CHD4	4.44442	0.000550822	0.284675
ENST00000299295.7	CHODL	-5.00836	0.000553631	0.285502
ENST00000436538.1	ASH2LP3	1.74433	0.000557715	0.286981
ENST00000486454.1	FDX2	-4.46137	0.000562493	0.288415
ENST00000448788.1	FIGNL1	3.66411	0.000563696	0.288415
ENST00000669704.1	ZBED5-AS1	-1.40873	0.000564164	0.288415
ENST00000611000.1	RF02250	-3.03962	0.000567275	0.289379
ENST00000474451.5	SLC4A11	6.0556	0.000568897	0.289581
ENST00000429168.1	SEC63	2.23014	0.000570493	0.289769
ENST00000562437.2	ZFPM1	2.93778	0.000573899	0.290873
ENST00000478112.1	TSPAN15	2.10495	0.000576718	0.291676
ENST00000444130.1	AP000561.1	5.47709	0.000578234	0.291818
ENST00000375851.7	S1PR3	-7.59766	0.000583286	0.29374
ENST00000276602.10	TERF1	9.60295	0.000587547	0.295256
ENST00000677452.1	ATP6V1G1	-4.82268	0.000592028	0.296876
ENST00000510449.2	WDFY3-AS1	1.96293	0.000594495	0.297482
ENST00000663166.1	AL122019.1	-4.73524	0.000596178	0.297693
ENST00000418185.6	GTF2IRD2B	-7.72171	0.000603334	0.299873
ENST00000655446.1	RAD54L	-4.78573	0.00060451	0.299873
ENST00000397851.6	NDRG2	11.0621	0.000605317	0.299873
ENST00000417433.6	POLR1B	-7.40129	0.000605622	0.299873
ENST00000301764.12	DDB1	-0.776818	0.000607728	0.300286
ENST00000373373.8	UPRT	5.69601	0.000619933	0.305677
ENST00000651570.2	NTHL1	-7.25031	0.000621899	0.305826
ENST00000611056.1	AC069234.5	-1.2393	0.000622823	0.305826
ENST00000606037.1	AC113194.1	-2.31682	0.000624768	0.306144
ENST00000537580.6	UTY	-7.41599	0.000633177	0.309246
ENST00000641424.1	OR51H2P	-3.36036	0.000633717	0.309246
ENST00000533575.5	LINC01493	-3.40974	0.000635204	0.309333
ENST00000379663.7	EXOSC9	6.39011	0.000638314	0.309693
ENST00000384172.1	RNU6-36P	-7.66227	0.000638567	0.309693
ENST00000634824.1	DMRT2	-4.8425	0.00065154	0.314353
ENST00000396172.6	DDX39B	-0.650444	0.000652131	0.314353
ENST00000581219.1	FDXR	-4.3843	0.000653945	0.314353
ENST00000304567.10	RRM2	-7.51743	0.000654098	0.314353
ENST00000529977.5	DENND5A	-7.25732	0.000654947	0.314353
ENST00000522389.5	CA1	-4.94106	0.000656162	0.314353
ENST00000491376.5	IMPDH1	1.76888	0.00066198	0.316385
ENST00000567907.1	AC105275.2	3.84955	0.000663081	0.316385
ENST00000407609.7	KBTBD12	9.06077	0.000665868	0.316707
ENST00000498042.1	RNPEPL1	-4.98448	0.000666438	0.316707
ENST00000675283.1	CEP120	-7.31998	0.00067023	0.317869
ENST00000602452.3	MEI4	5.54229	0.000672356	0.318239
ENST00000612578.1	AL592295.2	-2.49975	0.000675882	0.319268
ENST00000488567.5	MTERF4	8.3654	0.000680169	0.320361
ENST00000491254.1	PHF5A	-4.58031	0.00068091	0.320361
ENST00000449024.2	AC239798.1	-1.30188	0.000684285	0.321309
ENST00000475721.5	EIF4G1	-7.23388	0.000687687	0.322266
ENST00000517386.1	HMBOX1	1.0898	0.000691608	0.323461
ENST00000597748.5	ZNF415	-7.23847	0.000699791	0.326102
ENST00000447578.6	VPS29	-7.5358	0.000700014	0.326102
ENST00000473898.1	FAM19A5	-7.62123	0.000708048	0.329195
ENST00000585096.1	SRSF1	-7.56289	0.000712804	0.330755
ENST00000668005.1	LINC01105	2.03433	0.000715314	0.331269
ENST00000581910.5	AC015908.2	-4.59906	0.000722003	0.333712
ENST00000637387.1	CTSD	-7.47192	0.000725219	0.334544
ENST00000337198.10	AZIN1	-0.853851	0.000728109	0.335222
ENST00000393795.8	PSMC3IP	5.85101	0.000730664	0.335389
ENST00000472763.1	BLNK	1.84889	0.000731861	0.335389
ENST00000463016.1	CDK19	1.86607	0.000732731	0.335389
ENST00000580748.1	NARF	5.57037	0.000735326	0.335775
ENST00000505405.1	CUL9	-4.4539	0.000736417	0.335775
ENST00000572924.2	PCYT2	1.30494	0.00074199	0.336636
ENST00000463227.5	DEDD	-4.67521	0.000742176	0.336636
ENST00000641050.1	MAPK10	-7.04661	0.000744319	0.336636
ENST00000583202.5	FTSJ3	1.98228	0.000746572	0.336636
ENST00000599953.1	ZNF544	-7.18083	0.00074772	0.336636
ENST00000571175.5	NUBP1	-4.49683	0.000747886	0.336636
ENST00000420967.5	RFC5	-4.71164	0.000748282	0.336636
ENST00000664349.1	LINC00320	-7.13534	0.000754065	0.338303
ENST00000475933.1	FAM120A	4.03717	0.000754852	0.338303
ENST00000362021.9	SLC39A13	8.57321	0.000756693	0.338485
ENST00000573165.1	CORO7	-2.49712	0.000760185	0.339262
ENST00000424025.4	CHN2	8.70244	0.000761368	0.339262
ENST00000504103.5	SLC30A5	-4.96854	0.000763451	0.339262
ENST00000638960.1	KCNH1	8.66546	0.000764606	0.339262
ENST00000622732.5	FAM156A	-7.127	0.000765611	0.339262
ENST00000535390.1	FGF6	3.39077	0.000772414	0.34099
ENST00000567078.2	AC138811.2	8.24777	0.000773937	0.34099
ENST00000642904.1	SGCE	-7.08003	0.000774954	0.34099
ENST00000440552.5	PTPRN	-4.30153	0.000775286	0.34099
ENST00000480238.5	WIPI2	4.01457	0.000784989	0.343691
ENST00000583911.5	ANXA8	-4.26055	0.000785849	0.343691
ENST00000496584.1	BTLA	-3.02186	0.00078841	0.343691
ENST00000521362.1	FABP6	5.439	0.000792572	0.343691
ENST00000571033.1	CIC	3.0724	0.00079298	0.343691
ENST00000358477.6	TRPC4	7.74859	0.000795297	0.343691
ENST00000449473.2	AC093157.1	-4.65274	0.000795373	0.343691
ENST00000598254.1	ZNF350	2.04076	0.000796273	0.343691
ENST00000392586.5	WASF1	-7.56652	0.000796274	0.343691
ENST00000565930.1	CDAN1	5.28788	0.000796604	0.343691
ENST00000306090.12	GNAS	-8.07589	0.000798484	0.343691
ENST00000642445.1	OPA1	-7.09565	0.000799909	0.343691
ENST00000582568.1	MARCH10	-2.6984	0.000800343	0.343691
ENST00000263621.2	ELANE	-5.68741	0.000805913	0.345198
ENST00000604280.1	AL049844.2	0.950416	0.000806776	0.345198
ENST00000406259.1	ARVCF	8.12535	0.000810453	0.345612
ENST00000258607.10	CKAP2	8.18663	0.000811395	0.345612
ENST00000473097.5	MXRA8	-7.35177	0.000812994	0.345612
ENST00000653309.1	LINC02055	3.38535	0.000813598	0.345612
ENST00000589864.1	TNNI3	-3.10761	0.000815083	0.345622
ENST00000528729.1	FDFT1	4.77908	0.000817013	0.345819
ENST00000544075.5	RELT	-4.42111	0.000819434	0.345931
ENST00000257118.5	PHC2	-7.03762	0.000821502	0.345931
ENST00000521103.2	RN7SL260P	2.76434	0.000822685	0.345931
ENST00000320521.10	SLC16A8	7.82303	0.000823136	0.345931
ENST00000561454.1	TCF12	1.79965	0.000826878	0.346886
ENST00000451864.6	RHBG	-7.29197	0.000829416	0.347334
ENST00000363371.1	RF00019	2.70601	0.000832475	0.347998
ENST00000469977.1	DHX36	4.24881	0.000834629	0.348034
ENST00000598027.1	AP2S1	4.52522	0.000835509	0.348034
ENST00000405018.5	SUN2	0.894806	0.000839004	0.348336
ENST00000518335.3	ADAMTS2	1.2042	0.000839183	0.348336
ENST00000543915.6	IL4R	9.71291	0.000842231	0.348422
ENST00000487725.1	TXN2	-4.9945	0.00084234	0.348422
ENST00000587686.1	TJP3	5.27607	0.000849637	0.350128
ENST00000399398.2	RNF222	5.74051	0.000849683	0.350128
ENST00000329151.5	TMEM54	-4.09953	0.000850912	0.350128
ENST00000313434.10	ZNF135	8.02565	0.000859362	0.35299
ENST00000536831.5	RRP12	-6.96118	0.000861985	0.353453
ENST00000391802.1	KLK14	5.51506	0.000872465	0.356988
ENST00000524152.5	MSC-AS1	-4.27083	0.000874696	0.356988
ENST00000436743.6	FCGR3A	-7.21856	0.000876827	0.356988
ENST00000567494.5	DNASE1L2	7.8426	0.000878029	0.356988
ENST00000664241.1	NR2F1-AS1	-7.30637	0.000878165	0.356988
ENST00000660813.1	FAM182A	-4.515	0.000885517	0.359359
ENST00000530292.3	POLG	-7.21534	0.000889586	0.360391
ENST00000655488.1	DLG1	-7.08588	0.000892884	0.361107
ENST00000465534.5	CD55	5.19527	0.000895921	0.361716
ENST00000462976.1	CDK18	7.95689	0.00089806	0.361961
ENST00000532104.1	GUCY1B2	3.91948	0.000902738	0.363227
ENST00000347557.6	SMTN	-7.19347	0.000905468	0.363706
ENST00000602887.1	RANBP10	-2.88704	0.000908487	0.363779
ENST00000432135.1	DNASE1L1	-3.96833	0.000908732	0.363779
ENST00000546286.5	STK38L	-3.78995	0.000920192	0.36679
ENST00000391988.3	ANKMY1	3.53496	0.000920499	0.36679
ENST00000304081.8	NT5C1B	-4.75563	0.000922406	0.36679
ENST00000508279.5	DDX41	3.70442	0.000922466	0.36679
ENST00000555492.5	DLST	-4.27301	0.000924902	0.367141
ENST00000554154.1	SPAG5-AS1	2.48266	0.000929899	0.367961
ENST00000645066.1	IKZF1	-3.92658	0.000930084	0.367961
ENST00000500634.2	AP000873.2	-4.29185	0.000933134	0.368551
ENST00000665243.1	MIR99AHG	-3.98499	0.000942117	0.371477
ENST00000544017.5	TIMM50	-3.78935	0.000949549	0.373783
ENST00000469469.1	RMDN2	-1.60713	0.000962122	0.378103
ENST00000589074.1	AC118757.1	-2.87801	0.000967747	0.379682
ENST00000374435.3	ZNF485	-6.89838	0.000974457	0.381302
ENST00000449528.5	CDK14	-1.02377	0.000976227	0.381302
ENST00000676227.1	PTBP1	7.48458	0.000978132	0.381302
ENST00000680305.1	ADAR	-6.88915	0.000979249	0.381302
ENST00000395155.3	STX1A	-7.09787	0.00098394	0.381302
ENST00000556833.1	CHD8	1.30014	0.000983989	0.381302
ENST00000563181.1	NOXO1	5.10764	0.000985672	0.381302
ENST00000683495.1	IARS	8.2181	0.000985818	0.381302
ENST00000674504.1	DNAJC7	-6.90783	0.00098648	0.381302
ENST00000558373.5	CTDSPL2	-4.059	0.000988021	0.381302
ENST00000393491.7	FOXP2	8.02524	0.000991268	0.381931
ENST00000562281.1	HAPLN3	-4.32358	0.000994588	0.382474
ENST00000353275.9	NSD2	-7.33134	0.000996973	0.382474
ENST00000655533.1	LINC01684	3.93016	0.000997536	0.382474
ENST00000524227.5	ANK1	2.03934	0.000999525	0.382616
ENST00000678625.1	PABPC4	-6.91306	0.00100408	0.383714
ENST00000569979.5	CIAPIN1	5.5011	0.00100564	0.383714
ENST00000564551.1	NPTN	-3.7659	0.00101306	0.38592
ENST00000665802.1	LINC00467	-3.02582	0.00101619	0.386489
ENST00000653447.1	NA	-3.97936	0.00102082	0.387626
ENST00000443175.1	PIK3IP1	5.63595	0.00102877	0.390018
ENST00000654017.1	LINC00930	4.03907	0.00103214	0.390257
ENST00000587363.1	ZNF570	1.55769	0.00103271	0.390257
ENST00000586890.5	EPOR	5.43445	0.00103881	0.391487
ENST00000363243.1	RF00432	2.11681	0.00104326	0.391487
ENST00000650063.1	AC093580.1	-4.25042	0.00104476	0.391487
ENST00000562519.5	DDX19B	7.20045	0.00104909	0.391487
ENST00000455274.5	TTLL3	-1.30055	0.00105005	0.391487
ENST00000640081.1	ELP4	-6.83051	0.00105365	0.391487
ENST00000499762.2	A2M-AS1	-6.78325	0.00105456	0.391487
ENST00000310816.8	MAPK10	-6.99993	0.00105493	0.391487
ENST00000430518.3	AC018647.1	7.61644	0.00105626	0.391487
ENST00000625536.2	TTN-AS1	5.09793	0.00105695	0.391487
ENST00000603679.1	VCAM1	-2.09146	0.00105696	0.391487
ENST00000525989.1	TTC12	-1.81521	0.00106272	0.391487
ENST00000642322.1	DDX3X	-6.86215	0.0010653	0.391487
ENST00000615665.4	SSBP2	-6.96661	0.00106617	0.391487
ENST00000643430.1	AL359555.2	-2.94284	0.00106754	0.391487
ENST00000597137.5	ANGPTL4	-3.95459	0.00106779	0.391487
ENST00000573150.5	SGSH	2.56643	0.00106943	0.391487
ENST00000373956.7	PCDH15	-6.99886	0.00107113	0.391487
ENST00000394963.9	SMARCD1	-0.645183	0.00107146	0.391487
ENST00000444029.5	PARVB	-1.1498	0.0010715	0.391487
ENST00000603085.1	AL512430.4	2.72597	0.00107364	0.391487
ENST00000635414.1	CSNK1G1	-3.2681	0.00107388	0.391487
ENST00000472155.5	UBXN11	-6.71892	0.00107408	0.391487
ENST00000677544.1	CTSB	-7.2013	0.00107952	0.392862
ENST00000636548.1	AC009950.2	-3.09072	0.00108249	0.393336
ENST00000545724.2	MDM1	5.21838	0.00108787	0.394554
ENST00000572445.1	PRPF8	-1.6546	0.00108918	0.394554
ENST00000569500.5	MT1G	-4.08842	0.00109226	0.395063
ENST00000557797.5	SHC4	5.31138	0.001096	0.395811
ENST00000559398.1	CEP152	-2.94573	0.0011008	0.396206
ENST00000664947.1	AC126177.4	-2.0915	0.00110228	0.396206
ENST00000630010.2	ITGA9-AS1	5.00839	0.00110477	0.396206
ENST00000625289.1	IPO4	-4.39398	0.00110535	0.396206
ENST00000592310.1	KAT2A	0.898457	0.00110548	0.396206
ENST00000580449.5	RASSF5	-6.67918	0.0011076	0.396362
ENST00000647535.1	CHD4	-6.67872	0.00111063	0.396848
ENST00000264376.5	CRYGD	2.89989	0.00111513	0.397313
ENST00000679520.1	CRAT	-6.73566	0.0011153	0.397313
ENST00000316299.9	PRKAG1	-6.94516	0.00112669	0.400766
ENST00000369282.5	TDRD1	-4.09689	0.00113092	0.401665
ENST00000559246.1	AC021231.1	-1.12287	0.00113983	0.403168
ENST00000592814.5	TRMT1	-3.93049	0.00114091	0.403168
ENST00000532672.5	BIRC2	-6.72602	0.00114115	0.403168
ENST00000556457.5	NDRG2	7.20547	0.00114417	0.403168
ENST00000526312.5	EXPH5	-2.257	0.00114775	0.403168
ENST00000520358.7	TSPAN18	7.45086	0.00114839	0.403168
ENST00000335350.10	UNC5B	1.18154	0.00114865	0.403168
ENST00000395535.7	SEC61G	-3.49775	0.00114938	0.403168
ENST00000528039.5	RBM4	-6.90743	0.00115051	0.403168
ENST00000676478.1	HGS	7.70803	0.00115875	0.405453
ENST00000640172.1	PAX6	7.15272	0.00116248	0.406155
ENST00000612120.4	ACACA	1.53046	0.00117366	0.40899
ENST00000313640.11	EPSTI1	-4.05724	0.00117816	0.40899
ENST00000370963.9	GSTA4	-1.1782	0.0011791	0.40899
ENST00000539545.1	RASSF8	6.90237	0.00118003	0.40899
ENST00000593379.1	ZNF613	1.28295	0.0011807	0.40899
ENST00000399425.6	ZNF521	7.52892	0.00118098	0.40899
ENST00000479693.1	PI4KAP2	-6.7725	0.00118389	0.409398
ENST00000564252.1	NME3	1.40165	0.00118656	0.409719
ENST00000584998.5	IKBKE	5.25486	0.00119044	0.41046
ENST00000425892.2	PIK3R3	-6.60707	0.00119461	0.411299
ENST00000487623.1	TTC31	4.61902	0.00119859	0.411486
ENST00000521199.1	AC103409.1	-3.88939	0.00119998	0.411486
ENST00000544200.5	P3H3	1.46197	0.00120136	0.411486
ENST00000576154.5	SCPEP1	-6.62536	0.00120347	0.411486
ENST00000493276.1	AC139453.2	-1.70426	0.0012049	0.411486
ENST00000359803.7	MDK	-4.93024	0.00120561	0.411486
ENST00000468998.1	ABHD11	4.99935	0.00121287	0.413159
ENST00000585413.5	AC114488.2	-3.98001	0.00121401	0.413159
ENST00000394149.8	CSF3	-7.05105	0.00122412	0.415486
ENST00000523942.5	IMPA1	-6.61321	0.00122437	0.415486
ENST00000293604.10	C6orf136	6.8167	0.00123276	0.417324
ENST00000506061.1	FAF2	4.54524	0.00123432	0.417324
ENST00000281932.6	GPATCH11	-6.91534	0.00123773	0.417324
ENST00000558608.1	WDR73	-6.64043	0.00123852	0.417324
ENST00000514638.1	AC117532.1	3.55713	0.00123862	0.417324
ENST00000507839.1	GSX2	-3.31937	0.00124264	0.418082
ENST00000426689.6	NME6	6.71973	0.00124566	0.418502
ENST00000460769.1	SGK1	-3.87718	0.00125329	0.420468
ENST00000488355.1	THBS2	5.05273	0.00126023	0.422197
ENST00000497259.5	ARHGAP25	6.85994	0.00126858	0.424391
ENST00000407690.6	TFIP11	-6.62379	0.00127084	0.424547
ENST00000454310.5	PLOD3	6.90354	0.00127647	0.425824
ENST00000377566.9	LBX2	4.82838	0.00128398	0.427727
ENST00000505776.1	ZFAT-AS1	3.96469	0.00128607	0.427818
ENST00000542905.1	DYRK4	3.4272	0.00130017	0.430771
ENST00000394159.2	IL15	-3.66076	0.00130422	0.430771
ENST00000521447.5	STAU2	7.33232	0.00130608	0.430771
ENST00000397761.6	PDLIM2	-6.77698	0.00130668	0.430771
ENST00000285238.13	ABCC3	4.30625	0.00131083	0.430771
ENST00000526005.5	KBTBD4	7.19722	0.0013111	0.430771
ENST00000482310.5	HDAC1	-3.75456	0.00131632	0.430771
ENST00000682191.1	DPAGT1	6.70117	0.00131719	0.430771
ENST00000503819.1	AC010627.1	1.18604	0.00131795	0.430771
ENST00000496169.5	MKRN1	7.33934	0.00131847	0.430771
ENST00000651160.1	RAD50	-6.74571	0.00131856	0.430771
ENST00000514345.1	NUDT9	4.40239	0.00132187	0.430771
ENST00000582529.5	DUS1L	-6.57974	0.00132218	0.430771
ENST00000493857.1	APBB1IP	2.36239	0.00132225	0.430771
ENST00000542192.5	CACFD1	6.89173	0.00132438	0.430771
ENST00000468295.1	METTL15	-2.03995	0.00132449	0.430771
ENST00000360831.9	NLE1	-6.71938	0.00132595	0.430771
ENST00000435420.6	LDAH	-6.77038	0.00133249	0.432302
ENST00000643893.1	SMARCE1	-6.52802	0.00133713	0.432857
ENST00000369583.4	DUSP5	-1.14915	0.00133787	0.432857
ENST00000547276.5	HNRNPA1	-0.562716	0.0013409	0.433091
ENST00000454662.6	ZNF226	-6.50505	0.00134226	0.433091
ENST00000601564.5	HAUS8	-3.90828	0.00135003	0.434566
ENST00000652654.1	IFNAR1	3.0261	0.00135051	0.434566
ENST00000423597.5	TAC3	-3.93281	0.00135371	0.435005
ENST00000436992.5	ZNF800	-3.8981	0.00135663	0.435233
ENST00000447794.1	AC026271.1	-3.79298	0.00135811	0.435233
ENST00000421056.2	LILRA4	2.74528	0.00136145	0.43528
ENST00000428196.5	KLKB1	-2.02116	0.00136221	0.43528
ENST00000575212.1	NPTX1	2.99045	0.00136379	0.43528
ENST00000515985.1	RNU6-237P	-2.87623	0.00136606	0.435328
ENST00000486514.5	BNC2	4.64234	0.00136762	0.435328
ENST00000677096.1	IDE	5.41658	0.00137596	0.437391
ENST00000608655.5	APBB1	-6.73085	0.0013818	0.438192
ENST00000306621.8	CXCL11	-3.49341	0.00138317	0.438192
ENST00000464043.5	FAM213B	-6.45581	0.00138404	0.438192
ENST00000431184.1	APOL1	-4.01136	0.0013878	0.438794
ENST00000367249.9	CYB5R1	-0.661855	0.00139439	0.440289
ENST00000465536.5	SELENOM	-3.16155	0.00140061	0.441601
ENST00000358556.8	EDNRA	-6.45777	0.00140229	0.441601
ENST00000607590.1	AL109615.3	4.64376	0.00140975	0.442903
ENST00000636891.1	CPT2	-6.56059	0.00141017	0.442903
ENST00000354545.8	RMDN2	-0.880505	0.00141346	0.44305
ENST00000578491.2	DDX5	-0.870746	0.00141439	0.44305
ENST00000504542.1	FYB1	5.2883	0.00142239	0.444293
ENST00000592102.5	EPS8L1	-4.5614	0.00142423	0.444293
ENST00000319349.10	ETV4	6.8178	0.0014278	0.444293
ENST00000539284.2	VAV1	-6.75513	0.00142911	0.444293
ENST00000415023.1	ITSN1	-3.8257	0.00142932	0.444293
ENST00000457179.5	TOP3B	-6.66769	0.00142965	0.444293
ENST00000683821.1	TBCD	-3.43164	0.00143944	0.445963
ENST00000426467.1	LINC02554	-2.8984	0.00143984	0.445963
ENST00000677896.1	CTSF	-6.40583	0.00144352	0.445963
ENST00000550300.1	DTX3	0.987818	0.00144403	0.445963
ENST00000578493.1	MPO	-4.72106	0.00144446	0.445963
ENST00000524430.1	XRRA1	6.30838	0.00144809	0.446234
ENST00000667198.1	AL512634.1	3.96921	0.00144912	0.446234
ENST00000424586.7	TYROBP	4.77745	0.0014524	0.446416
ENST00000492898.1	DENND4B	6.60572	0.00145349	0.446416
ENST00000381216.8	DPF3	-6.49282	0.00145833	0.44732
ENST00000389995.4	SOD1	-0.947094	0.0014628	0.44732
ENST00000612677.6	RAB44	-3.95031	0.00146602	0.44732
ENST00000582614.1	MIR3939	3.49459	0.00146814	0.44732
ENST00000472205.1	ITPR1	-1.91701	0.00146855	0.44732
ENST00000531281.1	EEF1D	-6.39664	0.00147044	0.44732
ENST00000645050.1	CTXN2	4.81748	0.00147144	0.44732
ENST00000369770.7	KCNA2	-6.51046	0.00147334	0.44732
ENST00000677821.1	CTSL	-6.37676	0.00147659	0.44732
ENST00000324823.10	ZNF185	6.81189	0.00147711	0.44732
ENST00000452079.5	TP73-AS1	0.708899	0.00147727	0.44732
ENST00000417061.2	AL513477.1	4.36124	0.00148258	0.448354
ENST00000306602.3	CXCL10	-3.57109	0.00149538	0.451288
ENST00000592653.6	LINC01532	-2.38124	0.00149698	0.451288
ENST00000393818.3	COASY	0.731235	0.00150138	0.451288
ENST00000423600.1	AC233280.1	0.74518	0.0015015	0.451288
ENST00000571961.7	JRK	6.65701	0.00150273	0.451288
ENST00000657613.1	MAFTRR	-3.68139	0.00150374	0.451288
ENST00000506639.5	AMACR	4.56649	0.00150796	0.451772
ENST00000506200.5	IPO11	4.2658	0.00151089	0.451772
ENST00000560397.5	CHP1	-3.81364	0.0015111	0.451772
ENST00000487311.1	SRRT	1.58278	0.00151664	0.452619
ENST00000582392.2	C18orf32	2.32126	0.00151912	0.452619
ENST00000526720.1	NPIPB14P	-3.98473	0.00151968	0.452619
ENST00000422630.1	AC104333.2	3.62027	0.0015303	0.455165
ENST00000586263.5	NEDD4L	7.06242	0.00153208	0.455165
ENST00000571018.5	TVP23B	6.22033	0.00153583	0.455407
ENST00000436503.5	IL17RC	-6.5555	0.00153868	0.455407
ENST00000226253.9	ALDOC	-0.621422	0.00154035	0.455407
ENST00000340630.9	IFT27	4.64733	0.00154061	0.455407
ENST00000578967.1	AC091138.1	-1.3896	0.00154471	0.456049
ENST00000398227.7	PDE9A	-6.82896	0.00155	0.457038
ENST00000682689.1	CEP63	4.09011	0.00155217	0.457109
ENST00000403782.5	D2HGDH	-6.30732	0.00156881	0.460648
ENST00000680245.1	AKAP8	-6.36696	0.00157285	0.460648
ENST00000543347.1	AC007527.1	6.38413	0.00157323	0.460648
ENST00000600925.1	CEACAM4	-3.46588	0.00157458	0.460648
ENST00000536738.5	WSB2	3.88207	0.00157784	0.460648
ENST00000635864.1	KCNQ2	3.20514	0.0015788	0.460648
ENST00000360256.9	F8	-1.02157	0.00158412	0.460648
ENST00000416144.5	ZNF655	6.61695	0.00158465	0.460648
ENST00000445290.1	AL021026.1	-4.03342	0.00158486	0.460648
ENST00000451123.5	KIF28P	4.95955	0.00158501	0.460648
ENST00000524595.5	IL18	6.30043	0.00158564	0.460648
ENST00000276175.7	TBC1D8B	6.30592	0.0015913	0.461724
ENST00000486596.5	NECTIN3	-3.81254	0.00159384	0.461778
ENST00000410991.1	RNU2-41P	-2.83612	0.00160085	0.461778
ENST00000650350.1	BMPER	-6.30449	0.00160113	0.461778
ENST00000368964.3	SETDB1	-3.46112	0.00160365	0.461778
ENST00000270235.11	NTN5	-1.94684	0.00160373	0.461778
ENST00000420069.3	RPS6KB2	-4.04659	0.00160379	0.461778
ENST00000561801.2	GCSH	-6.38243	0.00160517	0.461778
ENST00000379800.4	CSNK1A1L	-1.15888	0.00161476	0.463971
ENST00000623022.1	AC243964.3	-6.29694	0.00161731	0.464139
ENST00000519839.1	ENTPD4	4.67313	0.00162332	0.465297
ENST00000508453.1	CYP2U1	0.927506	0.00162884	0.466143
ENST00000444373.6	MAD1L1	2.1451	0.00163102	0.466143
ENST00000461461.5	NT5C2	-6.31848	0.00163219	0.466143
ENST00000664273.1	THUMPD3-AS1	-6.28514	0.00163814	0.467173
ENST00000608204.1	AC107214.2	0.874327	0.00163975	0.467173
ENST00000464632.6	APTX	6.28184	0.00164447	0.46753
ENST00000666694.1	LINC01808	-2.87552	0.00164496	0.46753
ENST00000562047.1	EDC3	4.65465	0.00164955	0.468269
ENST00000661004.1	AC091948.1	6.47575	0.00165382	0.468575
ENST00000660348.1	MIR181A1HG	1.71266	0.00165459	0.468575
ENST00000371658.3	TMEM189	6.09037	0.00166459	0.470412
ENST00000529821.5	DNHD1	-6.59654	0.00166601	0.470412
ENST00000419535.1	ELMO1-AS1	1.43075	0.00166828	0.470412
ENST00000538800.1	LRRC43	4.10804	0.00166905	0.470412
ENST00000619554.1	NBPF3	-6.41359	0.00167193	0.470664
ENST00000559384.1	CHSY1	-3.01398	0.0016745	0.470827
ENST00000429557.7	RFNG	6.44087	0.001679	0.47153
ENST00000582104.5	SNX11	-6.32737	0.00168693	0.473194
ENST00000555453.5	NFATC4	-6.23458	0.00169102	0.473239
ENST00000560756.5	AC044860.1	-4.1521	0.0016911	0.473239
ENST00000453358.5	PTPA	-2.98302	0.00169603	0.474057
ENST00000486644.1	STK36	1.65282	0.0017064	0.476392
ENST00000557244.1	ATP6V1D	3.58646	0.00171162	0.477285
ENST00000592571.1	ECSIT	-6.37355	0.00171984	0.479011
ENST00000436178.1	IDE	6.30475	0.00172612	0.479542
ENST00000485924.2	RUSC1	-3.43535	0.00172914	0.479542
ENST00000589469.5	PSME3	6.27265	0.00173147	0.479542
ENST00000554086.1	AL359220.1	-4.01016	0.00173168	0.479542
ENST00000550736.1	MTERF2	-2.17668	0.00173242	0.479542
ENST00000591854.5	AC027097.1	0.99426	0.00173393	0.479542
ENST00000605757.1	AL021997.1	1.98505	0.00174345	0.481234
ENST00000666587.1	NA	3.45637	0.00174412	0.481234
ENST00000606861.1	LINC00982	-1.22788	0.00174906	0.481828
ENST00000531472.1	ZNF528	4.73445	0.00175035	0.481828
ENST00000384339.1	SNORA72	-3.42447	0.0017596	0.483326
ENST00000358030.6	RAD17	-6.28797	0.00175989	0.483326
ENST00000485753.5	ST7L	-1.23562	0.00176716	0.484746
ENST00000660625.1	AC022294.1	6.63902	0.00177016	0.484746
ENST00000568506.1	AC012645.3	-2.63446	0.0017746	0.484746
ENST00000476388.5	STAC	-2.44419	0.00177688	0.484746
ENST00000369327.7	MAP3K7	7.03742	0.00177694	0.484746
ENST00000393498.6	FOXP2	4.80787	0.00177737	0.484746
ENST00000575434.4	PLSCR3	6.25155	0.00177949	0.484763
ENST00000361915.8	AGL	-0.777351	0.00178552	0.485262
ENST00000637825.1	CNTNAP2	1.50002	0.00178921	0.485262
ENST00000530146.2	PAUPAR	-1.3936	0.00179145	0.485262
ENST00000620130.4	AC097467.3	-3.989	0.00179151	0.485262
ENST00000475576.1	CLASP2	-6.22601	0.00179435	0.485262
ENST00000471181.7	BRCA1	-6.34111	0.00179552	0.485262
ENST00000666608.1	LINC00320	-6.24954	0.0017957	0.485262
ENST00000487308.1	AC006483.1	3.44235	0.00180368	0.486722
ENST00000422209.1	KIF15	-4.16096	0.00180522	0.486722
ENST00000670160.1	RMST	-3.28538	0.00180751	0.486783
ENST00000679439.1	P4HB	-6.31512	0.00182115	0.488305
ENST00000653262.1	KCNAB2	-11.1693	0.00182291	0.488305
ENST00000679308.1	NDUFA10	6.06051	0.00182409	0.488305
ENST00000528731.1	KCNJ11	1.60334	0.00182469	0.488305
ENST00000462577.5	PDCD4	-6.22201	0.00182484	0.488305
ENST00000491796.5	GSAP	-0.87558	0.00182702	0.488305
ENST00000466137.1	NMRK1	-0.899312	0.00182764	0.488305
ENST00000479155.1	LLGL1	0.822701	0.00183165	0.488824
ENST00000660560.1	LINC00343	4.34116	0.00183575	0.489082
ENST00000542206.5	TOM1L2	-4.64014	0.00183675	0.489082
ENST00000632747.1	LINC01002	6.72844	0.00184633	0.491078
ENST00000575310.1	AC113189.2	6.36941	0.00185002	0.491204
ENST00000461136.5	KRTCAP2	6.03741	0.00185096	0.491204
ENST00000439734.5	LINC01877	4.27968	0.00185377	0.491398
ENST00000650653.1	CLASP2	-10.6391	0.00187063	0.495309
ENST00000644009.1	HEXDC	-6.19291	0.00187408	0.495667
ENST00000526426.1	BSCL2	-3.60002	0.00187992	0.496535
ENST00000507639.1	LINC02475	-3.68404	0.00188156	0.496535
ENST00000675280.1	SLC52A2	-6.09468	0.00188448	0.49675
ENST00000675171.1	NDE1	-6.27255	0.00189018	0.497697
ENST00000379019.7	GPCPD1	-0.874093	0.00189625	0.49874
ENST00000524208.5	POLB	6.08695	0.0019001	0.499196
ENST00000552641.5	ARHGAP15	3.59147	0.00190972	0.500875
ENST00000611592.4	EYA2	6.78469	0.00191345	0.500875
ENST00000492634.7	ACTN2	2.65848	0.00191439	0.500875
ENST00000672037.1	CARD16	-2.40052	0.00191851	0.500875
ENST00000415942.5	RBCK1	10.1239	0.00192013	0.500875
ENST00000510811.6	CDK10	-6.48632	0.00192066	0.500875
ENST00000646925.1	CLEC20A	3.82167	0.00192134	0.500875
ENST00000623209.1	AL162574.3	-3.24995	0.00192421	0.50107
ENST00000469007.1	VEPH1	-2.88554	0.00193283	0.501945
ENST00000550258.5	CERS5	1.17363	0.00193313	0.501945
ENST00000334232.9	EDARADD	-3.61626	0.00193394	0.501945
ENST00000520068.5	LINC02055	-3.5088	0.00195081	0.505768
ENST00000478598.1	RNF7P1	3.60882	0.00195477	0.506239
ENST00000381955.7	NAGPA	2.66123	0.00195906	0.506399
ENST00000595023.5	FCHO1	-6.16267	0.00195968	0.506399
ENST00000465309.6	LMO7	4.53218	0.00196303	0.50671
ENST00000563507.5	CDIP1	-6.29715	0.00196652	0.507057
ENST00000651316.1	TRNT1	4.05816	0.00197291	0.507709
ENST00000644177.1	CSNK2A1	-6.1259	0.00197335	0.507709
ENST00000560345.5	ETFA	1.22848	0.00197706	0.50811
ENST00000658755.1	AL008638.2	-1.98142	0.00198356	0.509226
ENST00000619691.1	MIR6077	-2.36372	0.00199037	0.51035
ENST00000528860.5	SLC7A8	-6.07671	0.00199225	0.51035
ENST00000522387.5	PABPC1	-6.44127	0.0019987	0.510884
ENST00000356937.7	CDK11A	1.63451	0.00199874	0.510884
ENST00000525997.1	PUM1	5.06731	0.00200083	0.510884
ENST00000556285.1	TGFB3	1.39748	0.00201155	0.512627
ENST00000526654.1	SULF1	3.40045	0.00201199	0.512627
ENST00000614767.1	NRG1	4.60314	0.00201999	0.51411
ENST00000361288.9	TAF11	0.737587	0.00202583	0.514584
ENST00000649680.1	PEG3	9.93755	0.00202621	0.514584
ENST00000486536.6	USP41	3.92823	0.00204412	0.518575
ENST00000574370.1	HIC1	1.52907	0.00205133	0.519615
ENST00000464782.5	TFDP2	3.44968	0.00205262	0.519615
ENST00000636845.1	RYR3	-1.15401	0.00205919	0.520718
ENST00000470476.5	FAM204A	-6.26522	0.00206477	0.521572
ENST00000635377.1	PROCR	-3.56008	0.00207191	0.522815
ENST00000418329.5	BRD8	-6.03804	0.00207781	0.523746
ENST00000545248.1	ATG16L2	6.01302	0.00208468	0.524411
ENST00000360587.2	FBXL22	-0.993834	0.00208489	0.524411
ENST00000225474.6	CSF3	-6.22977	0.00209155	0.525527
ENST00000590682.2	ADAMTSL5	-3.93766	0.0021029	0.527818
ENST00000449138.1	AC023141.2	-1.09479	0.00210733	0.528189
ENST00000481953.5	PHLDB2	-6.48938	0.00211214	0.528189
ENST00000488648.5	SKIV2L	4.02243	0.00211272	0.528189
ENST00000680412.1	AAR2	5.83866	0.00211519	0.528189
ENST00000533153.5	CEP164	5.8273	0.00211557	0.528189
ENST00000503495.5	DDR1	4.29173	0.00212286	0.528964
ENST00000529312.5	CCDC90B	-6.22563	0.00212599	0.528964
ENST00000583225.5	DYM	1.04276	0.00213013	0.528964
ENST00000679571.1	ANTXR2	-6.18965	0.00213085	0.528964
ENST00000367114.7	EIF2D	6.0591	0.00213135	0.528964
ENST00000375153.8	PQLC2	1.141	0.00213211	0.528964
ENST00000602123.1	CD22	-3.05083	0.00213601	0.529377
ENST00000411471.6	EPHB6	-6.46353	0.00215247	0.532897
ENST00000533515.5	SLC43A1	4.03287	0.00215917	0.533996
ENST00000567223.6	SMPD3	-2.13842	0.00216743	0.535477
ENST00000439601.1	LINC01237	-1.77908	0.00217229	0.536118
ENST00000448069.2	HARS2	-6.141	0.00218197	0.537945
ENST00000375003.6	HP1BP3	0.75656	0.00219637	0.540929
ENST00000551077.2	SNHG14	-5.96958	0.0022017	0.541552
ENST00000498540.2	TRAF4	5.69132	0.00220348	0.541552
ENST00000525133.2	AL078612.2	-1.82445	0.00220889	0.542318
ENST00000555336.6	CLMN	1.52088	0.00221713	0.543296
ENST00000646554.1	HSD17B4	-6.10261	0.00221748	0.543296
ENST00000488555.5	SPAG6	-3.54761	0.00222309	0.544107
ENST00000470211.1	C1orf100	1.71455	0.00222913	0.545021
ENST00000446342.5	PLAU	5.95924	0.00223419	0.545692
ENST00000678655.1	PSEN2	5.67978	0.00224171	0.546787
ENST00000474002.1	IFI44L	-2.44064	0.00224558	0.546787
ENST00000680840.1	AHI1	2.10159	0.00224815	0.546787
ENST00000540644.1	DYRK4	4.30736	0.00225044	0.546787
ENST00000606725.5	SUGP1	5.83932	0.00225223	0.546787
ENST00000552726.1	TBX5	-3.6662	0.00225256	0.546787
ENST00000675690.1	IFT172	9.16918	0.00225924	0.547845
ENST00000624220.1	AP003497.2	3.54167	0.00227271	0.550545
ENST00000497411.5	FBXL2	-2.48262	0.00228092	0.55153
ENST00000619944.4	AL157392.3	-6.026	0.00228147	0.55153
ENST00000358005.7	CCDC32	6.68758	0.00228378	0.55153
ENST00000581744.1	CD7	-3.50062	0.00229347	0.553305
ENST00000358808.6	CLIP1	-9.98448	0.00230342	0.554543
ENST00000514078.1	TAS2R1	-3.22027	0.00230481	0.554543
ENST00000353555.9	BSG	-0.638494	0.00230565	0.554543
ENST00000639482.1	SPIN3	-6.0598	0.00231022	0.555078
ENST00000476552.1	MRPL33	5.43959	0.00231429	0.555492
ENST00000618547.4	PELI3	-6.17235	0.00231768	0.55574
ENST00000315249.11	RFFL	9.87654	0.00232953	0.558015
ENST00000429281.1	LINC01281	-3.17308	0.00233855	0.559607
ENST00000475658.1	ARRDC1	-6.27581	0.00234158	0.559766
ENST00000506205.1	PDPN	-3.35931	0.00237313	0.566733
ENST00000454145.5	OSBP2	5.51709	0.00237639	0.566939
ENST00000671844.1	RET	-5.88177	0.00238599	0.568655
ENST00000426894.5	ECT2	2.87628	0.00239555	0.570358
ENST00000391835.1	AKT1S1	0.788817	0.00240124	0.571138
ENST00000598397.1	TEAD2	-3.48392	0.00240754	0.572059
ENST00000603917.1	AC233280.2	1.35398	0.00242351	0.575276
ENST00000677937.1	FKBP1A	-5.8528	0.00242642	0.575389
ENST00000265379.10	COL6A5	-3.05921	0.00243143	0.575999
ENST00000675210.1	TRIM2	-10.2401	0.00244405	0.578408
ENST00000627471.2	MUC20-OT1	-3.19073	0.00244959	0.579139
ENST00000558905.1	AC079328.2	-6.00879	0.00245594	0.580059
ENST00000437964.5	PSMG3-AS1	-6.02595	0.00245949	0.580316
ENST00000580117.1	MIR548AX	-5.55022	0.00246352	0.580682
ENST00000513813.1	PHAX	-6.28002	0.00246774	0.580682
ENST00000445989.2	AL360221.1	-3.4701	0.00246986	0.580682
ENST00000531310.1	LRRC14	0.773357	0.00247087	0.580682
ENST00000375514.9	SLC4A10	-9.77403	0.00247689	0.581517
ENST00000619804.1	CPS1	5.60889	0.00248046	0.581778
ENST00000570487.1	RABEP1	1.12512	0.00249423	0.584426
ENST00000654496.1	AP001043.1	-3.32491	0.00249724	0.584552
ENST00000492700.5	FAM107B	-6.07004	0.00250313	0.585351
ENST00000541810.5	NPIPA8	-9.76996	0.00250601	0.585445
ENST00000614907.3	AGBL1	-0.969559	0.00251026	0.585637
ENST00000456211.8	ITPR1	-9.91379	0.002515	0.585637
ENST00000465263.1	TAF1A	4.17008	0.00251583	0.585637
ENST00000633440.1	MRPL57P8	-1.79062	0.00251675	0.585637
ENST00000453844.1	RPL23AP3	1.52775	0.00253032	0.588216
ENST00000423140.6	FARSA	5.36285	0.0025332	0.588306
ENST00000398682.4	TP53TG3	-5.95838	0.00254007	0.58932
ENST00000232217.6	RBP2	-1.05387	0.00254376	0.589599
ENST00000569472.5	KLHL36	4.22203	0.00257145	0.595318
ENST00000449565.1	EAF1	2.02181	0.00257795	0.595318
ENST00000680273.1	EIF2AK2	9.19187	0.00258026	0.595318
ENST00000421097.6	COASY	-0.987786	0.0025805	0.595318
ENST00000505204.1	ZFR	0.728928	0.00258104	0.595318
ENST00000620640.4	MYO19	5.67005	0.00258749	0.595892
ENST00000297564.6	COX6C	8.96027	0.00258858	0.595892
ENST00000561750.1	HAGHL	4.13157	0.00259382	0.596518
ENST00000557630.1	THTPA	5.44338	0.00259774	0.596838
ENST00000495003.1	XPO1	-5.87251	0.00260204	0.596838
ENST00000630098.2	AAMDC	4.65139	0.00260279	0.596838
ENST00000641348.1	AC119674.1	3.28659	0.00260807	0.597469
ENST00000399577.9	MGRN1	-9.61864	0.00261385	0.597648
ENST00000652721.1	ANKRD36	-9.61527	0.00261721	0.597648
ENST00000535697.5	MAGI2	-10.0351	0.00262073	0.597648
ENST00000440234.6	RBM38	-2.95741	0.00262417	0.597648
ENST00000520802.5	EFCAB13	3.27412	0.00262652	0.597648
ENST00000409355.2	MOB4	-6.27404	0.00262794	0.597648
ENST00000613355.4	CBWD1	5.45831	0.00263618	0.597648
ENST00000494002.5	RSRC1	-6.50964	0.0026385	0.597648
ENST00000601658.5	AC105402.3	1.54535	0.00263853	0.597648
ENST00000546244.5	MCRS1	-6.02238	0.00263914	0.597648
ENST00000552788.1	NWD1	-10.0119	0.00264099	0.597648
ENST00000474661.5	EXOSC8	-6.10231	0.00264185	0.597648
ENST00000590061.1	SMAD4	-5.92959	0.00264204	0.597648
ENST00000549249.5	DEPDC4	-3.00952	0.0026445	0.597648
ENST00000480399.1	BEND5	-2.84647	0.00264681	0.597648
ENST00000509201.1	AC083906.3	1.76013	0.00266069	0.598875
ENST00000483393.5	MRPL38	0.897316	0.00266298	0.598875
ENST00000341685.8	MYL1	-3.16255	0.00266357	0.598875
ENST00000555864.2	AC091544.2	2.84809	0.00266466	0.598875
ENST00000324581.10	MYO5B	5.46946	0.00266747	0.598875
ENST00000593740.2	LIPE-AS1	5.17818	0.00266828	0.598875
ENST00000367253.8	SYNE1	-2.45959	0.00267124	0.598875
ENST00000683152.1	PRDM11	-9.73641	0.00267253	0.598875
ENST00000622254.1	MAPK1IP1L	-0.721971	0.00268582	0.601157
ENST00000398729.1	VCX3A	-3.42478	0.0026878	0.601157
ENST00000677824.1	RTTN	5.3134	0.00270933	0.605398
ENST00000525759.1	AC110056.1	-3.30475	0.00271581	0.606273
ENST00000485359.1	DENND4B	0.774789	0.00272433	0.60648
ENST00000425851.1	SECISBP2	-5.72326	0.00272435	0.60648
ENST00000513100.5	NREP	-3.05811	0.00272689	0.60648
ENST00000582419.5	DRG2	1.97075	0.00272739	0.60648
ENST00000635500.1	PAH	-3.22039	0.00272958	0.60648
ENST00000483018.5	PXDN	-3.27466	0.00273224	0.606501
ENST00000529507.5	AMPD3	1.601	0.00275508	0.610086
ENST00000403226.1	AC073316.1	-3.09018	0.00275614	0.610086
ENST00000684521.1	RETREG1	5.32661	0.00275676	0.610086
ENST00000618301.4	PCDH15	-2.50084	0.00275872	0.610086
ENST00000418647.7	BCAR1	5.0326	0.00276317	0.61009
ENST00000496012.6	RBM10	3.52732	0.00276391	0.61009
ENST00000573441.1	AATK	-2.88125	0.00277357	0.610304
ENST00000331224.10	DLK1	-3.3288	0.002774	0.610304
ENST00000477624.1	TMA7	1.74597	0.00277408	0.610304
ENST00000678668.1	DPP4	-3.36197	0.00277521	0.610304
ENST00000433867.5	PRKD2	-5.82345	0.00277802	0.610353
ENST00000405898.5	STXBP4	-5.80156	0.00278803	0.611982
ENST00000511064.6	AC108866.1	-1.56713	0.00279635	0.613065
ENST00000674392.1	PTPRO	8.03878	0.00280043	0.613065
ENST00000663050.1	NA	-1.49998	0.00280245	0.613065
ENST00000683759.1	SNX14	-6.18728	0.0028045	0.613065
ENST00000684081.1	KNDC1	5.40979	0.00280695	0.613065
ENST00000652114.1	WDFY3-AS2	-0.710921	0.00280854	0.613065
ENST00000516768.1	SCARNA20	1.76073	0.00281715	0.613694
ENST00000479098.1	LBX2	2.31775	0.00281749	0.613694
ENST00000582311.1	KSR1	4.06535	0.00281921	0.613694
ENST00000508587.2	ZNF707	-2.95737	0.00282368	0.614102
ENST00000504034.2	AC091826.2	-0.876089	0.00282853	0.61459
ENST00000601104.1	DBP	-5.64809	0.00284184	0.616856
ENST00000539754.5	REXO2	-5.77393	0.00284418	0.616856
ENST00000652050.1	LINC00280	-2.07883	0.00284895	0.616893
ENST00000676117.1	HINT1	-2.94097	0.00284958	0.616893
ENST00000612099.1	MIR6757	2.29296	0.00285507	0.617454
ENST00000681847.1	ADGB	-3.30446	0.0028574	0.617454
ENST00000389698.7	RALGAPA1	-9.35628	0.00286236	0.617546
ENST00000417412.1	GUSBP10	-2.4727	0.00286574	0.617546
ENST00000553927.1	RPGRIP1	4.62893	0.00286615	0.617546
ENST00000392948.5	AC239798.4	-2.90705	0.00286828	0.617546
ENST00000464093.1	TRNAU1AP	-5.89461	0.0028764	0.618288
ENST00000667456.1	LINC01266	-5.72687	0.00287795	0.618288
ENST00000605338.1	AL158042.1	-2.90467	0.00287958	0.618288
ENST00000481290.5	SLC25A22	2.80084	0.00288693	0.618428
ENST00000555579.1	IL11RA	1.43379	0.00288724	0.618428
ENST00000678691.2	CTSA	8.27046	0.00289018	0.618428
ENST00000592574.1	AC099811.2	3.69502	0.00289268	0.618428
ENST00000592775.5	AL356599.1	-5.87436	0.00289332	0.618428
ENST00000376759.8	RBM3	-0.503393	0.00290306	0.619152
ENST00000644933.1	TPP1	5.29142	0.00290447	0.619152
ENST00000648250.1	DOCK2	3.74008	0.00290458	0.619152
ENST00000450613.2	AC010235.1	-2.8255	0.00291471	0.620752
ENST00000532738.1	ST5	2.00627	0.00292077	0.621482
ENST00000490182.1	SP3	5.4274	0.00293001	0.621986
ENST00000656593.1	BX547991.1	-2.25896	0.00293066	0.621986
ENST00000475217.1	KRT13	-2.97973	0.00293104	0.621986
ENST00000495326.1	STAT4	-1.56019	0.00294602	0.623285
ENST00000429712.5	AKR7L	1.32092	0.00294812	0.623285
ENST00000519188.1	MTBP	3.27551	0.00294932	0.623285
ENST00000511609.1	QDPR	-5.8275	0.00295091	0.623285
ENST00000298717.9	METTL3	8.16464	0.0029545	0.623285
ENST00000354441.10	TTC8	-6.05818	0.00295624	0.623285
ENST00000489549.5	GABPB2	5.56978	0.00295835	0.623285
ENST00000522291.5	RIMS1	-5.93976	0.00296123	0.623285
ENST00000539300.5	KLRC4-KLRK1	-3.00319	0.0029664	0.623285
ENST00000650651.1	SRP9	-0.72309	0.00296891	0.623285
ENST00000564737.1	AC026464.1	-2.99572	0.00296998	0.623285
ENST00000659190.1	AC092813.2	3.72932	0.0029711	0.623285
ENST00000679815.1	DLAT	-5.67649	0.00297222	0.623285
ENST00000433495.1	OR13C6P	-2.13193	0.00297536	0.623285
ENST00000562228.5	MAN2C1	1.39013	0.0029779	0.623285
ENST00000391874.2	ENAH	5.70964	0.0029811	0.623285
ENST00000246015.8	PSMF1	-0.731931	0.00298342	0.623285
ENST00000425551.1	TUBA4A	1.65105	0.00298813	0.623285
ENST00000317746.3	UGT2B17	4.96898	0.00298991	0.623285
ENST00000345306.10	RAD17	8.19145	0.00299205	0.623285
ENST00000567638.1	SCAMP2	1.0698	0.00299258	0.623285
ENST00000667994.1	AC073257.1	-3.08885	0.00299687	0.623629
ENST00000532697.1	TBX5-AS1	-3.15762	0.00300337	0.623907
ENST00000589654.2	CYP4F2	-3.03172	0.00300452	0.623907
ENST00000297785.8	ALDH1A1	-1.20814	0.00301031	0.623907
ENST00000526500.5	DIXDC1	1.47992	0.00301032	0.623907
ENST00000432194.7	MUC20-OT1	5.03485	0.00301672	0.623907
ENST00000489917.1	SPATA9	-2.89614	0.00301835	0.623907
ENST00000465209.1	COL11A1	2.9568	0.00302242	0.623907
ENST00000265825.6	FSCN3	3.04274	0.00302314	0.623907
ENST00000486509.1	CDC7	4.87731	0.00302428	0.623907
ENST00000517867.2	HSF4	0.572481	0.00302462	0.623907
ENST00000615084.4	FIGNL1	-5.66889	0.00303689	0.62589
ENST00000600799.3	AC106774.4	2.96173	0.00305293	0.628437
ENST00000502426.5	ABCC3	-5.66891	0.00305633	0.628437
ENST00000661121.1	PACRG-AS3	-5.88686	0.00305937	0.628437
ENST00000664897.1	AQP4-AS1	-0.75952	0.00305988	0.628437
ENST00000434434.5	SPARCL1	-9.60882	0.0030764	0.629547
ENST00000522395.5	FAM114A2	4.8558	0.00307731	0.629547
ENST00000493166.1	CLIP2	1.85292	0.00308087	0.629547
ENST00000636069.1	AL021368.4	4.98149	0.00308121	0.629547
ENST00000497672.5	TIA1	2.42745	0.00308199	0.629547
ENST00000512361.1	LARP7	1.34081	0.00308302	0.629547
ENST00000265295.9	SPDL1	-0.658758	0.00308627	0.629547
ENST00000676734.1	G3BP1	7.65401	0.00309032	0.629547
ENST00000368072.10	PEX19	-0.677545	0.0030947	0.629547
ENST00000463517.2	AL160269.1	5.40312	0.00309493	0.629547
ENST00000540993.1	AC138466.2	5.0624	0.00309856	0.629547
ENST00000602739.1	AC009108.3	0.938351	0.00309899	0.629547
ENST00000679560.1	KMT2C	-9.56075	0.00310008	0.629547
ENST00000666869.1	C17orf51	-9.07019	0.00310261	0.629547
ENST00000600702.5	STXBP2	5.15803	0.00310771	0.629761
ENST00000484458.2	RNF216	2.20396	0.0031103	0.629761
ENST00000521661.5	IKBKB	8.11168	0.00311166	0.629761
ENST00000393825.5	NDUFA4L2	8.38725	0.00311955	0.630758
ENST00000467235.1	MUC4	1.10314	0.00312327	0.630758
ENST00000488960.1	TSGA10	2.38093	0.00312628	0.630758
ENST00000278855.7	OOSP2	-3.07414	0.0031293	0.630758
ENST00000402105.7	HPS4	5.41387	0.00313218	0.630758
ENST00000342873.7	WFDC2	1.59548	0.00313261	0.630758
ENST00000561936.1	MBTPS1	-5.60771	0.00313628	0.630959
ENST00000366858.7	CNIH4	-3.84859	0.00314338	0.631318
ENST00000680991.1	NAMPT	7.91629	0.00314404	0.631318
ENST00000531619.1	NEU3	1.74788	0.00314609	0.631318
ENST00000498051.6	COL14A1	5.19243	0.00315027	0.631401
ENST00000664196.1	PIN4	7.64841	0.00315184	0.631401
ENST00000568899.5	LAT	4.98856	0.00315742	0.631983
ENST00000648719.1	CSRP3	-3.46105	0.00317149	0.633282
ENST00000567763.1	CHTF8	-5.62001	0.00317217	0.633282
ENST00000547543.5	WDR90	0.720844	0.00317343	0.633282
ENST00000651338.1	NA	-5.81897	0.00317707	0.633282
ENST00000554784.2	AC025574.1	-3.41853	0.00317732	0.633282
ENST00000504953.5	SPOCK3	8.7202	0.00318785	0.634844
ENST00000340978.7	PDE8B	2.88199	0.00319791	0.636312
ENST00000523220.5	MPP2	-3.58827	0.00321001	0.637851
ENST00000678840.1	GBF1	3.62185	0.00321105	0.637851
ENST00000370368.5	DIDO1	-9.07405	0.00323037	0.641149
ENST00000579045.1	AC061975.6	2.26021	0.00323591	0.64171
ENST00000525900.5	FDFT1	-9.01565	0.0032441	0.642795
ENST00000422749.5	DSCAM-AS1	-5.77839	0.00324791	0.643011
ENST00000422731.1	AAMP	-6.31376	0.00325198	0.643277
ENST00000511363.6	PARP8	-5.82337	0.00325766	0.643861
ENST00000622535.1	AC121338.2	-3.04948	0.00327064	0.645887
ENST00000457573.5	TEX264	5.06812	0.00327339	0.645889
ENST00000636854.3	KLHL33	7.75181	0.00328235	0.647116
ENST00000648035.1	LINC01814	-1.19976	0.00329839	0.64879
ENST00000565662.5	USB1	-6.12491	0.00329851	0.64879
ENST00000529669.1	POGZ	-5.58707	0.00330321	0.64879
ENST00000388958.8	OTOA	-5.58254	0.00331112	0.64879
ENST00000554182.5	GSKIP	5.38807	0.00331496	0.64879
ENST00000534657.5	LMO7	2.36532	0.00331519	0.64879
ENST00000389256.8	EFHB	-3.09892	0.00331607	0.64879
ENST00000446009.1	HUS1	5.4763	0.00331673	0.64879
ENST00000663984.1	ST3GAL6-AS1	-3.05557	0.00332321	0.64879
ENST00000521237.1	AC008676.3	-2.37449	0.0033239	0.64879
ENST00000395753.6	SLC1A2	-2.1409	0.00332432	0.64879
ENST00000457656.1	AC018892.2	3.02347	0.00332541	0.64879
ENST00000425217.5	KSR2	-9.37071	0.00332655	0.64879
ENST00000481038.5	GPCPD1	-0.736341	0.0033323	0.649375
ENST00000662362.1	MEG3	-4.57845	0.00334309	0.650942
ENST00000453710.1	OMA1	1.31704	0.00335635	0.652707
ENST00000675212.1	LINC01764	-0.980196	0.00335769	0.652707
ENST00000493301.5	STX16	7.71245	0.00336497	0.653584
ENST00000443694.5	ITPR1	-9.10189	0.00336934	0.653895
ENST00000658888.1	EBLN3P	-5.67188	0.00337213	0.653899
ENST00000297792.9	KDM1B	5.07317	0.00338608	0.656067
ENST00000220478.8	SCG3	-0.653153	0.00339029	0.656275
ENST00000517403.5	PABPC1	7.61405	0.00339548	0.656275
ENST00000616657.1	CNTNAP3P1	-0.849958	0.00339549	0.656275
ENST00000428914.2	LINC00310	0.972771	0.00341345	0.657977
ENST00000619612.1	AL157762.1	1.00497	0.00341706	0.657977
ENST00000402284.7	PES1	-5.97944	0.00341847	0.657977
ENST00000504238.5	ABLIM3	7.45643	0.00342134	0.657977
ENST00000661440.1	DLG1	7.95247	0.0034219	0.657977
ENST00000644786.1	TSC1	-8.88057	0.0034232	0.657977
ENST00000394348.2	MITF	1.58758	0.0034238	0.657977
ENST00000465701.1	MAP4K3	1.85378	0.00342873	0.658251
ENST00000512512.3	IGFBP7	-4.40441	0.0034346	0.658251
ENST00000679354.1	OAS3	-9.2844	0.00343776	0.658251
ENST00000528321.1	THAP12P4	1.53258	0.00343908	0.658251
ENST00000542328.5	ABCB8	7.69548	0.00343916	0.658251
ENST00000655270.1	AC004448.2	1.49863	0.00344792	0.659393
ENST00000591300.2	TEX26-AS1	-3.24842	0.003463	0.661635
ENST00000566069.5	PALB2	-3.06356	0.00346829	0.661635
ENST00000455086.5	ASNS	8.08777	0.003469	0.661635
ENST00000546109.5	ZCCHC17	-1.07279	0.00347085	0.661635
ENST00000488434.1	G6PD	2.76103	0.00347559	0.662005
ENST00000486793.5	GMDS	-2.21033	0.00348061	0.662426
ENST00000480608.5	DGCR6	7.57779	0.00349817	0.664963
ENST00000328963.10	P2RX7	0.820852	0.00349957	0.664963
ENST00000453388.1	SKINT1L	3.23269	0.00350302	0.665083
ENST00000621889.1	KCNH7	7.7141	0.00350977	0.66583
ENST00000646585.1	SLC1A2	7.71883	0.00351515	0.666115
ENST00000613170.1	LINC00926	1.34621	0.00351701	0.666115
ENST00000356245.8	G3BP1	-8.73736	0.00352081	0.666115
ENST00000617230.2	DIO1	-5.85858	0.00352255	0.666115
ENST00000461225.5	PLXDC1	5.49845	0.00353789	0.667611
ENST00000453481.4	FAM182B	-1.92748	0.00354076	0.667611
ENST00000666195.1	LINC00461	-1.3952	0.00354082	0.667611
ENST00000286122.11	BANP	-5.93403	0.00354177	0.667611
ENST00000680144.1	TCTN3	-6.06332	0.00354849	0.668039
ENST00000331242.12	DMTF1	-8.714	0.0035497	0.668039
ENST00000488467.5	FHIT	3.94681	0.00355938	0.669165
ENST00000418374.6	MYO18B	4.97269	0.00356188	0.669165
ENST00000502455.2	AC095060.1	-1.68422	0.00356418	0.669165
ENST00000233997.4	AZU1	-6.97106	0.0035721	0.669593
ENST00000447344.1	AL133215.1	1.73807	0.00357213	0.669593
ENST00000588872.3	PODNL1	-5.97321	0.00357697	0.669968
ENST00000548448.1	WDR90	2.65149	0.00358792	0.671221
ENST00000451154.5	USP42	-1.79509	0.0035927	0.671221
ENST00000436303.1	AP000688.4	3.13781	0.00359619	0.671221
ENST00000672304.1	MEN1	-5.70156	0.00359744	0.671221
ENST00000654737.1	DLG1	8.30558	0.00359787	0.671221
ENST00000380530.1	SAXO1	-2.98085	0.00360926	0.672815
ENST00000433667.5	ZMIZ2	-8.73647	0.00361269	0.672924
ENST00000526528.1	LMO7	-5.73269	0.00362399	0.674496
ENST00000508634.1	MAEA	-0.780666	0.00364917	0.678584
ENST00000326071.8	NOL4L	5.1556	0.00365802	0.678584
ENST00000216962.9	PYGB	-0.49749	0.00365853	0.678584
ENST00000523407.1	FAM120AOS	7.69647	0.00365972	0.678584
ENST00000678827.1	STAT3	-8.61052	0.00366032	0.678584
ENST00000296525.7	ASB5	4.85113	0.00366739	0.678828
ENST00000635253.2	DOCK7	7.59706	0.00366915	0.678828
ENST00000419733.1	LINC01725	3.43034	0.00367026	0.678828
ENST00000652056.1	TBXAS1	4.90912	0.00367345	0.678887
ENST00000483931.1	ARMT1	4.11424	0.00368179	0.679248
ENST00000596876.1	KLK4	-2.79728	0.00368469	0.679248
ENST00000405673.5	FAM118A	1.46328	0.00368559	0.679248
ENST00000355808.9	PDHA1	-5.45429	0.00368835	0.679248
ENST00000507018.5	TGFBI	7.1512	0.00369164	0.679248
ENST00000434491.5	IL1RAP	-5.64545	0.00369266	0.679248
ENST00000648462.1	IMPDH1	-5.70506	0.00370104	0.68026
ENST00000532331.5	PTPRK	-8.66775	0.00370918	0.681226
ENST00000672731.1	ANK2	-9.07897	0.00371622	0.681782
ENST00000230588.9	MEP1A	4.94572	0.00371798	0.681782
ENST00000374497.7	GALE	7.04013	0.00372441	0.68243
ENST00000507085.5	FAM135A	3.72106	0.00372886	0.682717
ENST00000675348.1	TRIM2	-8.69771	0.00373559	0.683389
ENST00000623546.1	AC093648.1	-1.28676	0.00373832	0.683389
ENST00000426151.7	CALCR	3.6274	0.00374761	0.683536
ENST00000503981.1	GPR78	-2.83647	0.00374779	0.683536
ENST00000285013.11	SLFN13	-1.80187	0.00375074	0.683536
ENST00000546397.1	AC010203.1	-3.04014	0.00375317	0.683536
ENST00000535484.5	UEVLD	4.72239	0.0037536	0.683536
ENST00000513280.1	AC116345.1	-2.81439	0.00375883	0.683635
ENST00000620156.4	GHR	-5.38643	0.00376124	0.683635
ENST00000272610.3	FAHD2B	7.34391	0.00376282	0.683635
ENST00000481324.5	FHAD1	5.0416	0.00377349	0.685047
ENST00000586386.5	AC021517.1	-3.26037	0.00378868	0.687276
ENST00000654472.1	AL445426.1	-4.13452	0.00380396	0.688433
ENST00000536749.1	CBLN1	4.83849	0.0038117	0.688433
ENST00000226279.8	CD38	-0.967629	0.00381484	0.688433
ENST00000682114.1	EMD	6.83652	0.00381598	0.688433
ENST00000530657.1	AP003097.1	-2.97263	0.00382063	0.688433
ENST00000561362.1	AC015660.2	1.30623	0.00382066	0.688433
ENST00000611645.4	MAGI1	-8.64928	0.00382268	0.688433
ENST00000476688.3	AMPD2	-9.02509	0.00382285	0.688433
ENST00000400308.5	PCBP3	7.27813	0.00382401	0.688433
ENST00000427789.3	POM121L4P	3.02545	0.00382612	0.688433
ENST00000486932.1	AGFG1	-1.03317	0.00382906	0.688433
ENST00000488384.1	ERGIC3	1.07624	0.00383004	0.688433
ENST00000533521.5	BEST1	-5.31951	0.00383817	0.68891
ENST00000355758.9	ZC3H7A	-0.863608	0.00384134	0.68891
ENST00000423624.5	RENBP	-5.52907	0.00384144	0.68891
ENST00000491139.5	NELFE	-2.8138	0.00384769	0.689507
ENST00000491975.5	GPR89B	4.81806	0.00385111	0.689596
ENST00000448492.6	CCDC117	-8.57725	0.00385872	0.690284
ENST00000548447.1	ANKS1B	-5.479	0.00386266	0.690284
ENST00000661287.1	AL355838.1	-2.82838	0.00386786	0.690284
ENST00000446876.1	HDAC4	0.800441	0.00386975	0.690284
ENST00000342219.9	ISM2	1.74831	0.00387926	0.690284
ENST00000311027.9	MADD	-8.49584	0.00388245	0.690284
ENST00000531949.1	MS4A14	2.20727	0.00388459	0.690284
ENST00000511572.5	APBB2	-4.10666	0.00388471	0.690284
ENST00000558699.1	AC012229.1	-2.58796	0.00388613	0.690284
ENST00000445180.2	LINC01648	-2.47192	0.00388825	0.690284
ENST00000473380.2	MSL3	7.54523	0.00388864	0.690284
ENST00000539560.5	ELP2	-5.62943	0.00389002	0.690284
ENST00000505710.1	QDPR	1.13753	0.00389627	0.690427
ENST00000678979.1	HGS	-5.43888	0.00389667	0.690427
ENST00000506554.5	MEF2C	-8.46117	0.0039008	0.69064
ENST00000484783.1	ACOT8	6.85022	0.00390974	0.691705
ENST00000377728.8	PLEKHG5	-8.5951	0.00391884	0.692074
ENST00000668186.1	AC006504.5	-5.42927	0.00391988	0.692074
ENST00000645010.1	CUX1	-8.59745	0.00392062	0.692074
ENST00000433453.1	DEFB122	3.01965	0.0039285	0.692948
ENST00000444061.8	SMARCA4	-8.53258	0.00394367	0.695103
ENST00000262812.9	COPE	-0.469008	0.00394892	0.695188
ENST00000610318.4	UNC5C	-8.46031	0.00395003	0.695188
ENST00000660875.1	CR769775.1	6.95129	0.0039549	0.695527
ENST00000409588.1	NIF3L1	-5.4227	0.00396087	0.695844
ENST00000555302.1	TC2N	2.7988	0.0039626	0.695844
ENST00000597051.5	AC097717.1	3.64309	0.00397581	0.696296
ENST00000381310.7	ADARB2	7.25086	0.00397813	0.696296
ENST00000409438.5	DCTN1	-8.93623	0.00398171	0.696296
ENST00000494980.5	CHMP2B	6.84887	0.00399117	0.696296
ENST00000431998.1	ZNF823	-5.40094	0.00399549	0.696296
ENST00000562087.2	FTLP14	2.60269	0.0039956	0.696296
ENST00000637252.1	CPT2	-5.42591	0.00399572	0.696296
ENST00000523720.1	R3HCC1	1.2974	0.00399904	0.696296
ENST00000322165.1	HSD17B6	-1.17243	0.00399972	0.696296
ENST00000304546.6	ECEL1	5.12616	0.00400026	0.696296
ENST00000491748.1	HP1BP3	0.978045	0.00400221	0.696296
ENST00000551577.5	TMEM117	4.00468	0.00400798	0.696296
ENST00000379957.9	LETM2	7.1528	0.0040102	0.696296
ENST00000644335.1	TSC2	-8.67693	0.00401895	0.696296
ENST00000557154.6	SRSF5	-8.48269	0.00402833	0.696296
ENST00000396563.8	SP140L	6.80982	0.00402975	0.696296
ENST00000420409.1	KRT8P29	0.829046	0.00403215	0.696296
ENST00000683241.1	GMPPA	-5.37617	0.00403313	0.696296
ENST00000605870.5	KIAA0391	7.19665	0.00403501	0.696296
ENST00000609394.5	PROX1-AS1	-2.19148	0.00403663	0.696296
ENST00000649224.1	WRB	-5.66896	0.00403787	0.696296
ENST00000524782.6	ARFGAP2	-0.501622	0.00404018	0.696296
ENST00000439983.5	DBNL	5.12611	0.00404089	0.696296
ENST00000240100.7	DUSP4	-1.15253	0.00404116	0.696296
ENST00000373545.7	PHKA1	7.05107	0.00404577	0.696296
ENST00000521780.5	EPHX2	7.43672	0.00404749	0.696296
ENST00000597793.5	PTOV1	0.744467	0.00404807	0.696296
ENST00000572514.5	ETF1	4.72949	0.00404897	0.696296
ENST00000546991.1	ANO4	2.60021	0.00405067	0.696296
ENST00000635238.1	SLC35A2	-5.38046	0.00406203	0.697398
ENST00000381072.5	PFKP	1.16312	0.00406348	0.697398
ENST00000679008.1	ZC3H13	-0.505084	0.00406594	0.697398
ENST00000616201.4	SLC12A5	-8.46025	0.00407938	0.69879
ENST00000541182.1	ARF1	-5.46655	0.00408119	0.69879
ENST00000660333.1	AF127936.2	3.51479	0.00408314	0.69879
ENST00000529550.5	IL32	-5.35687	0.00408589	0.69879
ENST00000534270.1	RECQL4	1.63107	0.00410296	0.700834
ENST00000494872.6	TRIM2	-8.4831	0.00410758	0.700834
ENST00000452995.1	SEPHS1P7	-2.88699	0.00411079	0.700834
ENST00000642721.1	RNASEH2B	7.05972	0.00411201	0.700834
ENST00000369081.3	INPP5F	-1.51132	0.00411267	0.700834
ENST00000489425.5	TTYH1	-1.0553	0.00412003	0.701582
ENST00000431542.1	AC116609.2	2.58283	0.00412579	0.702057
ENST00000430051.1	AC012506.4	-1.74553	0.00413337	0.702409
ENST00000292538.9	CUX1	-8.36375	0.00413395	0.702409
ENST00000648599.1	EIF2B5	-5.61778	0.00413679	0.702409
ENST00000435135.5	ADCY3	6.78954	0.00414547	0.703049
ENST00000491541.1	SREBF2	0.598927	0.00414651	0.703049
ENST00000660124.1	POT1-AS1	4.42615	0.00415629	0.703391
ENST00000539666.5	ZNF518A	-0.749115	0.00415892	0.703391
ENST00000409970.6	GSDME	7.29422	0.00415994	0.703391
ENST00000653457.1	LINC00705	-2.90071	0.00416044	0.703391
ENST00000488050.1	STOML2	1.41598	0.00417129	0.704256
ENST00000330388.2	C1QTNF12	3.28575	0.00417217	0.704256
ENST00000522239.5	MTFR1	-5.55544	0.0041745	0.704256
ENST00000553675.5	C14orf93	-5.38233	0.00418803	0.706034
ENST00000530283.1	AP002008.1	-2.91678	0.00420482	0.708172
ENST00000399339.6	WASHC2A	-8.32797	0.00420671	0.708172
ENST00000359162.6	ESRRG	-8.39061	0.0042203	0.709805
ENST00000680511.1	RBPJ	0.938666	0.00422242	0.709805
ENST00000638375.1	HLA-A	-2.75957	0.0042324	0.710481
ENST00000532078.1	DEPDC7	2.49556	0.00423363	0.710481
ENST00000547431.5	PPP1R1A	1.12791	0.00423546	0.710481
ENST00000564360.5	ADGRG1	-2.57901	0.00424456	0.711373
ENST00000555135.1	ACYP1	0.829739	0.00425153	0.711373
ENST00000656446.1	SUCLG2-AS1	-0.807722	0.00425254	0.711373
ENST00000651686.1	B3GALNT1	6.99903	0.00425283	0.711373
ENST00000532431.1	RNY1P9	2.05489	0.00425903	0.711577
ENST00000449935.6	SNRPG	-5.30741	0.00426007	0.711577
ENST00000514856.2	MAPK10	4.93161	0.00426876	0.712524
ENST00000255759.11	FOPNL	-0.518829	0.00427795	0.712594
ENST00000667190.1	AC092810.3	3.67155	0.00428453	0.712594
ENST00000361419.9	CERS2	6.9489	0.00428504	0.712594
ENST00000531907.1	OVOL1	-2.95549	0.00428688	0.712594
ENST00000399627.3	SBF1	4.64894	0.00428811	0.712594
ENST00000434032.6	USP19	-8.28608	0.00429177	0.712594
ENST00000645858.1	AQP3	3.71562	0.00429237	0.712594
ENST00000478730.7	ORAI2	-8.76804	0.00430007	0.712594
ENST00000670060.1	AL591074.1	-2.95106	0.00430185	0.712594
ENST00000531983.1	RBBP4	-1.47121	0.0043023	0.712594
ENST00000363219.1	SNORD114-31	3.88965	0.00430237	0.712594
ENST00000439578.5	SAR1B	-5.53916	0.00430694	0.712852
ENST00000582735.1	SLC46A1	4.86896	0.00431608	0.713439
ENST00000649781.1	CFTR	-5.43262	0.00431653	0.713439
ENST00000604920.1	AL590032.1	3.43301	0.00432363	0.713877
ENST00000466741.5	CHI3L2	-5.33573	0.00432523	0.713877
ENST00000330575.9	RGPD8	-8.33434	0.00433121	0.714274
ENST00000441226.2	AL160270.2	-1.96128	0.00433368	0.714274
ENST00000519376.5	FBXO25	-5.29851	0.00435018	0.715963
ENST00000540382.5	ARL6IP4	7.02539	0.00435294	0.715963
ENST00000656456.1	NA	-1.02281	0.00435474	0.715963
ENST00000423275.5	RAF1	-5.27888	0.00435605	0.715963
ENST00000674801.1	SIPA1L2	6.82629	0.00436158	0.716373
ENST00000504612.5	ATP2C1	-8.36163	0.00437479	0.717898
ENST00000656263.1	JPX	-5.50855	0.00437954	0.717898
ENST00000627638.2	FAP	-5.57489	0.00438091	0.717898
ENST00000467819.5	COL9A3	6.57757	0.00438415	0.717898
ENST00000603308.2	DUXAP8	4.02489	0.0043874	0.717898
ENST00000647810.1	TNFRSF25	-5.26767	0.0043891	0.717898
ENST00000679678.1	DTNA	-8.30029	0.00439946	0.718612
ENST00000614035.4	TNFAIP3	-5.21145	0.00440179	0.718612
ENST00000656901.1	AL365259.1	-2.88868	0.0044026	0.718612
ENST00000489287.1	YWHAE	-0.798318	0.00440564	0.718612
ENST00000278353.10	HSD17B12	-0.519275	0.00441083	0.718962
ENST00000428865.2	AL590428.1	-0.882366	0.00442088	0.720103
ENST00000259229.7	CCDC115	-0.667515	0.00442703	0.720122
ENST00000592166.5	CNTD1	4.56224	0.00442881	0.720122
ENST00000504495.6	RIMKLB	-0.787794	0.00443014	0.720122
ENST00000631087.1	MUC20-OT1	0.711245	0.00443407	0.720265
ENST00000360990.7	KCNIP3	-8.70576	0.0044424	0.721121
ENST00000520172.5	RUNX1T1	4.50186	0.00445338	0.722303
ENST00000306589.7	PRYP4	-3.19285	0.00445579	0.722303
ENST00000401644.6	SNED1	4.36792	0.00446523	0.723159
ENST00000482515.5	OARD1	5.00012	0.00447227	0.723159
ENST00000664997.1	NUTM2A-AS1	6.94858	0.00447231	0.723159
ENST00000531150.5	CNKSR1	4.5447	0.00447616	0.723159
ENST00000567204.5	KIFC3	3.68201	0.00448012	0.723159
ENST00000467751.5	C1orf159	-5.27694	0.00448586	0.723159
ENST00000323666.10	METAP2	-0.582945	0.00448692	0.723159
ENST00000670392.1	LINC01608	4.86341	0.00449332	0.723159
ENST00000439890.3	NANOGP9	-3.06752	0.00449604	0.723159
ENST00000628785.2	AC093495.1	4.72257	0.00449801	0.723159
ENST00000237201.2	SPACA1	-2.8806	0.00449939	0.723159
ENST00000480444.1	RNF146	6.7334	0.00449996	0.723159
ENST00000440028.2	MSL3P1	5.13049	0.00450088	0.723159
ENST00000523082.1	PPP2CA	1.95934	0.00450737	0.723711
ENST00000481126.1	KLHL24	0.824829	0.00451128	0.723845
ENST00000480607.5	ZNF462	-1.59676	0.00452837	0.726095
ENST00000646446.1	RFX8	-5.27909	0.00453964	0.727407
ENST00000595337.5	DEDD2	-5.1829	0.00454534	0.727828
ENST00000413284.5	SP100	4.62585	0.00455464	0.728823
ENST00000295463.4	ALPI	-5.66846	0.00457113	0.729181
ENST00000411069.1	RNU2-61P	3.40701	0.00457749	0.729181
ENST00000395045.6	MATK	6.70832	0.00457772	0.729181
ENST00000465674.5	ZNF322	-5.38771	0.00457823	0.729181
ENST00000575498.1	DNAH2	3.40602	0.00457833	0.729181
ENST00000575198.1	PSKH1	2.73522	0.00457883	0.729181
ENST00000407621.1	MAST4	4.60471	0.00458366	0.729181
ENST00000608416.5	ZNF100	6.51602	0.00458397	0.729181
ENST00000614051.1	CCL3	-4.36429	0.00458467	0.729181
ENST00000651320.1	PTPRZ1	-8.11813	0.00460092	0.731273
ENST00000417869.6	PPIEL	4.29328	0.00461546	0.733092
ENST00000481757.5	RNPEPL1	0.572236	0.00462182	0.733608
ENST00000636961.1	KCNT1	2.08425	0.00462862	0.733717
ENST00000662355.1	STX17-AS1	-1.07061	0.00463104	0.733717
ENST00000679486.1	DYNC1H1	-8.60625	0.0046348	0.733717
ENST00000373700.9	HERC4	-8.10011	0.00463626	0.733717
ENST00000366544.5	CEP170	-8.60552	0.00464059	0.733717
ENST00000682396.1	GLUD1	-5.24973	0.00464214	0.733717
ENST00000413505.1	RABL2B	0.786994	0.00464905	0.733717
ENST00000587302.1	ZNF155	3.99279	0.00465168	0.733717
ENST00000526557.1	RIC8A	-5.17618	0.00465292	0.733717
ENST00000415568.2	TCEAL4	6.51911	0.00465487	0.733717
ENST00000672846.1	APTX	-1.03692	0.00465668	0.733717
ENST00000334136.11	HDAC6	-8.17921	0.00466346	0.733847
ENST00000407721.6	DHCR7	-8.22278	0.00466594	0.733847
ENST00000525304.5	ROBO3	6.84845	0.00466682	0.733847
ENST00000417335.2	AF064858.1	2.01578	0.00467189	0.734155
ENST00000296486.8	ETNPPL	-1.02304	0.0046882	0.736228
ENST00000681483.1	TTC21B	-5.23734	0.00469137	0.736236
ENST00000574306.1	MIR22HG	-0.771578	0.00469449	0.736237
ENST00000356080.9	ADD3	-0.882572	0.00469997	0.7366
ENST00000473913.1	AC009108.1	1.06492	0.00470304	0.7366
ENST00000675170.1	TRIM2	-8.15853	0.00471091	0.73694
ENST00000522367.6	G3BP1	6.78945	0.00471145	0.73694
ENST00000449821.1	TTI1	-8.57389	0.00471606	0.737151
ENST00000371228.2	SORBS1	6.52152	0.00472188	0.737151
ENST00000648779.1	AC093901.1	2.56194	0.00472824	0.737151
ENST00000606205.6	SLC1A2	7.11808	0.00473088	0.737151
ENST00000429764.5	ELMOD3	4.6776	0.00473489	0.737151
ENST00000550857.5	PTPRB	6.74311	0.0047376	0.737151
ENST00000404643.5	YY1AP1	-8.14318	0.00473983	0.737151
ENST00000632686.1	PCSK6	4.78284	0.00474045	0.737151
ENST00000516260.1	RF00019	-5.72208	0.00474319	0.737151
ENST00000538470.2	DDB1	6.52065	0.00474401	0.737151
ENST00000579424.1	MIR3907	2.87389	0.00476048	0.739223
ENST00000520709.5	PIP4P2	-5.43491	0.00476737	0.739587
ENST00000262340.6	RPE65	-1.65102	0.00476908	0.739587
ENST00000394199.6	NEK6	-8.05837	0.00477724	0.740366
ENST00000536502.5	ARL6IP4	1.44227	0.00478066	0.74041
ENST00000485209.6	TSEN15	2.95136	0.00478764	0.741005
ENST00000493499.1	STAG3L5P	1.00418	0.00480978	0.742573
ENST00000418295.1	LINC00701	2.91186	0.0048141	0.742573
ENST00000636929.1	AC019117.1	2.60367	0.00481934	0.742573
ENST00000407461.5	POLR3H	-5.37298	0.00482424	0.742573
ENST00000682031.1	ACSL4	-8.14724	0.00482425	0.742573
ENST00000605315.5	DUSP22	-5.25088	0.00482466	0.742573
ENST00000452463.5	CREB3L2	4.43583	0.00482637	0.742573
ENST00000480329.5	SLC35C2	-5.25095	0.00482737	0.742573
ENST00000605573.1	LPP-AS2	-0.804779	0.00482922	0.742573
ENST00000370751.10	IFI44L	-1.20618	0.004835	0.742573
ENST00000346991.9	KNL1	6.94515	0.00483545	0.742573
ENST00000652926.1	NA	-1.75536	0.00483681	0.742573
ENST00000655036.1	AC008591.1	2.27814	0.00483865	0.742573
ENST00000555730.6	ZNF410	6.85654	0.00486245	0.745286
ENST00000615201.4	C2orf92	0.938718	0.00486292	0.745286
ENST00000381573.8	CD274	-5.00343	0.00486579	0.745286
ENST00000634538.1	AC087632.1	2.96562	0.00487155	0.745685
ENST00000591806.6	MUM1	-8.26306	0.00488072	0.746296
ENST00000631020.2	PNKP	-5.65847	0.00488186	0.746296
ENST00000346569.6	ECM1	6.3849	0.00488655	0.74653
ENST00000507881.5	PRR7	1.49067	0.00489082	0.746547
ENST00000278826.11	TMEM138	0.648099	0.00489299	0.746547
ENST00000418546.1	AC016831.1	-5.45386	0.0049011	0.747303
ENST00000417449.6	ALKBH8	-5.15764	0.00490756	0.747425
ENST00000369568.8	GAB3	6.48806	0.00491081	0.747425
ENST00000466317.1	FLCN	0.69197	0.0049114	0.747425
ENST00000482624.5	PON3	-1.00936	0.00491665	0.747742
ENST00000424698.1	OR5P4P	2.90289	0.00492798	0.748183
ENST00000371227.8	SORBS1	6.55419	0.00493198	0.748183
ENST00000660841.1	AC084816.1	-5.10391	0.00493365	0.748183
ENST00000623837.1	AC005753.1	-1.78455	0.00493631	0.748183
ENST00000599791.1	PIH1D1	-5.18701	0.00493902	0.748183
ENST00000569031.6	PINLYP	-5.16881	0.00494059	0.748183
ENST00000451668.1	FUCA2	0.754269	0.00494172	0.748183
ENST00000508305.5	ARAP3	3.70287	0.00494824	0.748265
ENST00000499732.3	NEAT1	6.92584	0.00494994	0.748265
ENST00000654396.1	AC113378.1	-2.8558	0.00495322	0.748265
ENST00000620123.4	TAP2	-7.98212	0.00495493	0.748265
ENST00000537120.5	DDB1	-5.05843	0.00496355	0.748939
ENST00000608412.1	AC058791.1	0.482606	0.00496574	0.748939
ENST00000559453.5	PSME2	6.6533	0.00497057	0.749189
ENST00000415260.1	AL353132.1	-2.84546	0.00498101	0.750283
ENST00000483671.1	RFTN1	-1.80086	0.00498807	0.750413
ENST00000675230.1	CEP290	7.12121	0.00498847	0.750413
ENST00000593076.1	FBF1	0.879226	0.00499359	0.750413
ENST00000483612.1	AZGP1	4.45577	0.00499457	0.750413
ENST00000381151.5	SLC5A3	0.994507	0.00502159	0.752428
ENST00000658885.1	PACRG-AS3	1.28361	0.00502239	0.752428
ENST00000492583.5	STK19	-5.08784	0.00502461	0.752428
ENST00000569548.5	DOK4	6.63934	0.00502716	0.752428
ENST00000663243.1	LINC01105	1.07967	0.00502761	0.752428
ENST00000398800.8	ARHGEF33	-7.92613	0.00503108	0.752428
ENST00000494409.1	AMY1A	-2.92308	0.00503547	0.752428
ENST00000504701.5	CDC42SE2	3.43274	0.0050361	0.752428
ENST00000331393.8	EPB41L5	-5.12203	0.00504232	0.752428
ENST00000465679.5	SNCG	1.15554	0.00504269	0.752428
ENST00000270824.1	EVA1B	-5.23394	0.00504303	0.752428
ENST00000419898.2	SERPINE3	3.1126	0.00504778	0.752662
ENST00000512320.1	ETNPPL	-1.01007	0.00505747	0.753631
ENST00000502933.1	NUDT9	4.22397	0.00506353	0.754057
ENST00000309851.10	GSTM1	-2.50912	0.00507165	0.754791
ENST00000419035.1	AC106869.1	5.41527	0.00508119	0.755734
ENST00000438715.1	TMEM131	-1.34173	0.00509719	0.757413
ENST00000311787.6	FAM170B	3.15094	0.00510315	0.757413
ENST00000395618.7	EPN2	-8.40737	0.00510341	0.757413
ENST00000659678.1	STX18-AS1	6.61124	0.00510635	0.757413
ENST00000382564.8	DNAJC19	-0.673232	0.0051095	0.757413
ENST00000647880.1	PLAGL1	6.28558	0.00511172	0.757413
ENST00000636802.1	AC012564.1	-2.34593	0.00511858	0.757621
ENST00000308666.4	ABCD2	-0.648297	0.00512337	0.757621
ENST00000460026.6	ARMCX5-GPRASP2	-3.93968	0.00512547	0.757621
ENST00000464176.3	RN7SL430P	-1.36856	0.00512893	0.757621
ENST00000614793.4	ROBO2	-8.02143	0.00513213	0.757621
ENST00000681056.1	ADAR	-7.90576	0.00513523	0.757621
ENST00000431090.1	AC000068.1	0.725333	0.00513557	0.757621
ENST00000477125.1	ETNK2	4.26168	0.00514028	0.757782
ENST00000409841.1	MRPL30	-7.96366	0.00514602	0.757782
ENST00000511845.5	SPATA20	4.29796	0.0051496	0.757782
ENST00000439156.2	LINC01748	4.25836	0.00515243	0.757782
ENST00000679493.1	OAS3	-5.15291	0.00515339	0.757782
ENST00000536689.5	KRI1	1.33627	0.00515592	0.757782
ENST00000399603.6	CACNA1C	-7.96481	0.00515986	0.75789
ENST00000364174.1	RNU6-268P	2.89957	0.00516368	0.757979
ENST00000568375.2	GNAO1	4.36246	0.00516766	0.758093
ENST00000679930.1	MMAA	-5.55207	0.00519044	0.760084
ENST00000681191.1	MX1	-5.35951	0.0051938	0.760084
ENST00000441389.1	IGSF23	-2.9569	0.00519414	0.760084
ENST00000624565.1	AC026336.4	-3.00087	0.00519692	0.760084
ENST00000417973.1	CYCSP10	1.01155	0.00519815	0.760084
ENST00000646355.1	HSD17B4	-0.665478	0.0052031	0.760084
ENST00000309244.9	ETFB	-0.686833	0.0052041	0.760084
ENST00000666981.1	LINC01355	-7.98445	0.00520698	0.760084
ENST00000635943.1	LINC02537	-2.97527	0.00521023	0.760085
ENST00000626937.2	SLC12A5	-7.93359	0.00521342	0.760085
ENST00000407073.5	MBD5	-7.93945	0.0052202	0.760531
ENST00000498579.5	ECM1	-5.2546	0.00522693	0.760531
ENST00000452782.6	CYP4B1	-3.90804	0.00522895	0.760531
ENST00000554851.5	POLE2	1.3321	0.00523155	0.760531
ENST00000615911.4	MED29	-0.714063	0.00523258	0.760531
ENST00000529828.5	PTPRC	-5.05082	0.00524537	0.761921
ENST00000536323.5	PRPSAP2	6.52565	0.00525259	0.7625
ENST00000611705.4	GRIPAP1	1.3465	0.00525976	0.763073
ENST00000488511.2	AC007686.1	3.11432	0.00527049	0.764159
ENST00000457927.5	TEX264	-5.08445	0.0052888	0.765555
ENST00000675794.1	CEP290	-8.09921	0.00529011	0.765555
ENST00000436581.6	RUNX1T1	-8.33528	0.00530096	0.765555
ENST00000397269.7	FBXO18	6.29459	0.00530103	0.765555
ENST00000300900.9	CA4	-0.813617	0.00530207	0.765555
ENST00000678518.1	TERF1	-7.94279	0.00530529	0.765555
ENST00000432529.6	SPAG16	-0.728258	0.00530587	0.765555
ENST00000432321.6	NDUFS8	-2.3034	0.00530605	0.765555
ENST00000589586.6	DNAJC7	-2.72799	0.00531376	0.765942
ENST00000485364.1	NOL4L	1.28549	0.00532093	0.765942
ENST00000258873.9	ACSBG1	-0.710617	0.00532192	0.765942
ENST00000667956.1	AC105760.2	-5.27981	0.00532532	0.765942
ENST00000437929.5	TOP3B	-5.22058	0.0053301	0.765942
ENST00000646634.1	TSC2	-7.89976	0.00533139	0.765942
ENST00000533338.1	HOOK3	-2.19248	0.00533143	0.765942
ENST00000426592.6	IFI16	6.18528	0.00533914	0.765952
ENST00000646484.1	SMARCA4	-7.95487	0.0053404	0.765952
ENST00000625142.1	AL022393.1	0.850121	0.00535054	0.765952
ENST00000509773.5	KAT7	-5.26407	0.00535137	0.765952
ENST00000673772.1	ATP7B	-5.33552	0.00535168	0.765952
ENST00000668422.1	MIR3976HG	4.78224	0.00535444	0.765952
ENST00000578853.1	TMEM94	-1.01574	0.00535635	0.765952
ENST00000347849.7	PTPN18	4.2139	0.0053583	0.765952
ENST00000609189.1	CRADD	5.40697	0.00536243	0.765952
ENST00000534207.5	CHID1	6.43268	0.00536393	0.765952
ENST00000555117.2	COCH	-5.15206	0.00536731	0.765971
ENST00000530180.1	SAAL1	3.82179	0.0053764	0.766114
ENST00000551199.1	ASIC1	1.36605	0.0053771	0.766114
ENST00000262418.12	SLC4A1	-3.43331	0.00538014	0.766114
ENST00000607448.5	LINC01001	-4.73811	0.00538771	0.766114
ENST00000579949.2	PIEZO2	1.6879	0.00538862	0.766114
ENST00000469372.5	C2	3.10367	0.0053927	0.766114
ENST00000375448.4	PADI4	-2.36108	0.00539291	0.766114
ENST00000531137.1	ABCC8	-5.36766	0.00539839	0.766114
ENST00000534203.5	MFF	6.07003	0.00540299	0.766114
ENST00000357607.6	BMX	-3.15046	0.00540605	0.766114
ENST00000618207.4	CIITA	-5.06793	0.00540701	0.766114
ENST00000416255.5	PDCL3	-1.24251	0.00540842	0.766114
ENST00000519969.5	TRIQK	-5.10136	0.00541049	0.766114
ENST00000246529.4	LRFN3	0.756124	0.00541609	0.766114
ENST00000656373.1	AC114296.1	3.9496	0.00542157	0.766114
ENST00000508607.1	SLC35B1	-5.01471	0.00542896	0.766114
ENST00000625041.1	AC022400.7	0.616888	0.00543329	0.766114
ENST00000434221.6	TTC28-AS1	-5.05394	0.00543581	0.766114
ENST00000479307.5	RFC4	0.68134	0.00543651	0.766114
ENST00000511910.1	MIB2	-5.32843	0.0054372	0.766114
ENST00000570014.5	LMF1	-4.94803	0.00543881	0.766114
ENST00000511488.5	FAM86EP	-1.334	0.00544376	0.766114
ENST00000582602.5	RHOT1	3.61524	0.00544563	0.766114
ENST00000638738.1	SRPX2	-1.88162	0.00544616	0.766114
ENST00000579589.1	RAB11FIP4	0.880089	0.00545293	0.766518
ENST00000586546.5	HDHD2	4.15865	0.0054574	0.766518
ENST00000412360.1	LINC02089	1.68076	0.00545876	0.766518
ENST00000650295.1	FOXP1	6.39068	0.00547183	0.767351
ENST00000504171.1	NSG1	6.14595	0.0054721	0.767351
ENST00000653343.1	SNHG17	4.49361	0.00549204	0.767351
ENST00000660598.1	AP000769.3	3.11235	0.00549215	0.767351
ENST00000372197.5	DYDC2	-5.16963	0.00549265	0.767351
ENST00000581447.1	MEP1B	5.82295	0.00549528	0.767351
ENST00000640672.1	LIAS	1.00272	0.00549607	0.767351
ENST00000680811.1	AAR2	6.48193	0.00550009	0.767351
ENST00000508429.1	AC234781.5	-4.97052	0.00550211	0.767351
ENST00000621780.1	TADA2A	4.26178	0.005504	0.767351
ENST00000514596.1	CTBP1	4.30559	0.00550811	0.767351
ENST00000524339.5	ZFAND1	-5.29909	0.00550966	0.767351
ENST00000444045.1	RPA2	6.29064	0.00551581	0.767351
ENST00000478722.6	GPHN	-0.545621	0.00551594	0.767351
ENST00000680387.1	VRK1	4.72394	0.00551747	0.767351
ENST00000570143.5	FAM219B	6.02534	0.0055177	0.767351
ENST00000439674.1	PHF19	1.4544	0.00551993	0.767351
ENST00000641145.1	NFIC	-4.91997	0.0055263	0.767785
ENST00000614509.1	AC106028.4	1.1987	0.00553232	0.76817
ENST00000300055.10	PLIN1	-1.44132	0.00553664	0.768317
ENST00000537831.2	MAG	6.19291	0.00555687	0.770672
ENST00000472964.1	BANP	2.10891	0.0055804	0.773482
ENST00000656804.1	NOVA1-AS1	-2.28109	0.00558861	0.774166
ENST00000330287.10	F8	-0.747417	0.00559929	0.774545
ENST00000330062.8	IDH2	-0.681161	0.00560441	0.774545
ENST00000520110.5	ELP3	1.69107	0.00560756	0.774545
ENST00000496700.5	CRIP1	6.31349	0.00560887	0.774545
ENST00000586018.5	CILP2	6.03539	0.00561051	0.774545
ENST00000467493.5	GALE	-5.37365	0.00561771	0.774545
ENST00000489128.1	MOXD1	4.00654	0.00562737	0.774545
ENST00000417105.6	COL9A2	4.10498	0.00562799	0.774545
ENST00000674308.1	SYNJ1	-7.74932	0.00563146	0.774545
ENST00000641527.1	OR2B11	2.70864	0.00563229	0.774545
ENST00000505170.5	LTC4S	4.10069	0.00564321	0.774545
ENST00000451395.1	AC092634.4	3.16899	0.00564484	0.774545
ENST00000506489.1	CDK18	1.62498	0.00564512	0.774545
ENST00000443596.1	MAPKAPK5-AS1	6.06433	0.0056465	0.774545
ENST00000534381.1	SIRT3	1.64761	0.00564789	0.774545
ENST00000373957.7	PCDH15	-7.81362	0.00565109	0.774545
ENST00000602808.1	GABRR2	3.15184	0.00565174	0.774545
ENST00000617615.1	ZNF19	-1.18483	0.00565339	0.774545
ENST00000518150.5	ANKRD6	-5.14164	0.00565366	0.774545
ENST00000649396.1	COL4A2	3.99003	0.00565812	0.774706
ENST00000588262.5	FAM98C	4.07004	0.00566183	0.774765
ENST00000506203.2	BRD9P2	3.44825	0.0056721	0.775721
ENST00000658891.1	TTTY10	-5.18863	0.0056875	0.777377
ENST00000665767.1	LINC01649	4.2775	0.00569606	0.778097
ENST00000649990.1	LINC00381	-1.93196	0.00570821	0.778887
ENST00000421269.4	C5orf58	-2.6405	0.00570844	0.778887
ENST00000589319.5	ZNF793	3.52751	0.00571523	0.779363
ENST00000560827.5	TEX9	-1.08709	0.00572727	0.780478
ENST00000653217.1	LRP8	-8.22151	0.00573131	0.780478
ENST00000358410.8	DNA2	0.825146	0.0057335	0.780478
ENST00000447287.5	WASF1	6.27381	0.00573818	0.780478
ENST00000529382.5	SIRT3	6.26989	0.00573993	0.780478
ENST00000619045.1	DHFR2	6.02306	0.00577203	0.784162
ENST00000440961.6	IZUMO1R	3.30726	0.00577366	0.784162
ENST00000522623.1	ZMAT4	3.80365	0.00577902	0.784439
ENST00000484611.7	PLCXD1	3.86076	0.00578608	0.784946
ENST00000490745.5	PLSCR1	-1.17179	0.00580852	0.787334
ENST00000371586.6	CC2D1B	-0.482135	0.00581035	0.787334
ENST00000458447.5	APOD	0.872482	0.00581693	0.787673
ENST00000678596.1	CTSL	-5.14941	0.00581994	0.787673
ENST00000667369.1	AL512634.1	-2.97969	0.00582286	0.787673
ENST00000602655.5	PPFIA3	-7.76506	0.00583363	0.788384
ENST00000355497.10	LMX1B	-7.67377	0.00583479	0.788384
ENST00000599363.5	HPN	-4.84751	0.0058385	0.788433
ENST00000562492.5	IRF8	4.12927	0.00584183	0.788433
ENST00000533399.1	MYO18A	1.13296	0.0058493	0.788457
ENST00000518421.5	AP3M2	6.00097	0.00585233	0.788457
ENST00000255320.6	HMGB1P5	-0.630579	0.00585476	0.788457
ENST00000230413.9	MRPL2	5.91608	0.00585536	0.788457
ENST00000529696.5	TMCO5B	-2.64806	0.00585879	0.78847
ENST00000309982.10	BAALC	-0.634644	0.00587007	0.789538
ENST00000515015.1	IK	5.88232	0.00588247	0.790756
ENST00000592428.1	LINC02210	4.16609	0.00589726	0.792042
ENST00000581170.5	AP001496.2	3.83789	0.00589875	0.792042
ENST00000658606.1	LINC02552	-4.8664	0.00592006	0.794452
ENST00000535208.1	GALNT9	6.05113	0.00592443	0.794587
ENST00000679720.1	DYNC1H1	-7.73986	0.00593811	0.795427
ENST00000434068.1	C1orf228	-3.56196	0.00593889	0.795427
ENST00000447696.5	MRPL28	-4.85582	0.00594079	0.795427
ENST00000430119.6	ALDH1A2	-5.00509	0.00597094	0.798198
ENST00000531760.1	TAF10	-0.763384	0.0059727	0.798198
ENST00000552100.1	NACAP3	-2.37968	0.00597288	0.798198
ENST00000533395.5	FOXRED1	-4.79025	0.00597501	0.798198
ENST00000683028.1	KCNE1	-2.69423	0.00597886	0.798261
ENST00000568412.5	TCF25	-4.99452	0.00598817	0.798687
ENST00000653818.1	LINC02389	-5.17208	0.00599418	0.798687
ENST00000651540.1	NA	-2.3987	0.00599546	0.798687
ENST00000439272.6	GNB1	-1.61971	0.00599558	0.798687
ENST00000477892.5	FAM162A	-0.599112	0.00600608	0.798894
ENST00000499685.2	AC025164.1	-1.19639	0.00600695	0.798894
ENST00000537189.1	RIMKLB	-5.0171	0.00600769	0.798894
ENST00000518331.1	AC026191.1	4.00096	0.00601067	0.798894
ENST00000361211.9	CSAG1	3.12785	0.00602291	0.799161
ENST00000583217.1	EIF4A1	6.03767	0.00602401	0.799161
ENST00000659033.1	NA	-0.967383	0.00602407	0.799161
ENST00000555109.1	AL132800.1	-1.72289	0.0060262	0.799161
ENST00000559417.2	PCSK6	1.42313	0.0060304	0.799269
ENST00000678461.1	NPEPPS	-7.74831	0.00604093	0.800215
ENST00000463188.5	RNF25	4.33112	0.00604967	0.800453
ENST00000313771.9	FAS	-5.1974	0.00605185	0.800453
ENST00000356142.4	RAC1	-2.18914	0.0060529	0.800453
ENST00000540537.5	CHFR	2.33739	0.00605753	0.800618
ENST00000433398.1	RPL35P5	-2.93047	0.00607279	0.802185
ENST00000434562.2	AL035691.1	-3.31397	0.00608698	0.802715
ENST00000563500.5	PML	-1.15273	0.00608778	0.802715
ENST00000530773.5	VPS51	2.03878	0.00609257	0.802715
ENST00000559220.1	B2M	-8.14696	0.00609293	0.802715
ENST00000654922.1	LINC00265	-0.948279	0.00610387	0.802715
ENST00000471337.5	TOE1	-4.86309	0.0061054	0.802715
ENST00000644863.1	NSD1	0.727095	0.0061066	0.802715
ENST00000463902.5	WDR4	-4.76497	0.00610683	0.802715
ENST00000562859.5	GANC	1.62599	0.0061124	0.802715
ENST00000509977.2	RETREG1	1.87678	0.00611261	0.802715
ENST00000469710.5	CD86	6.28334	0.00611419	0.802715
ENST00000667233.1	LINC01807	-2.27778	0.00611818	0.802794
ENST00000443409.1	DGCR6L	5.80652	0.00612585	0.803353
ENST00000429436.7	MARK3	-5.0995	0.00613082	0.803559
ENST00000527256.7	ACP2	-5.07308	0.00613684	0.803902
ENST00000494826.1	ARMT1	-4.78271	0.00614296	0.804132
ENST00000591857.5	ACOX1	4.22864	0.0061454	0.804132
ENST00000391921.9	CD55	-4.90105	0.0061508	0.804392
ENST00000493304.2	GIMAP5	-5.14655	0.0061561	0.804641
ENST00000497372.1	CFAP61	2.9207	0.00616003	0.804708
ENST00000507663.1	EDIL3	3.67258	0.00616565	0.804724
ENST00000481477.5	SETD4	2.25972	0.00616696	0.804724
ENST00000618127.1	AC079630.1	-0.905867	0.00618403	0.805619
ENST00000289409.8	NRG2	5.99884	0.00618986	0.805619
ENST00000419037.5	C7orf43	6.61604	0.00619227	0.805619
ENST00000507449.1	LSM6	-1.51621	0.00619669	0.805619
ENST00000256495.4	BHLHE40	-0.546921	0.00619868	0.805619
ENST00000526988.1	BEST1	5.98676	0.00620048	0.805619
ENST00000468887.1	RAB29	-5.15508	0.00621064	0.805619
ENST00000602662.1	NBL1	-4.75172	0.00621255	0.805619
ENST00000595483.5	BLVRB	-3.8905	0.0062137	0.805619
ENST00000634540.1	LINC02210-CRHR1	-4.51462	0.0062153	0.805619
ENST00000507904.5	SMUG1	-4.78655	0.00621756	0.805619
ENST00000532017.5	PGAP2	-4.87376	0.00621857	0.805619
ENST00000490549.1	GPR158	-3.26898	0.00622006	0.805619
ENST00000405668.2	NDUFS5P1	1.24985	0.00622158	0.805619
ENST00000562161.5	ULK3	-5.23633	0.00622531	0.805661
ENST00000657985.1	NA	0.761281	0.006238	0.806861
ENST00000330912.7	TREX2	-5.02991	0.00624908	0.807851
ENST00000411896.6	GRAMD1A	-8.0924	0.00625528	0.808074
ENST00000486163.5	TBC1D22A	-5.10607	0.00625764	0.808074
ENST00000684426.1	STAMBP	-4.84448	0.00626299	0.808207
ENST00000554907.1	AL391261.2	-1.87834	0.00626551	0.808207
ENST00000447133.7	PARP11	-7.5841	0.0062841	0.809884
ENST00000679343.2	CTSA	-7.65242	0.00628803	0.809884
ENST00000471583.5	RAD51B	5.94105	0.00628881	0.809884
ENST00000458229.6	SLC16A1	5.97058	0.00630312	0.811285
ENST00000419928.1	GRM2	-4.80634	0.00631068	0.811816
ENST00000623080.1	AL445363.3	6.17782	0.00631466	0.811886
ENST00000529188.1	E2F8	2.81449	0.00632154	0.81197
ENST00000281701.11	NVL	-7.83239	0.00632219	0.81197
ENST00000444744.1	LINC00412	-2.17922	0.00634021	0.812059
ENST00000533410.5	RNH1	-7.6366	0.00634324	0.812059
ENST00000358656.9	ZNF707	6.02225	0.00634885	0.812059
ENST00000653274.1	POT1	6.10184	0.00635604	0.812059
ENST00000667231.1	AC104623.1	4.30468	0.0063576	0.812059
ENST00000573283.7	ACTG1	-0.520198	0.00636067	0.812059
ENST00000508325.5	GTF2H2C	4.76803	0.00636126	0.812059
ENST00000395321.6	ALDOC	-0.887314	0.0063643	0.812059
ENST00000497984.5	SMC4	3.46949	0.00636471	0.812059
ENST00000359035.4	ZNF511	0.708185	0.00636639	0.812059
ENST00000492050.5	SETD6	-3.59129	0.00636794	0.812059
ENST00000535233.6	C1R	-8.06624	0.00637053	0.812059
ENST00000657012.1	NA	-1.34402	0.00637235	0.812059
ENST00000540533.2	AC005906.2	-4.83965	0.00637311	0.812059
ENST00000452680.3	HNRNPA1P43	3.56125	0.00637802	0.812059
ENST00000559168.1	PLEKHH1	-5.03237	0.00638138	0.812059
ENST00000622829.4	GTF2IP1	11.2849	0.00638147	0.812059
ENST00000483868.5	TPRA1	5.89514	0.00638567	0.812059
ENST00000542053.5	NOL8	-7.66329	0.00638914	0.812059
ENST00000453601.5	VLDLR-AS1	-4.74226	0.00639165	0.812059
ENST00000586271.1	TMC6	1.40415	0.00639825	0.812363
ENST00000463909.1	LZTR1	0.746761	0.00640092	0.812363
ENST00000641539.1	C19orf48	5.60319	0.00640672	0.812663
ENST00000507895.1	SPSB4	3.15173	0.00642665	0.813334
ENST00000680947.1	TTC21B	5.76547	0.00642708	0.813334
ENST00000561233.1	LINS1	1.567	0.00643364	0.813334
ENST00000251157.10	DOCK7	-7.61754	0.00643501	0.813334
ENST00000547188.1	PRDM4	4.62959	0.00643624	0.813334
ENST00000622815.1	DUXAP9	-5.04204	0.00644319	0.813334
ENST00000465816.6	PLD1	-5.21156	0.00645774	0.813334
ENST00000460393.6	MME	5.63617	0.00645812	0.813334
ENST00000486518.1	SMYD5	1.24929	0.00645911	0.813334
ENST00000335438.7	ARL13B	5.77865	0.0064609	0.813334
ENST00000611865.4	GLYAT	3.84211	0.00646321	0.813334
ENST00000671350.1	LINC01649	3.93711	0.00646728	0.813334
ENST00000616080.2	CRY2	-0.471753	0.00646903	0.813334
ENST00000585699.1	FECH	-4.75965	0.00647836	0.813334
ENST00000399617.6	CACNA1C	-8.02904	0.00647918	0.813334
ENST00000648473.1	KDM5B	-8.02965	0.00647921	0.813334
ENST00000520804.2	PABPC1	-8.03568	0.00648244	0.813334
ENST00000652122.1	RGR	5.85616	0.00648362	0.813334
ENST00000484769.1	NDUFAB1	1.05503	0.00648482	0.813334
ENST00000451849.1	ZNF776	1.64741	0.00648977	0.813334
ENST00000571029.1	TXNDC17	5.74877	0.00649185	0.813334
ENST00000533504.1	AP000880.1	-1.29069	0.00649399	0.813334
ENST00000312239.10	HP1BP3	-0.453298	0.00649783	0.813334
ENST00000465738.1	MCM7	1.64014	0.00649853	0.813334
ENST00000522973.1	AC002428.2	2.01109	0.00650012	0.813334
ENST00000572430.5	RNF167	-4.66222	0.0065025	0.813334
ENST00000508323.1	GPM6A	2.74647	0.00650499	0.813334
ENST00000567303.1	WWP2	1.64851	0.00651044	0.813585
ENST00000463439.3	GMCL2	3.03811	0.00653251	0.81478
ENST00000670407.1	AL360181.3	-4.79203	0.00653373	0.81478
ENST00000642205.1	PCA3	-7.78969	0.00653825	0.81478
ENST00000680184.1	AHI1	-4.77984	0.00653948	0.81478
ENST00000399233.7	MYO5A	-8.01289	0.00654075	0.81478
ENST00000639280.1	ARHGAP36	5.75102	0.00654953	0.81478
ENST00000642032.1	MAPK10	-7.58936	0.00655048	0.81478
ENST00000366587.4	ENO1P1	-3.74722	0.00655052	0.81478
ENST00000544052.6	SCFD1	-7.58726	0.00655369	0.81478
ENST00000541505.5	SLC15A3	-4.87189	0.00655933	0.81478
ENST00000316997.9	RBM44	-4.73171	0.00656762	0.81478
ENST00000477564.5	SERHL2	1.29338	0.00657053	0.81478
ENST00000577142.1	ARL16	0.703341	0.006571	0.81478
ENST00000654226.1	AC016924.1	-0.962729	0.0065731	0.81478
ENST00000600201.5	FCHO1	0.921731	0.00658073	0.81478
ENST00000441547.5	ICA1L	0.792448	0.00658916	0.81478
ENST00000551982.1	LINC01234	3.79005	0.00658927	0.81478
ENST00000645421.1	SERPINB6	4.23215	0.00659182	0.81478
ENST00000584895.5	RPL17-C18orf32	-0.549707	0.00659361	0.81478
ENST00000449563.5	IP6K2	2.5242	0.00659535	0.81478
ENST00000370659.1	FKBP1C	-2.72287	0.00659573	0.81478
ENST00000503105.5	HNRNPH1	-4.79893	0.00659875	0.81478
ENST00000633125.1	PLPP2	-4.66962	0.00659935	0.81478
ENST00000464445.1	ARHGAP22	1.17748	0.00660698	0.815135
ENST00000529926.1	XRRA1	0.760147	0.00660913	0.815135
ENST00000527538.5	NADSYN1	-1.09119	0.0066131	0.815199
ENST00000664281.1	NA	2.42458	0.00661737	0.8153
ENST00000595783.1	LINC01838	-1.56669	0.00663114	0.816314
ENST00000675688.1	CDH2	2.64082	0.00663252	0.816314
ENST00000551692.5	PACS2	0.82056	0.00663751	0.816503
ENST00000462910.1	INTS7	1.88099	0.00664107	0.816517
ENST00000486199.5	PHF20L1	3.84703	0.00665107	0.817121
ENST00000506978.5	LINC00461	-0.944026	0.00665291	0.817121
ENST00000570895.1	GARSP1	1.44999	0.00665956	0.817513
ENST00000379277.6	TMEM230	-4.69719	0.00667335	0.81841
ENST00000456962.2	AC235565.1	3.34271	0.0066738	0.81841
ENST00000524902.5	MTA2	-0.813746	0.00667977	0.818717
ENST00000548982.1	PAN2	-4.77077	0.00668374	0.818779
ENST00000550795.1	PXN	5.95907	0.00669578	0.819828
ENST00000370150.5	PNCK	0.951944	0.00670005	0.819927
ENST00000636964.1	CLN6	0.450302	0.00670467	0.820067
ENST00000585445.1	ZNF667-AS1	-7.59894	0.0067169	0.820726
ENST00000683936.1	HSD17B4	-7.55139	0.00671701	0.820726
ENST00000679207.1	G3BP1	-4.75482	0.00673215	0.822001
ENST00000273610.4	UCN2	1.9795	0.00673587	0.822001
ENST00000585109.5	C17orf80	5.75369	0.00673789	0.822001
ENST00000313961.10	RGS5	-1.02187	0.00674447	0.822142
ENST00000675663.1	CAST	-4.85706	0.00674974	0.822142
ENST00000594597.5	GRAMD1A	-4.75849	0.00675533	0.822142
ENST00000577334.5	ENOSF1	-4.82047	0.00675769	0.822142
ENST00000333360.12	SELE	-5.14038	0.00676378	0.822142
ENST00000638542.1	ST3GAL5	-4.82722	0.00676419	0.822142
ENST00000529408.1	LRRIQ1	-0.685668	0.0067732	0.822142
ENST00000616981.4	SLC2A14	-4.97426	0.00677396	0.822142
ENST00000555662.1	HSP90AA1	1.67287	0.00678239	0.822142
ENST00000588478.1	FBF1	0.832395	0.00678469	0.822142
ENST00000520694.6	DNPEP	5.74838	0.00678745	0.822142
ENST00000443120.5	ANKRD39	0.44215	0.00678768	0.822142
ENST00000494454.5	TXNRD2	2.06604	0.00678867	0.822142
ENST00000459966.5	BANP	-4.96113	0.00678908	0.822142
ENST00000650696.1	MXI1	9.75553	0.00679125	0.822142
ENST00000519861.1	RNF139-AS1	2.84415	0.00679877	0.82263
ENST00000673737.2	CRELD1	-7.52763	0.00681215	0.822878
ENST00000574662.1	SMPD3	2.69197	0.00681845	0.822878
ENST00000434944.1	LINC00475	3.20623	0.00682099	0.822878
ENST00000561907.5	TBL3	-4.87115	0.00682104	0.822878
ENST00000595117.1	SYT3	5.601	0.00682202	0.822878
ENST00000613736.2	AL034428.1	3.1325	0.00682374	0.822878
ENST00000551809.1	GPR84	-2.35179	0.00682521	0.822878
ENST00000674106.1	CTNND1	-0.656641	0.00683381	0.823313
ENST00000577720.1	ZNF521	-4.94291	0.00683578	0.823313
ENST00000555539.1	LINC02274	-2.29847	0.0068457	0.823491
ENST00000541974.5	PACRG	3.65534	0.00685207	0.823491
ENST00000455668.1	NECAP1P2	1.14331	0.00686185	0.823491
ENST00000525648.1	SNX15	-4.74903	0.00686285	0.823491
ENST00000482114.1	KIAA1109	-0.729215	0.00686479	0.823491
ENST00000532791.5	FGFR1	-7.51814	0.00686496	0.823491
ENST00000639628.1	HNRNPU	-7.51666	0.00687035	0.823491
ENST00000619518.5	FAM156A	-7.51356	0.00687273	0.823491
ENST00000478037.1	REXO4	5.57642	0.00687391	0.823491
ENST00000527203.5	FGFR1	-2.65543	0.00687821	0.823491
ENST00000454737.1	AL109761.1	2.71935	0.00687893	0.823491
ENST00000677951.1	PRKACA	-0.679594	0.0068791	0.823491
ENST00000375997.8	FHAD1	3.65308	0.00688278	0.823514
ENST00000514961.1	MARCH6	3.64633	0.00689048	0.824017
ENST00000481231.6	SMARCE1	-4.86731	0.00689695	0.824374
ENST00000471379.1	SLC2A2	3.3554	0.00690882	0.825134
ENST00000683380.1	POMT2	-7.9319	0.00691029	0.825134
ENST00000379239.9	UBAP2	-4.69491	0.00692112	0.826009
ENST00000392245.5	SUMO1	-2.06598	0.00693316	0.827028
ENST00000377724.8	DCAF10	0.396867	0.00694001	0.827428
ENST00000670304.1	AC109811.1	-4.6604	0.00694859	0.828032
ENST00000531751.5	SAAL1	5.51937	0.00696849	0.829985
ENST00000604099.1	AC007262.1	2.39731	0.00697425	0.830252
ENST00000536937.5	ZNF83	-7.4913	0.00697957	0.830467
ENST00000448398.5	ABCB6	-4.63101	0.0069899	0.831277
ENST00000590359.1	ABCA8	4.18743	0.00700668	0.832741
ENST00000507254.6	CEP192	-2.83838	0.00700926	0.832741
ENST00000636657.1	PIGQ	-4.69373	0.00701365	0.832843
ENST00000432534.5	CPVL	-4.64949	0.00701747	0.832879
ENST00000529433.5	BRSK2	-7.51857	0.00702374	0.833204
ENST00000485726.1	ORC5	1.14911	0.00703769	0.834086
ENST00000515939.1	RNU4ATAC11P	1.22796	0.0070403	0.834086
ENST00000557691.2	AC004816.1	4.19584	0.00704282	0.834086
ENST00000562202.1	AP001180.1	2.73811	0.00704823	0.834086
ENST00000609274.5	RASAL3	3.93679	0.00704884	0.834086
ENST00000507249.5	PLK4	-4.60225	0.00705436	0.834322
ENST00000560217.5	PSMA4	-4.69054	0.00707005	0.835241
ENST00000453777.1	LILRA1	-4.57789	0.00707171	0.835241
[truncated: 8,121 more rows]

## Sheet: DLPFC NDC Vs LBD
Transcript	Gene	logFC	PValue	FDR
ENST00000432667.5	TMEM18	9.0543	1.24343e-36	2.93681e-31
ENST00000355654.6	TMEM18	-8.90715	8.14649e-18	9.62044e-13
ENST00000403059.8	PVR	-8.60022	6.01243e-17	4.7335e-12
ENST00000533410.5	RNH1	-8.92623	8.28651e-17	4.89289e-12
ENST00000339746.9	ANKRD6	-9.13392	2.50596e-15	1.18375e-10
ENST00000546331.5	RERG	7.96814	1.56958e-13	6.17856e-09
ENST00000380324.8	USP3	10.1939	2.44062e-11	7.6364e-07
ENST00000678630.1	KPNA4	10.651	2.58657e-11	7.6364e-07
ENST00000439495.6	ALS2	-8.69027	3.22647e-10	8.46718e-06
ENST00000426960.6	ARL6IP4	-8.51684	7.48711e-10	1.60759e-05
ENST00000519415.6	OXR1	-9.0022	7.30567e-10	1.60759e-05
ENST00000639435.1	BIVM-ERCC5	-8.9711	1.16034e-09	2.28381e-05
ENST00000242066.9	ETV1	-7.78318	7.41047e-09	0.000134635
ENST00000465416.5	CCNY	-7.33455	9.50975e-09	0.000160434
ENST00000262585.6	DENND3	-10.5044	4.57879e-08	0.000720964
ENST00000369354.7	PDE4DIP	-10.3259	5.16715e-08	0.000735512
ENST00000564507.5	TELO2	-6.62591	5.29401e-08	0.000735512
ENST00000417122.7	ITGB1	9.04828	7.47206e-08	0.000980442
ENST00000439649.8	GFRA1	-7.01371	9.15285e-08	0.00113778
ENST00000374773.6	PARD3	-10.1664	1.17745e-07	0.00139049
ENST00000347300.6	IFT122	-9.09308	2.26822e-07	0.00249654
ENST00000523108.5	MGAT4B	7.65003	2.32545e-07	0.00249654
ENST00000225275.4	MPO	-3.83124	2.69177e-07	0.00254303
ENST00000492129.5	PRPSAP2	8.94453	2.61591e-07	0.00254303
ENST00000500850.2	AC090510.1	-8.79361	2.65166e-07	0.00254303
ENST00000672031.1	ACAT1	8.59816	2.87931e-07	0.00261559
ENST00000638069.1	ASAH1	-8.7876	3.73141e-07	0.0032641
ENST00000414665.5	MBOAT7	6.58505	4.04611e-07	0.00341298
ENST00000683729.1	ATXN7L2	-8.33832	4.50251e-07	0.003667
ENST00000571378.5	SRRM2	9.41507	5.28164e-07	0.00415817
ENST00000377011.6	VRK3	-8.33469	5.57857e-07	0.00425026
ENST00000416611.5	DPF1	-8.36425	6.66426e-07	0.00491877
ENST00000531286.5	PIDD1	7.4056	7.34428e-07	0.00525641
ENST00000664858.1	LINC02347	6.99111	7.64297e-07	0.0053093
ENST00000557550.6	METTL17	-8.14201	9.09363e-07	0.00613654
ENST00000540556.5	ZNF211	7.42802	1.04948e-06	0.00688532
ENST00000530901.1	TMEM126B	-5.37506	1.17574e-06	0.00750523
ENST00000595883.6	SPIB	-4.92612	1.22943e-06	0.00764143
ENST00000437365.2	MAP3K19	-4.70616	1.32601e-06	0.00788009
ENST00000547672.5	PTCH1	6.47717	1.33456e-06	0.00788009
ENST00000584481.1	KRT16P6	-4.46801	1.44184e-06	0.00830592
ENST00000407755.1	DGCR8	-7.53328	1.53031e-06	0.00860564
ENST00000560258.6	OAZ2	-8.29091	1.63938e-06	0.00900461
ENST00000640381.1	LIAS	-7.62438	1.91689e-06	0.0102896
ENST00000429932.1	Z68871.1	6.27227	2.25469e-06	0.0118339
ENST00000648807.1	DARS2	-7.9038	2.30562e-06	0.0118382
ENST00000549288.5	TMEM106C	5.94687	2.4371e-06	0.012247
ENST00000262659.12	CCM2L	-7.47602	2.57589e-06	0.0122848
ENST00000539384.5	TAPBPL	6.2704	2.60066e-06	0.0122848
ENST00000617243.4	PI4KAP1	9.30624	2.50909e-06	0.0122848
ENST00000433968.5	LMBR1	-7.13366	3.20381e-06	0.0148372
ENST00000532212.5	SERGEF	-7.05786	3.734e-06	0.01664
ENST00000533255.1	ARRB1	-7.0745	3.67575e-06	0.01664
ENST00000621074.4	NBPF9	-7.06416	4.31273e-06	0.0185201
ENST00000679113.1	RTTN	5.59183	4.29836e-06	0.0185201
ENST00000525981.1	RPL27A	8.09206	4.95821e-06	0.0205449
ENST00000550777.5	METAP2	-7.30348	4.93739e-06	0.0205449
ENST00000369408.9	ANKRD6	9.16148	5.67467e-06	0.022357
ENST00000538442.5	MICB	7.40519	5.6795e-06	0.022357
ENST00000615322.1	RF02187	-4.09212	5.51014e-06	0.022357
ENST00000463154.5	NAA20	-6.75938	6.0955e-06	0.0225148
ENST00000532890.6	MIR100HG	-7.31121	5.89157e-06	0.0225148
ENST00000619988.4	TRIP6	-7.15421	6.09587e-06	0.0225148
ENST00000622439.4	MYT1	7.88504	6.19623e-06	0.0225148
ENST00000665765.1	LINC00654	-6.76922	6.10709e-06	0.0225148
ENST00000409526.1	AC062017.1	-4.86026	6.42956e-06	0.022984
ENST00000634824.1	DMRT2	-4.36774	6.51999e-06	0.022984
ENST00000287641.4	SST	-2.52805	7.17052e-06	0.0249055
ENST00000593092.1	PRKACA	-6.59711	7.54508e-06	0.0258267
ENST00000424669.6	ACVR1	7.27369	8.03374e-06	0.0271065
ENST00000233092.10	FKBP7	-4.54909	8.23952e-06	0.0274093
ENST00000454704.5	GTF3C2	7.31587	8.58854e-06	0.0281735
ENST00000663749.1	AMPD2	-6.50964	8.92051e-06	0.0288616
ENST00000461052.5	ARHGAP4	5.66059	9.3589e-06	0.0298708
ENST00000610401.5	SSBP3	7.96492	9.65996e-06	0.0304206
ENST00000466587.6	DMKN	-3.61075	9.8638e-06	0.0305497
ENST00000517419.5	FYN	7.32376	1.0089e-05	0.0305497
ENST00000674454.1	DRAIC	-6.52739	1.00286e-05	0.0305497
ENST00000429557.7	RFNG	-6.48615	1.03209e-05	0.0308564
ENST00000461980.1	ZC3H11A	-6.52557	1.05606e-05	0.0311783
ENST00000354541.7	AL353751.1	5.19869	1.16059e-05	0.0338415
ENST00000360463.7	NDRG2	-10.5242	1.19578e-05	0.0344423
ENST00000514596.1	CTBP1	4.47496	1.23634e-05	0.0347625
ENST00000578687.5	POLG2	-4.31014	1.23334e-05	0.0347625
ENST00000478087.5	HPS1	-4.43012	1.34524e-05	0.0373798
ENST00000644314.1	SLC6A1	-6.44692	1.44398e-05	0.0396567
ENST00000439494.1	MIR4435-2HG	-4.50287	1.47443e-05	0.0400276
ENST00000403346.7	STK25	-10.1917	1.49893e-05	0.0402302
ENST00000676169.1	TRIM2	-10.2503	1.67758e-05	0.0445192
ENST00000361556.9	OSBPL9	-6.31425	1.83754e-05	0.0466016
ENST00000370270.6	ZNF185	-6.18003	1.80981e-05	0.0466016
ENST00000431182.2	LINC01105	-6.68086	1.8547e-05	0.0466016
ENST00000487956.6	ADAM15	-6.27828	1.84041e-05	0.0466016
ENST00000549645.5	EIF4B	-6.46034	1.78875e-05	0.0466016
ENST00000283977.9	PGM3	-6.31657	1.87803e-05	0.0466911
ENST00000470095.5	HPS1	3.91527	1.90538e-05	0.0468776
ENST00000507019.5	MRPS18C	7.10704	2.168e-05	0.0522501
ENST00000535259.6	GRIN2A	-9.69147	2.16339e-05	0.0522501
ENST00000480194.5	TMEM14B	5.02359	2.31235e-05	0.0535437
ENST00000496620.1	HNRNPA1P17	-3.16533	2.24625e-05	0.0535437
ENST00000580991.1	IFT20	-5.84864	2.29254e-05	0.0535437
ENST00000665473.1	LINC00847	8.97455	2.27897e-05	0.0535437
ENST00000467408.6	INTS11	-6.08653	2.45724e-05	0.0563462
ENST00000626937.2	SLC12A5	-9.41636	2.48168e-05	0.0563595
ENST00000624497.3	AL449403.2	5.02476	2.52278e-05	0.0567472
ENST00000409736.6	SCLY	-5.88282	2.62599e-05	0.0580737
ENST00000437995.1	SURF1	-6.32969	2.65552e-05	0.0580737
ENST00000665517.1	TMEM161B-AS1	-6.22541	2.64745e-05	0.0580737
ENST00000622093.4	SLIT2	-9.30352	2.71994e-05	0.0589369
ENST00000667008.1	ERVK13-1	8.57935	2.77934e-05	0.0596765
ENST00000488165.5	GPR89B	8.58647	2.9052e-05	0.0614129
ENST00000662281.1	AC019197.1	-6.11405	2.91221e-05	0.0614129
ENST00000307116.6	P4HA1	-9.18208	2.9464e-05	0.061584
ENST00000359035.4	ZNF511	0.972494	3.13773e-05	0.0650077
ENST00000493797.1	AL627309.2	-5.94114	3.29983e-05	0.0666131
ENST00000517864.1	MIR3150BHG	4.09054	3.28389e-05	0.0666131
ENST00000647534.1	TSC1	-9.26477	3.29806e-05	0.0666131
ENST00000544052.6	SCFD1	-9.0736	3.34931e-05	0.067039
ENST00000671148.1	AC004052.1	4.3543	3.42414e-05	0.0679608
ENST00000339098.9	CERKL	-5.63954	3.55102e-05	0.0698918
ENST00000359461.10	YIF1A	6.48203	3.76065e-05	0.0734061
ENST00000616514.1	SATB1-AS1	2.13978	3.85726e-05	0.0743073
ENST00000651549.1	LARS2	-5.9119	3.86974e-05	0.0743073
ENST00000554439.5	PRPF39	8.91427	4.04342e-05	0.077016
ENST00000343528.10	PDXK	-8.69437	4.28704e-05	0.0790158
ENST00000372483.9	NTMT1	8.22723	4.22623e-05	0.0790158
ENST00000642445.1	OPA1	-8.81135	4.28614e-05	0.0790158
ENST00000647245.1	OCRL	-5.46421	4.34914e-05	0.0790158
ENST00000678106.1	EIF3I	5.70944	4.33088e-05	0.0790158
ENST00000678916.1	PTGES2	-5.72467	4.20343e-05	0.0790158
ENST00000444102.1	Z94721.1	-1.9085	4.44494e-05	0.0795328
ENST00000593892.5	SELENOW	-5.70503	4.43552e-05	0.0795328
ENST00000295404.9	CPT1C	8.37356	4.64466e-05	0.081866
ENST00000399182.5	DRC3	-5.66065	4.61783e-05	0.081866
ENST00000538171.5	TRAP1	-8.74348	4.71727e-05	0.0825299
ENST00000404129.6	GPR61	-8.60357	4.81338e-05	0.0835921
ENST00000682570.1	CRELD1	-5.55939	5.04198e-05	0.086923
ENST00000393451.7	ST7	-8.68093	5.14683e-05	0.0879907
ENST00000486607.5	POGLUT1	6.23798	5.17842e-05	0.0879907
ENST00000453269.7	TAF6	-8.44166	5.36868e-05	0.090198
ENST00000550207.1	BICD1	7.05204	5.3847e-05	0.090198
ENST00000350033.8	COPS7B	-8.41301	5.51923e-05	0.0911584
ENST00000656663.1	LINC01500	-2.95097	5.49793e-05	0.0911584
ENST00000359594.3	OR2T3	-3.89274	5.77494e-05	0.093422
ENST00000402202.1	DNAJC28	5.50046	5.76602e-05	0.093422
ENST00000672367.1	ACAT1	-8.58258	5.70908e-05	0.093422
ENST00000349213.7	ARID4B	-8.3005	6.0056e-05	0.0964925
ENST00000462163.1	RPN2	7.3024	6.05098e-05	0.0965647
ENST00000346964.6	DLG1	-8.56052	6.13002e-05	0.0969501
ENST00000437238.6	LINC00320	-8.72388	6.15723e-05	0.0969501
ENST00000497790.5	TRNAU1AP	-5.56076	6.23846e-05	0.0975786
ENST00000263621.2	ELANE	-5.38409	6.6286e-05	0.10197
ENST00000409498.6	SUMO1	5.52014	6.71526e-05	0.10197
ENST00000483396.5	DCDC1	-1.42322	6.69631e-05	0.10197
ENST00000570919.1	AC024361.3	2.14341	6.59014e-05	0.10197
ENST00000659415.1	LINC01184	-8.59273	6.73505e-05	0.10197
ENST00000572346.5	NPLOC4	3.60042	6.88175e-05	0.103281
ENST00000674136.1	AF127936.2	7.37511	6.90912e-05	0.103281
ENST00000372907.7	TAF7L	6.63378	7.03483e-05	0.104491
ENST00000565365.1	TMEM249	5.14318	7.07859e-05	0.104491
ENST00000653004.1	AC239809.3	5.59364	7.19946e-05	0.105616
ENST00000379861.8	ADAM33	-8.05534	7.41551e-05	0.106148
ENST00000449821.1	TTI1	-8.52789	7.41082e-05	0.106148
ENST00000465733.5	SH3YL1	5.04099	7.40304e-05	0.106148
ENST00000530114.5	TMX2	7.20537	7.31694e-05	0.106148
ENST00000387314.1	MT-TF	-3.92448	7.49484e-05	0.106637
ENST00000437607.1	PTPRF	-8.05437	7.64811e-05	0.107671
ENST00000449432.3	MCTP2	-3.75988	7.65869e-05	0.107671
ENST00000553488.5	ATXN3	-5.09956	7.83194e-05	0.109455
ENST00000485033.6	KRBA1	-7.96459	8.16449e-05	0.112686
ENST00000498367.1	PDCD4	7.1724	8.13893e-05	0.112686
ENST00000559942.5	PPP1R3E	-5.3024	8.25393e-05	0.112686
ENST00000615003.4	RGL4	4.89296	8.21108e-05	0.112686
ENST00000578002.1	HID1	4.04964	8.74406e-05	0.117342
ENST00000626539.3	STXBP1	-8.1734	8.68552e-05	0.117342
ENST00000647978.1	CFTR	-5.33825	8.72287e-05	0.117342
ENST00000435803.6	ABCA13	-4.16799	8.90977e-05	0.118784
ENST00000519816.1	IMPA1	2.66518	8.95209e-05	0.118784
ENST00000382183.6	SMARCA2	-8.1979	9.12633e-05	0.119282
ENST00000518112.5	ELP3	-7.9242	9.04503e-05	0.119282
ENST00000576864.1	PLD2	-5.63663	9.14112e-05	0.119282
ENST00000464744.5	SUPT20H	6.99382	9.46003e-05	0.122765
ENST00000263577.11	CDON	-7.8543	9.60975e-05	0.123353
ENST00000357388.8	SMC4	-7.98149	9.60601e-05	0.123353
ENST00000441708.2	CTNNB1	-7.74612	9.85713e-05	0.125056
ENST00000570232.2	LAT	-4.86368	9.83002e-05	0.125056
ENST00000679634.1	AKAP8L	-7.85637	9.95421e-05	0.125056
ENST00000682829.1	GNAS	11.0704	9.91206e-05	0.125056
ENST00000216336.3	CTSG	-6.49518	0.000100801	0.125226
ENST00000491168.5	RGL2	-7.75213	0.000100842	0.125226
ENST00000658630.1	U91328.1	-7.80337	0.000101268	0.125226
ENST00000256078.10	KRAS	1.91605	0.000105256	0.126592
ENST00000379246.5	ACSL6	6.68366	0.000106111	0.126592
ENST00000387365.1	MT-TI	-3.68146	0.000104759	0.126592
ENST00000489344.5	RBM3	-7.76856	0.000106125	0.126592
ENST00000504893.1	RFESD	-4.99249	0.000105077	0.126592
ENST00000648899.1	KAT6B	-7.8008	0.000105339	0.126592
ENST00000679878.1	DLAT	-8.22104	0.000104997	0.126592
ENST00000324972.10	DYNC1I1	-7.70916	0.000108382	0.127355
ENST00000409241.5	RAD21L1	-4.84749	0.000107892	0.127355
ENST00000566996.2	AC008870.1	-4.96942	0.000107311	0.127355
ENST00000387392.1	MT-TA	-3.40953	0.000109944	0.128074
ENST00000466940.5	CAMKV	-7.78598	0.000110079	0.128074
ENST00000434169.2	ATP5MGP4	-2.06626	0.000112679	0.130457
ENST00000659679.1	AC004540.1	-1.90512	0.000116221	0.133902
ENST00000681692.1	ALS2	-7.70877	0.000117162	0.13433
ENST00000599470.5	PAK4	-4.68461	0.000118881	0.134963
ENST00000639465.1	EPM2A	-7.8605	0.000119429	0.134963
ENST00000675198.1	LRSAM1	-5.15506	0.000119144	0.134963
ENST00000359646.1	RBM12	-7.88436	0.000120593	0.13563
ENST00000512411.5	ACOX3	2.0114	0.000123094	0.137787
ENST00000558662.5	HMBOX1	1.02416	0.000127976	0.142576
ENST00000645150.1	TSC1	-7.70284	0.000130469	0.144671
ENST00000356736.5	SLC39A8	-7.75433	0.000131246	0.144852
ENST00000337581.7	SMUG1	-7.57002	0.000134809	0.14592
ENST00000469643.1	WRAP73	-4.53233	0.000134988	0.14592
ENST00000482648.5	RALGDS	10.3521	0.000132996	0.14592
ENST00000542449.1	LINC02417	-3.50108	0.000134307	0.14592
ENST00000626464.2	ZDHHC20	-7.69579	0.00013592	0.14592
ENST00000642030.1	OR7C1	9.84389	0.00013543	0.14592
ENST00000676397.1	ACTB	-8.03387	0.000137461	0.146907
ENST00000629643.2	ADARB1	9.855	0.000138737	0.147602
ENST00000356738.6	APBB3	-7.50938	0.000146719	0.151332
ENST00000426763.3	RPL28	7.7043	0.000146231	0.151332
ENST00000437460.1	AC007881.1	-4.61256	0.000146005	0.151332
ENST00000532550.1	PHRF1	2.5683	0.000143297	0.151332
ENST00000541403.1	LAMTOR1	2.40393	0.000147256	0.151332
ENST00000566413.1	KCTD13	2.72443	0.000147473	0.151332
ENST00000580520.5	MARCH10	-4.78469	0.000144533	0.151332
ENST00000591194.5	SLC44A2	-4.72404	0.000148009	0.151332
ENST00000645120.1	DDX3X	-7.4887	0.000143891	0.151332
ENST00000649449.1	AL138689.2	-4.41847	0.000149065	0.151754
ENST00000376619.6	HDAC6	-7.41618	0.000154345	0.153168
ENST00000506777.5	XPNPEP1	-4.40229	0.000152772	0.153168
ENST00000590302.5	MPPE1	1.86101	0.00015189	0.153168
ENST00000594521.5	ARHGEF1	-4.68579	0.000152092	0.153168
ENST00000672065.1	BTD	-7.5175	0.000153184	0.153168
ENST00000674646.1	POMK	-7.94395	0.000154092	0.153168
ENST00000428401.1	AC005300.1	-3.24767	0.000158308	0.156444
ENST00000398492.8	PLEKHB1	-4.88441	0.0001604	0.156546
ENST00000531963.5	TATDN3	-5.08024	0.000160308	0.156546
ENST00000554510.5	TTLL5	-7.38162	0.000159516	0.156546
ENST00000417693.8	TK2	-4.42921	0.000164392	0.159105
ENST00000466428.5	TLE4	4.44684	0.000165043	0.159105
ENST00000574590.6	KANSL1	-7.73315	0.000164924	0.159105
ENST00000639122.1	CNTN2	7.17001	0.000166873	0.160216
ENST00000502296.6	CANX	2.96855	0.000168224	0.160859
ENST00000310373.7	GP6	-7.36354	0.000172041	0.163845
ENST00000553007.2	ATP5F1B	-7.86308	0.000173737	0.164137
ENST00000668646.1	LINC02347	6.0797	0.000173515	0.164137
ENST00000534187.6	FAM86B1	-7.27145	0.00017649	0.166074
ENST00000415101.1	TEX53	2.53521	0.000179051	0.167815
ENST00000640955.1	ZNF577	-7.52521	0.000180211	0.168235
ENST00000379939.7	NBEA	9.23389	0.00018096	0.168269
ENST00000494365.5	IL17RC	-7.1989	0.00018203	0.1686
ENST00000562470.3	UBE2I	-7.40547	0.0001829	0.168743
ENST00000504964.1	ASTE1	-4.8474	0.000183811	0.168924
ENST00000512793.1	AC104596.2	-1.98937	0.000184641	0.16903
ENST00000570178.1	HAUS2	4.04174	0.000189744	0.173031
ENST00000456714.1	AL121757.1	-4.55728	0.000190855	0.173374
ENST00000513843.6	LINC02484	3.99575	0.000192535	0.17423
ENST00000324987.4	PSMG4	-3.27892	0.000194252	0.174375
ENST00000465184.1	PEG10	-7.22671	0.00019491	0.174375
ENST00000604099.1	AC007262.1	4.28527	0.000194844	0.174375
ENST00000555311.1	HECTD1	2.21975	0.000196474	0.174461
ENST00000653956.1	ERVK13-1	-7.20513	0.000196483	0.174461
ENST00000310778.5	HAP1	1.86354	0.000198582	0.175267
ENST00000611537.1	VGF	-2.00421	0.000198875	0.175267
ENST00000344008.5	CASZ1	6.19623	0.000201321	0.175458
ENST00000579232.5	THOC1	8.86178	0.000200799	0.175458
ENST00000681168.1	CANX	-7.30264	0.000200147	0.175458
ENST00000457270.5	TOP3B	8.19831	0.00020424	0.177348
ENST00000479270.6	ARHGEF26-AS1	9.30677	0.000207913	0.179876
ENST00000445044.5	ELP6	-1.31157	0.000208877	0.180051
ENST00000468268.5	B3GALNT1	-7.16126	0.000209996	0.180357
ENST00000448157.6	PTGES3	2.82608	0.000211734	0.18119
ENST00000337540.11	ZFYVE27	8.8589	0.000215046	0.181521
ENST00000443619.6	SPRED2	8.11574	0.000217218	0.181521
ENST00000454712.7	AC078993.1	-3.61446	0.000217164	0.181521
ENST00000568733.6	NUB1	9.16926	0.0002175	0.181521
ENST00000594432.1	OR7A5	-4.54537	0.000216705	0.181521
ENST00000624444.1	CU633967.1	9.49123	0.000214271	0.181521
ENST00000679683.1	LRRK2	3.00961	0.000214426	0.181521
ENST00000378945.7	GK	-7.18183	0.000220055	0.183007
ENST00000362089.10	CD247	-4.847	0.000222059	0.184025
ENST00000234347.10	PRTN3	-3.60848	0.000224059	0.184389
ENST00000556252.1	OSGEP	5.4287	0.00022337	0.184389
ENST00000533965.5	ZNF517	-7.2317	0.000225118	0.184617
ENST00000519467.1	CPEB4	-7.09023	0.000227983	0.186319
ENST00000615618.1	OTUD6B	-7.39841	0.000229044	0.186541
ENST00000460095.1	SPATS2L	-4.22169	0.00023016	0.186806
ENST00000389989.7	OSBPL5	-7.18099	0.000234141	0.188098
ENST00000556372.2	GPATCH2L	-3.40753	0.000232673	0.188098
ENST00000591916.7	PTGES3L	-7.07407	0.000233474	0.188098
ENST00000476216.6	NDUFA10	8.28188	0.000237658	0.189174
ENST00000524350.1	SFTPC	3.2347	0.000237624	0.189174
ENST00000672567.1	ALDH3A2	-7.22373	0.000237883	0.189174
ENST00000475121.1	CHD5	-7.28983	0.000241607	0.191491
ENST00000427863.1	FAHD2CP	-7.04629	0.000243242	0.191502
ENST00000564999.5	TCF4	-7.00931	0.000243009	0.191502
ENST00000343200.9	VCAN	-7.16687	0.000245897	0.191779
ENST00000454119.5	DCTN1	-7.10847	0.000246031	0.191779
ENST00000679685.1	ALG8	-4.04344	0.000244681	0.191779
ENST00000539909.6	ADK	-7.00486	0.000247214	0.192068
ENST00000316793.8	OXTR	-1.04983	0.000252261	0.194134
ENST00000361641.6	TSEN15	-6.99895	0.000253756	0.194134
ENST00000537531.2	TINAGL1	7.57358	0.000253984	0.194134
ENST00000643813.1	ST3GAL3	-1.19431	0.000253394	0.194134
ENST00000663049.1	LINC00683	7.99727	0.000251997	0.194134
ENST00000563837.1	AC009041.2	-7.28084	0.000255432	0.194611
ENST00000328963.10	P2RX7	0.752392	0.000257528	0.195577
ENST00000670884.1	LINC02053	-3.23021	0.000262943	0.19905
ENST00000366746.7	MRPL55	7.87863	0.00026414	0.199317
ENST00000478759.2	AC093627.6	4.56275	0.000268302	0.201172
ENST00000576896.5	AKAP10	5.60096	0.00026759	0.201172
ENST00000667682.1	AL132857.2	-2.75031	0.000270619	0.202267
ENST00000538810.6	LINC01152	-4.04101	0.00027316	0.203393
ENST00000635810.1	ZNF426	-3.48396	0.000273848	0.203393
ENST00000480992.5	NOP56	7.59392	0.000276431	0.204028
ENST00000489103.5	HIVEP3	7.82889	0.000276141	0.204028
ENST00000411823.5	TAS1R1	-4.31573	0.000278243	0.204229
ENST00000505747.6	THUMPD2	7.47048	0.000279282	0.204229
ENST00000659780.1	CASC15	-6.94132	0.000279297	0.204229
ENST00000342407.5	INSIG1	5.0149	0.000284393	0.206676
ENST00000531312.5	DHDDS	-4.14195	0.000284154	0.206676
ENST00000558608.1	WDR73	-7.07003	0.000286702	0.207715
ENST00000461282.1	GPN2	-4.15042	0.00028761	0.207735
ENST00000622978.1	PCDHB12	-6.91703	0.000289885	0.20874
ENST00000233997.4	AZU1	-5.36812	0.000292154	0.209735
ENST00000522435.5	ARHGEF10	8.29348	0.000293422	0.210007
ENST00000470888.6	AK4	3.17201	0.000296495	0.210946
ENST00000560392.5	ZFAND6	-3.89522	0.000296521	0.210946
ENST00000566200.1	ABCA3	-6.82956	0.000303086	0.214969
ENST00000606334.5	AL365259.1	-2.25376	0.000304989	0.215671
ENST00000514875.1	CPZ	-3.26766	0.000310456	0.218882
ENST00000511543.1	FAM13A-AS1	-6.79242	0.00031144	0.218922
ENST00000417345.2	CNTFR	-6.84746	0.000315372	0.21999
ENST00000512720.1	AC015795.1	2.9147	0.000316154	0.21999
ENST00000560582.2	TEX9	-0.881516	0.000316685	0.21999
ENST00000616501.4	MAZ	-7.06952	0.000314672	0.21999
ENST00000494822.1	TFEB	2.56858	0.000323076	0.223771
ENST00000446731.2	MSRB3	-3.88036	0.000326946	0.224628
ENST00000491580.1	ABHD10	4.49292	0.000327878	0.224628
ENST00000652207.2	WDFY3-AS2	-6.82672	0.000325705	0.224628
ENST00000677332.1	ATP6AP1	5.13854	0.000328117	0.224628
ENST00000530664.5	FDFT1	1.13847	0.000329396	0.224852
ENST00000317593.9	S100Z	4.7254	0.000336861	0.228626
ENST00000511526.5	ACAD9	5.63529	0.0003363	0.228626
ENST00000446419.6	COMMD7	8.32563	0.000339671	0.229216
ENST00000558637.1	AC021739.5	-1.12148	0.000339252	0.229216
ENST00000423692.5	SRRT	5.02007	0.000343273	0.230987
ENST00000453681.1	FDX2	5.01042	0.000344752	0.231171
ENST00000504994.1	HERC3	1.53079	0.000346484	0.231171
ENST00000565368.5	CIAPIN1	-4.06429	0.00034617	0.231171
ENST00000504690.5	SH3TC2	3.02737	0.000348838	0.232086
ENST00000564100.5	SLC38A7	5.10021	0.000352046	0.233563
ENST00000404569.5	MIEF1	-6.95134	0.000355301	0.235062
ENST00000494154.6	ZNF619	-4.10529	0.00036419	0.24027
ENST00000543196.6	GALNT6	0.636063	0.000369754	0.243132
ENST00000597567.1	ZNF547	5.15527	0.000371617	0.243132
ENST00000651726.1	NA	-2.05939	0.000370606	0.243132
ENST00000443729.6	EXO5	-6.82208	0.000374763	0.244513
ENST00000661824.1	LINC00636	4.32841	0.000381476	0.248207
ENST00000420705.2	LINC00237	-3.75517	0.000389109	0.249255
ENST00000494176.6	EML3	-6.66851	0.000386952	0.249255
ENST00000543711.5	NCEH1	-6.61951	0.000387667	0.249255
ENST00000559159.5	DDX11L9	2.68298	0.000390025	0.249255
ENST00000577840.5	CUEDC1	7.02945	0.000390474	0.249255
ENST00000610278.1	AC002470.1	1.32179	0.000389169	0.249255
ENST00000643269.1	ZBED3-AS1	-6.83623	0.000389039	0.249255
ENST00000394955.3	GPT	-6.84452	0.000393571	0.250555
ENST00000672902.1	PDE10A	-2.79796	0.000395372	0.251025
ENST00000423211.1	LINC00284	-1.49418	0.000396487	0.251058
ENST00000679676.1	TTC21B	-6.64231	0.000398643	0.251749
ENST00000680065.1	BSG	-0.873341	0.000401019	0.252573
ENST00000491020.1	CHD5	1.3973	0.000406554	0.253357
ENST00000543485.5	MMP2	6.73048	0.000405611	0.253357
ENST00000644177.1	CSNK2A1	-6.62634	0.000406321	0.253357
ENST00000681974.1	KMT2D	6.3966	0.000406103	0.253357
ENST00000355628.9	FAM208A	7.16308	0.000409284	0.254387
ENST00000361921.8	DIO1	6.65646	0.00041074	0.254622
ENST00000334307.10	C11orf74	-6.64048	0.000412174	0.254842
ENST00000531754.2	TPP1	6.74954	0.000424619	0.261851
ENST00000595242.3	SCAF1	4.8764	0.000425901	0.261958
ENST00000449601.5	AC016912.1	-2.65316	0.000428417	0.262821
ENST00000446987.5	DDX56	1.03905	0.000430526	0.263431
ENST00000657662.1	AL391425.1	-4.95188	0.000432054	0.263682
ENST00000645057.1	AL451062.3	-5.65531	0.000433718	0.264016
ENST00000491325.5	GTF2I	4.90972	0.000437396	0.26557
ENST00000436538.1	ASH2LP3	1.76339	0.000441476	0.26736
ENST00000471356.1	CP	-1.95897	0.000453626	0.272275
ENST00000492492.5	GPR160	2.32484	0.000453129	0.272275
ENST00000498801.5	GARNL3	6.70465	0.000454203	0.272275
ENST00000606523.1	SYNPO2L	-4.1739	0.000451221	0.272275
ENST00000369217.8	CCNC	-1.09679	0.000457713	0.273685
ENST00000544344.5	CD4	2.25869	0.000460725	0.27479
ENST00000628569.1	RAB5B	-6.5262	0.000464758	0.276497
ENST00000426588.7	DNAJC7	-6.62058	0.0004681	0.277778
ENST00000487778.5	MBP	-3.68834	0.000469264	0.277778
ENST00000540180.5	CCDC77	-6.81969	0.000473679	0.278993
ENST00000597967.5	VAV1	4.67563	0.000473054	0.278993
ENST00000478197.1	C2orf88	2.11984	0.000483958	0.284339
ENST00000672088.1	ANK2	-11.2723	0.000487238	0.285555
ENST00000481134.1	AC109992.1	6.21615	0.000493972	0.286799
ENST00000526891.2	SLC52A2	-6.71834	0.000493769	0.286799
ENST00000535785.1	ZNF211	-6.4673	0.000494112	0.286799
ENST00000547518.1	PAN2	1.86528	0.000494217	0.286799
ENST00000509069.1	ZNF331	2.07352	0.000495511	0.286845
ENST00000498121.1	PCBP3	2.28338	0.000499896	0.288182
ENST00000660776.1	LINC01310	-1.0996	0.00050026	0.288182
ENST00000586589.5	BECN1	-6.55348	0.00050461	0.28998
ENST00000393115.7	IFI27L1	-4.14522	0.00050678	0.29052
ENST00000619941.4	IKBKG	-6.4277	0.000519301	0.296977
ENST00000409336.5	ZFAND2B	-6.58697	0.00052074	0.297081
ENST00000667175.1	AC105760.2	-6.36418	0.000527014	0.299936
ENST00000683177.1	CEP63	6.51892	0.000531917	0.301998
ENST00000674725.1	LCOR	11.7083	0.000533777	0.302328
ENST00000497907.5	ARHGEF2	2.33588	0.000535254	0.302439
ENST00000496142.1	HYI	6.37795	0.000538768	0.302975
ENST00000674748.1	RAB7A	-6.59474	0.000538687	0.302975
ENST00000682983.1	ERCC6L2	-0.784774	0.000541448	0.303759
ENST00000489702.6	IRF5	-6.49191	0.000545301	0.305028
ENST00000531650.5	C11orf54	6.10177	0.000552751	0.305028
ENST00000546895.5	DGKA	6.34148	0.000549257	0.305028
ENST00000591958.5	EPOR	3.01461	0.000546572	0.305028
ENST00000594996.5	TBC1D17	7.55632	0.000552719	0.305028
ENST00000638228.2	FP325313.1	2.03568	0.000552645	0.305028
ENST00000674726.1	TRIM2	-10.6664	0.000550547	0.305028
ENST00000509142.5	SEC31A	10.026	0.000555049	0.305582
ENST00000532484.5	SLC25A22	-3.43439	0.000558804	0.306934
ENST00000605149.5	AKR1C3	-3.66053	0.000560846	0.307341
ENST00000454658.6	SINHCAF	5.45003	0.000562464	0.307514
ENST00000477686.1	MRPL20	4.548	0.000564319	0.307816
ENST00000470836.1	GTPBP1	2.64889	0.000565966	0.308003
ENST00000514497.6	SNCAIP	2.02383	0.000567536	0.308024
ENST00000644484.1	ABCC8	-6.494	0.000568614	0.308024
ENST00000417137.6	SMARCB1	-6.34169	0.000571278	0.308054
ENST00000601423.5	JOSD2	3.14083	0.000570096	0.308054
ENST00000354190.10	PLEKHB1	-10.8436	0.000579333	0.309571
ENST00000412081.1	ABCA12	-3.5402	0.000578908	0.309571
ENST00000519534.1	CHTF8	6.24339	0.000577279	0.309571
ENST00000651188.1	PRKAG2	4.28784	0.000576165	0.309571
ENST00000219022.3	OLFM4	-1.45113	0.000584666	0.309619
ENST00000460668.5	STX4	-6.49719	0.000583367	0.309619
ENST00000617924.6	THBS2	10.689	0.00058441	0.309619
ENST00000649602.1	MSL3	-6.36543	0.000584492	0.309619
ENST00000535585.5	TMEM134	-3.87418	0.000586567	0.30993
ENST00000412609.5	AC005515.1	-3.68351	0.000595052	0.313712
ENST00000411440.5	CELP	-4.0501	0.000600114	0.314349
ENST00000426841.6	NHSL1	2.05397	0.00059987	0.314349
ENST00000463441.5	ZBED6CL	-3.93612	0.000600253	0.314349
ENST00000471238.5	POR	2.82995	0.000606901	0.31669
ENST00000679801.1	SPECC1	5.60384	0.000607406	0.31669
ENST00000323274.15	TYMS	6.58742	0.000611112	0.317222
ENST00000558375.1	AC021739.2	-1.12809	0.00061066	0.317222
ENST00000398389.9	MPP3	6.69228	0.000617283	0.317604
ENST00000398421.6	NCF1	1.98935	0.000620929	0.317604
ENST00000513472.5	CHIT1	-3.06365	0.000618626	0.317604
ENST00000528723.5	AMPD3	1.5866	0.000618762	0.317604
ENST00000594461.2	LINC00347	-3.66265	0.000621498	0.317604
ENST00000621532.4	AL157392.3	-6.27805	0.000616466	0.317604
ENST00000627812.2	FHL1	-3.72016	0.000622605	0.317604
ENST00000648182.1	DHCR24	-3.2607	0.000616443	0.317604
ENST00000551425.1	PTCH1	-3.56005	0.000625552	0.317735
ENST00000586272.5	ADAMTSL5	-4.16187	0.000624703	0.317735
ENST00000544800.1	CIT	-6.41671	0.000627446	0.318013
ENST00000454376.7	PRMT1	0.929668	0.000631335	0.319299
ENST00000357714.5	CD46	10.2864	0.000637641	0.320148
ENST00000375140.7	CCDC153	4.72637	0.000637937	0.320148
ENST00000396213.7	LDHAL6A	6.17392	0.000634583	0.320148
ENST00000669910.1	PWRN1	-1.34429	0.000638437	0.320148
ENST00000433398.1	RPL35P5	-2.69058	0.000640718	0.320611
ENST00000590329.5	YIPF2	-3.82497	0.000646825	0.322983
ENST00000320254.5	LRRC37A	11.502	0.000649692	0.323049
ENST00000562443.1	CFAP20	2.89157	0.000648961	0.323049
ENST00000397770.8	RGS11	9.92133	0.000651225	0.323131
ENST00000399208.6	SETD4	5.65769	0.000653217	0.32344
ENST00000357395.7	SYNE2	-6.20955	0.000654997	0.323643
ENST00000392537.6	EIF4G1	9.97556	0.000659155	0.324377
ENST00000638469.1	PTF1A	-3.48814	0.00065923	0.324377
ENST00000513243.5	DDR1	3.05262	0.000661594	0.324863
ENST00000428084.6	DOCK4	-10.2199	0.000666288	0.32649
ENST00000237623.11	SPP1	6.99386	0.000673436	0.328628
ENST00000507910.5	NEK11	5.28764	0.000672718	0.328628
ENST00000541591.5	SUDS3	-6.14163	0.000675918	0.329159
ENST00000423375.2	LARGE1	-6.38621	0.000684786	0.332792
ENST00000286371.8	ATP1B3	1.39921	0.000686903	0.332959
ENST00000377360.8	KCNIP1	4.05356	0.000687949	0.332959
ENST00000338700.10	TRIM2	-10.4285	0.00069248	0.333773
ENST00000395323.9	LBH	-1.1165	0.000696857	0.333773
ENST00000475041.1	C1orf167	-4.06252	0.00069811	0.333773
ENST00000509288.5	TRPC7	-3.67359	0.000692947	0.333773
ENST00000551549.1	GCN1	0.900323	0.000697102	0.333773
ENST00000622395.4	B4GALT3	3.84697	0.000696921	0.333773
ENST00000442435.3	AL356356.1	-1.02249	0.000706234	0.336197
ENST00000461756.1	GRB7	-3.66832	0.000706821	0.336197
ENST00000532992.5	AP003049.2	-2.16808	0.000707451	0.336197
ENST00000347004.2	JAG2	0.823339	0.000710443	0.336941
ENST00000648476.1	GNAI1	-6.21097	0.000714656	0.33826
ENST00000387416.2	MT-TS1	-2.99595	0.000722227	0.34116
ENST00000398706.6	ZSWIM8	10.8326	0.00072424	0.341428
ENST00000483702.5	CCDC154	4.51853	0.000732459	0.344615
ENST00000481551.5	RBM48	0.6084	0.000735114	0.345176
ENST00000398355.7	GEMIN8	5.05475	0.000740421	0.346978
ENST00000648706.1	PDCD6IP	9.38374	0.000744581	0.348237
ENST00000326499.11	VNN2	6.47392	0.000754582	0.349264
ENST00000393187.5	MEST	9.44662	0.000751614	0.349264
ENST00000446294.6	NREP	3.55524	0.000755649	0.349264
ENST00000480463.6	FBXO9	-6.11153	0.000750524	0.349264
ENST00000532324.5	TATDN3	2.02366	0.000749788	0.349264
ENST00000583276.5	ALOX12B	-4.32089	0.000755508	0.349264
ENST00000522801.5	RASA4	6.87337	0.000759483	0.35035
ENST00000360454.6	CLPSL2	-3.57581	0.000763853	0.350995
ENST00000678115.1	HGS	1.22943	0.000762855	0.350995
ENST00000429312.1	GDI2P1	-3.28858	0.000765847	0.351228
ENST00000350792.7	NDRG2	-9.98871	0.000769505	0.351997
ENST00000394846.7	ZNF267	4.33597	0.000772977	0.351997
ENST00000530971.1	MCOLN2	-3.3698	0.000773486	0.351997
ENST00000673149.1	ASL	5.89133	0.000771784	0.351997
ENST00000681221.1	ALG8	4.51849	0.000776002	0.352463
ENST00000511961.5	RNF14	6.02534	0.000781456	0.353724
ENST00000522133.1	IKBKB	1.19543	0.000782053	0.353724
ENST00000610288.4	COL25A1	-6.12425	0.00078327	0.353724
ENST00000377627.7	THAP3	1.52756	0.00078903	0.355645
ENST00000653675.1	AL118508.1	-3.56025	0.00079066	0.355701
ENST00000461828.5	CPA5	-3.50068	0.000793691	0.356385
ENST00000498208.1	ATP6V0B	-3.48892	0.000799546	0.357058
ENST00000625572.1	MIR3653	2.7795	0.000797848	0.357058
ENST00000652084.1	BIVM	5.69244	0.000799723	0.357058
ENST00000282223.11	SPOCK1	-9.80043	0.000806204	0.358595
ENST00000678573.1	RPL19	-6.06586	0.000805803	0.358595
ENST00000382264.7	IFNAR2	-6.02803	0.000814421	0.360932
ENST00000392953.8	ARHGEF4	0.796239	0.000816219	0.360932
ENST00000468181.1	PPP1R10	1.58098	0.00081757	0.360932
ENST00000649090.1	NA	-3.64771	0.000815966	0.360932
ENST00000562982.5	DYNLRB2	-3.3521	0.000823243	0.362758
ENST00000430904.1	AC020571.1	2.67232	0.000828188	0.363208
ENST00000544069.2	PPP1R37	5.88422	0.000826905	0.363208
ENST00000550016.5	DDX54	5.9452	0.000828876	0.363208
ENST00000671438.1	LINC01961	4.46481	0.00083236	0.364059
ENST00000428427.1	GLB1L	-6.02341	0.000835128	0.364594
ENST00000303025.10	ARHGAP6	6.5949	0.000838091	0.364905
ENST00000491629.5	USF1	-1.99854	0.000838928	0.364905
ENST00000448325.1	RAB28P3	-3.53927	0.000844546	0.366389
ENST00000548847.1	SLC25A3	8.777	0.000845583	0.366389
ENST00000592638.1	AC120049.1	-1.22403	0.000846995	0.366389
ENST00000274203.13	MYO10	8.80674	0.00085212	0.367266
ENST00000392039.2	GPR55	-3.57068	0.000869184	0.367266
ENST00000415493.7	NUDT4	-9.61053	0.000857433	0.367266
ENST00000426797.7	EDC3	5.9778	0.000869236	0.367266
ENST00000448288.6	LCA5L	-3.43968	0.000862456	0.367266
ENST00000453630.5	TRMU	-6.16468	0.000866283	0.367266
ENST00000474490.1	RBP1	-0.905438	0.00086614	0.367266
ENST00000489448.1	RHOQ	1.52537	0.000857582	0.367266
ENST00000494600.1	MOB1A	1.65388	0.000852748	0.367266
ENST00000507507.1	TMEM26	-3.50276	0.000858805	0.367266
ENST00000590500.5	TPGS2	-6.17704	0.000863631	0.367266
ENST00000592642.1	TRIM65	5.33771	0.000861297	0.367266
ENST00000666301.1	LINC00881	3.45169	0.000856617	0.367266
ENST00000358410.8	DNA2	0.966105	0.000874903	0.368476
ENST00000448588.1	IDH1-AS1	4.26609	0.000881636	0.368476
ENST00000520857.5	TRAPPC9	-0.588039	0.000878125	0.368476
ENST00000604746.1	AC006077.1	-2.53281	0.000875919	0.368476
ENST00000636560.1	AC006453.2	-3.5239	0.000881561	0.368476
ENST00000671673.1	AL022068.1	-3.20657	0.000883021	0.368476
ENST00000675210.1	TRIM2	-9.4937	0.000882431	0.368476
ENST00000650188.1	FOXP1	-6.147	0.000886054	0.369089
ENST00000402929.5	HNF1A	2.59846	0.000890953	0.370476
ENST00000435185.5	GRID2IP	6.20033	0.000899494	0.373065
ENST00000672045.1	ANK2	-9.8523	0.000900337	0.373065
ENST00000350667.4	CLEC12A	-3.42046	0.000902675	0.373378
ENST00000399655.6	CACNA1C	-9.82483	0.00091171	0.376305
ENST00000683705.1	DTNA	8.65507	0.000912936	0.376305
ENST00000518668.5	DENND3	9.06358	0.000915959	0.376893
ENST00000577410.2	NARF	2.13395	0.000921191	0.377738
ENST00000647894.1	NA	-2.64166	0.00092121	0.377738
ENST00000379415.6	ADTRP	-2.65768	0.000923936	0.378081
ENST00000435149.1	NCSTN	-6.14599	0.000925249	0.378081
ENST00000444829.7	HGF	5.52976	0.00093009	0.379403
ENST00000409438.5	DCTN1	-9.76247	0.000938187	0.381993
ENST00000435638.5	ALDOC	-6.0697	0.000939674	0.381993
ENST00000422814.5	NPRL3	3.52382	0.000949328	0.385254
ENST00000683141.1	BEND7	5.68756	0.000955266	0.386999
ENST00000518328.5	EPHX2	-5.89397	0.000957601	0.387281
ENST00000599420.5	MYO9B	1.26785	0.000963052	0.38882
ENST00000560028.1	ANPEP	-3.66598	0.000968225	0.390241
ENST00000488788.2	AL121758.1	5.5636	0.000974538	0.392116
ENST00000488427.2	ITGB1	-9.27269	0.000978469	0.393029
ENST00000570569.1	TMEM256-PLSCR3	4.89502	0.000984798	0.394576
ENST00000616447.4	OSCAR	5.32639	0.000985663	0.394576
ENST00000615602.1	RF00017	1.08678	0.000989779	0.395553
ENST00000515437.5	MDGA1	5.89911	0.000993715	0.395787
ENST00000682425.1	MAN1B1	8.13279	0.000993313	0.395787
ENST00000376759.8	RBM3	-0.506967	0.000999667	0.396819
ENST00000647810.1	TNFRSF25	-5.86996	0.000999006	0.396819
ENST00000389774.6	ARHGAP8	5.23363	0.00100308	0.397221
ENST00000648760.1	DLG4	3.77057	0.00100404	0.397221
ENST00000438986.3	AL162726.2	-3.77918	0.00100675	0.397627
ENST00000423943.2	LINC01133	-6.13964	0.00101056	0.3978
ENST00000641253.1	MAPK10	-5.89247	0.00100987	0.3978
ENST00000434434.5	SPARCL1	-9.59621	0.00101657	0.3995
ENST00000597000.1	MAP1S	-5.86637	0.00101995	0.400163
ENST00000375003.6	HP1BP3	0.72097	0.00103339	0.402096
ENST00000565601.5	ZNF821	7.73534	0.00103141	0.402096
ENST00000598843.1	TRIP10	3.80606	0.0010322	0.402096
ENST00000611814.4	PI16	7.80747	0.00103221	0.402096
ENST00000683320.1	CUL7	1.14233	0.00102872	0.402096
ENST00000289577.9	TMED4	2.19344	0.00104379	0.403855
ENST00000528648.1	BANF1	-5.74909	0.00104581	0.403855
ENST00000540134.5	PDYN	-6.40128	0.00104758	0.403855
ENST00000551396.5	MRPL42	4.99268	0.00104618	0.403855
ENST00000611010.4	FDPS	5.7838	0.00104817	0.403855
ENST00000661455.1	AP000866.1	-5.84073	0.00104267	0.403855
ENST00000462511.5	TECPR1	-3.33691	0.00105394	0.404758
ENST00000478227.5	SUPV3L1	-3.22966	0.00105261	0.404758
ENST00000371473.7	NSMF	2.05625	0.00105961	0.405818
ENST00000592792.1	ZNF252P	8.13824	0.00106014	0.405818
ENST00000504930.5	POLR3G	7.68922	0.00106579	0.407321
ENST00000590214.5	ARHGAP45	5.96232	0.00106821	0.407587
ENST00000487831.2	MDN1	-5.97571	0.00107047	0.407788
ENST00000558483.5	GMPR2	7.60792	0.0010733	0.408211
ENST00000615352.4	SEM1	1.91329	0.00107697	0.408949
ENST00000589241.5	WBP2	-5.808	0.00108054	0.409645
ENST00000485336.5	ELOVL5	5.48716	0.00108728	0.411541
ENST00000300187.11	MS4A14	-5.87505	0.00109151	0.412481
ENST00000436076.1	BSNDP4	-2.11557	0.00109461	0.412687
ENST00000534373.5	CAPN1	2.94737	0.00109555	0.412687
ENST00000399233.7	MYO5A	-9.43846	0.00109773	0.41283
ENST00000543089.1	STARD10	2.69562	0.00109943	0.41283
ENST00000266503.9	ARNTL2	-5.86118	0.0011091	0.415139
ENST00000669660.1	FAM66D	-9.02109	0.00110799	0.415139
ENST00000475197.1	LINC00852	7.64229	0.00111159	0.415416
ENST00000266395.3	PDE6H	-1.7236	0.00112273	0.416517
ENST00000353331.8	BCLAF1	-9.09573	0.00112701	0.416517
ENST00000353963.7	SLC23A1	-5.89989	0.00112188	0.416517
ENST00000430986.6	HLF	5.64323	0.00112129	0.416517
ENST00000510186.5	FAM200B	-5.83667	0.00112865	0.416517
ENST00000553745.5	ABCD4	-6.03738	0.00111791	0.416517
ENST00000560155.5	IPO4	-5.80519	0.00112464	0.416517
ENST00000682308.1	LRPPRC	-9.09679	0.00112611	0.416517
ENST00000322608.2	OR1E1	-1.73758	0.00113225	0.417164
ENST00000532172.1	PPFIBP2	2.13673	0.00113393	0.417164
ENST00000302312.9	AHSP	-3.47753	0.0011423	0.418775
ENST00000432318.8	CSF2RA	5.05946	0.00114303	0.418775
ENST00000594864.1	PNPLA6	3.18834	0.00114363	0.418775
ENST00000466556.5	SPOUT1	0.860699	0.00114578	0.418914
ENST00000509664.5	OCIAD1	-5.78485	0.00115448	0.421441
ENST00000362462.1	RF00019	3.88945	0.0011606	0.422368
ENST00000381151.5	SLC5A3	1.3007	0.0011595	0.422368
ENST00000638424.1	PIGN	2.21504	0.00116349	0.422769
ENST00000527897.1	CAPN1	0.935679	0.00116761	0.422983
ENST00000682975.1	FBXO11	8.07146	0.00116766	0.422983
ENST00000573053.5	CEP131	5.74765	0.00117124	0.423357
ENST00000583507.1	SLC39A11	2.96009	0.00117228	0.423357
ENST00000492612.6	TRIT1	-5.74675	0.00117981	0.423603
ENST00000542277.5	PTPN6	-2.05921	0.00118092	0.423603
ENST00000566353.6	STX4	7.75947	0.00118066	0.423603
ENST00000567432.1	GINS3	-3.14346	0.00118193	0.423603
ENST00000678014.1	GBF1	-5.73628	0.00117852	0.423603
ENST00000639628.1	HNRNPU	-9.07846	0.00118461	0.423922
ENST00000489085.1	GK5	-3.71145	0.00118741	0.42428
ENST00000415005.6	PFKP	1.48601	0.00119073	0.424826
ENST00000546411.7	CUX1	-9.26219	0.00119512	0.425747
ENST00000361211.9	CSAG1	4.15653	0.00120164	0.426141
ENST00000415884.6	CBLL1	6.93084	0.00120129	0.426141
ENST00000482695.5	LMLN	7.03873	0.00120042	0.426141
ENST00000318100.9	RTEL1	-5.69601	0.001218	0.426817
ENST00000394123.7	G3BP1	-8.93858	0.00121617	0.426817
ENST00000439510.2	CDC42EP4	-9.22943	0.00121377	0.426817
ENST00000447712.7	FGFR1	-8.9419	0.00121697	0.426817
ENST00000451628.9	ZNF577	8.2841	0.00121393	0.426817
ENST00000474402.5	PHF19	4.84922	0.00121555	0.426817
ENST00000502940.1	ADAM29	-3.78549	0.00120771	0.426817
ENST00000518335.3	ADAMTS2	1.08156	0.00120786	0.426817
ENST00000670021.1	AC116003.1	3.74503	0.00122313	0.427978
ENST00000479155.1	LLGL1	0.786853	0.00122677	0.428086
ENST00000674539.1	CEP41	-6.03734	0.00122706	0.428086
ENST00000316603.12	DNAJC7	-5.718	0.00123025	0.428165
ENST00000399601.5	CACNA1C	-8.8079	0.00123091	0.428165
ENST00000462976.1	CDK18	7.74048	0.00123701	0.429653
ENST00000415014.1	ELK2BP	4.66755	0.00124388	0.431404
ENST00000443215.5	MAPK7	-5.74679	0.00125033	0.431756
ENST00000444213.5	P4HTM	7.25211	0.00125038	0.431756
ENST00000620157.4	DDX6	-8.7789	0.00124858	0.431756
ENST00000439405.2	ST13P11	-2.55464	0.0012619	0.431947
ENST00000480123.2	CFAP206	5.04004	0.00125345	0.431947
ENST00000494268.1	MSL3	-5.64465	0.00126129	0.431947
ENST00000520652.5	TCF7	2.3784	0.00125559	0.431947
ENST00000595096.1	ANKRD24	-5.70896	0.00125936	0.431947
ENST00000679214.1	CTSB	-8.86484	0.0012568	0.431947
ENST00000309052.8	LCLAT1	-5.79879	0.00126849	0.433574
ENST00000524554.5	CAPN11	-2.8908	0.00127391	0.434168
ENST00000545779.2	AP005901.4	-1.23751	0.00127361	0.434168
ENST00000381653.9	NSFL1C	0.7895	0.00127909	0.434681
ENST00000674357.1	PLAGL1	-5.71369	0.00127884	0.434681
ENST00000259229.7	CCDC115	-0.848034	0.00129191	0.43528
ENST00000470834.5	TNIK	-8.81892	0.00129126	0.43528
ENST00000545942.6	CHD4	7.9651	0.00128518	0.43528
ENST00000562642.1	AC135048.1	1.72952	0.00129113	0.43528
ENST00000668244.1	AC010226.1	7.04209	0.00128689	0.43528
ENST00000674469.1	NA	-3.21813	0.00128434	0.43528
ENST00000522027.5	HSF4	5.25988	0.00129422	0.435436
ENST00000474419.5	SEC1P	-2.82475	0.00129981	0.435456
ENST00000544543.5	ACSF3	6.92591	0.00129621	0.435456
ENST00000676432.1	MTMR2	-5.80679	0.00129854	0.435456
ENST00000513748.1	NXPH3	6.89074	0.00130271	0.43581
ENST00000497289.5	RPN1	-1.47595	0.00130459	0.435822
ENST00000662990.1	AL596220.1	-5.643	0.00130929	0.436552
ENST00000674419.1	ADGRL2	-8.79258	0.00131047	0.436552
ENST00000360990.7	KCNIP3	-9.06809	0.00131825	0.438524
ENST00000530538.6	IL32	-5.68284	0.00132722	0.440888
ENST00000464134.1	LAMA5	1.08073	0.00133005	0.441206
ENST00000412661.3	SLC25A48	2.23476	0.00133257	0.441424
ENST00000528947.5	PPFIBP2	2.95546	0.00133622	0.442013
ENST00000376263.8	HNRNPK	-8.75848	0.00134224	0.443382
ENST00000516260.1	RF00019	-6.24318	0.00134448	0.443502
ENST00000442157.2	IMPDH2	-5.65083	0.00134858	0.444235
ENST00000465128.3	FAM122B	7.02126	0.00135971	0.44569
ENST00000506671.5	H2AFY	-5.76021	0.00136055	0.44569
ENST00000567439.5	FAM192A	-1.21074	0.00135623	0.44569
ENST00000643296.1	SMARCA4	-9.01964	0.00135875	0.44569
ENST00000518131.5	NEFM	-5.6209	0.00136797	0.447011
ENST00000527961.1	GPT	2.92822	0.00136837	0.447011
ENST00000677398.1	THBS2	1.76202	0.00137578	0.448814
ENST00000683119.1	IARS	7.93461	0.00138083	0.449838
ENST00000572832.1	PKMYT1	-2.4178	0.00138291	0.449895
ENST00000496498.1	NPDC1	1.26604	0.00138669	0.450504
ENST00000432231.1	AP000295.1	-5.59834	0.00139215	0.451657
ENST00000489337.5	SMTN	2.09151	0.00139467	0.451854
ENST00000475376.1	MAPK15	-3.16013	0.00139929	0.452151
ENST00000671289.1	LINC00667	-8.97269	0.00139941	0.452151
ENST00000553810.5	SIVA1	6.8429	0.00140462	0.453211
ENST00000342945.9	BCAT1	8.17559	0.0014071	0.453393
ENST00000513696.1	FBXO8	6.87414	0.00141481	0.454403
ENST00000580296.5	NARF	1.97472	0.00141299	0.454403
ENST00000636585.1	TCF7L2	3.2955	0.00141601	0.454403
ENST00000480203.5	MRPL38	1.4083	0.0014259	0.455721
ENST00000509896.5	ADGRL3	-8.76308	0.00142526	0.455721
ENST00000550300.1	DTX3	1.36701	0.00142314	0.455721
ENST00000681256.1	ALS2	-5.51698	0.001428	0.455775
ENST00000469467.1	SLC4A2	4.97469	0.001433	0.456734
ENST00000675146.1	TRIM2	-8.65379	0.00143487	0.456734
ENST00000416167.7	IGF2	7.0191	0.00144016	0.456871
ENST00000425210.5	RASGRP3	4.03148	0.00144111	0.456871
ENST00000568869.1	PDP2	-5.53688	0.00143975	0.456871
ENST00000230124.8	FIG4	-8.73822	0.00144552	0.457149
ENST00000320239.11	TFEC	7.36285	0.00144585	0.457149
ENST00000447810.5	PRPF31	-5.71032	0.00145102	0.45817
ENST00000523022.6	CA1	-5.58263	0.00145378	0.458429
ENST00000623447.3	LINC01676	1.91544	0.00145708	0.458856
ENST00000520868.5	PABPC1	-5.74186	0.00146393	0.4604
ENST00000589330.2	ME2	-0.613286	0.00146641	0.460564
ENST00000461205.5	ZNHIT1	-2.84064	0.0014692	0.46083
ENST00000452977.5	CTDSP1	4.88921	0.00147713	0.462702
ENST00000368412.7	ADAM15	7.99452	0.00148368	0.464139
ENST00000495593.1	ARHGEF10L	1.03581	0.0014932	0.464654
ENST00000533769.5	NADSYN1	-5.55638	0.00149236	0.464654
ENST00000644065.1	SMARCA4	-8.69001	0.00149017	0.464654
ENST00000662793.1	LINC00507	-5.56965	0.00149268	0.464654
ENST00000668248.1	AL078590.3	4.05093	0.00149887	0.465805
ENST00000436227.5	SON	-8.85979	0.00150173	0.46608
ENST00000487115.1	TAF6	1.61395	0.00150908	0.466451
ENST00000507086.5	SPOCK3	2.32837	0.00151342	0.466451
ENST00000581091.1	RPL17	-2.39921	0.00151691	0.466451
ENST00000592500.5	AL136311.1	5.42272	0.00150544	0.466451
ENST00000595858.5	DDX49	-5.49242	0.00151243	0.466451
ENST00000642131.1	AL031731.1	0.753276	0.00151484	0.466451
ENST00000650696.1	MXI1	-8.85153	0.00150996	0.466451
ENST00000657463.1	LINC00964	-3.38765	0.00151872	0.466451
ENST00000494273.1	SUN2	1.4521	0.00152199	0.466847
ENST00000471466.5	RAB24	0.910798	0.00152619	0.466923
ENST00000648736.1	AC110285.1	3.73195	0.00152449	0.466923
ENST00000677908.1	ADAM9	-5.52638	0.00153943	0.470365
ENST00000643549.1	SMARCA4	-5.44033	0.00154256	0.470374
ENST00000684032.1	GLUD1	8.27681	0.00154344	0.470374
ENST00000602012.5	AC004594.1	3.75621	0.001554	0.472981
ENST00000371820.3	COL5A1	-5.71494	0.00156398	0.473014
ENST00000421420.5	SORBS2	-5.46873	0.00156112	0.473014
ENST00000424583.7	MEF2B	-5.73669	0.00156278	0.473014
ENST00000432043.2	FCHSD2	4.72114	0.0015632	0.473014
ENST00000473029.5	FRMD4B	-5.6536	0.00156478	0.473014
ENST00000583242.1	C17orf62	6.58986	0.00156612	0.473014
ENST00000524819.5	POLR2G	-5.44418	0.00157019	0.473637
ENST00000269217.11	LAMA3	6.91085	0.00158282	0.475703
ENST00000391808.5	KLK6	-5.69327	0.00158239	0.475703
ENST00000657001.1	CSNK1A1	-8.59094	0.00158462	0.475703
ENST00000668638.1	LINC01727	7.07487	0.0015851	0.475703
ENST00000449741.1	SLC26A4-AS1	-5.40631	0.00158845	0.476105
ENST00000426112.1	AL021392.1	3.5452	0.00159164	0.476454
ENST00000392465.7	RNF34	-8.74662	0.00161163	0.481828
ENST00000240100.7	DUSP4	-1.46705	0.00161705	0.482238
ENST00000510357.2	RIMKLB	-5.72102	0.00161708	0.482238
ENST00000327857.7	DEFA3	-5.2939	0.00162275	0.482388
ENST00000465773.1	C8G	3.88213	0.0016251	0.482388
ENST00000503684.5	CASP6	1.81663	0.0016207	0.482388
ENST00000676949.1	AC006486.1	6.65323	0.00162576	0.482388
ENST00000570296.1	CLK3	-5.46569	0.00162906	0.482762
ENST00000337659.11	PRPF4B	0.727438	0.00163622	0.482999
ENST00000384562.1	RF00019	-4.43382	0.00164826	0.482999
ENST00000448563.3	ORC5	4.38463	0.00163602	0.482999
ENST00000495544.5	SULF2	7.14256	0.00163462	0.482999
ENST00000505710.1	QDPR	1.1161	0.00164581	0.482999
ENST00000520630.1	CSMD1	4.05221	0.00164558	0.482999
ENST00000551104.5	PCBP2	7.00067	0.00164047	0.482999
ENST00000636879.1	ALDH7A1	-5.42032	0.00164626	0.482999
ENST00000637418.1	CACNB4	-8.52579	0.00164433	0.482999
ENST00000381796.1	DPP9-AS1	0.933323	0.00165244	0.483621
ENST00000528706.5	CEP164	0.993603	0.0016589	0.484313
ENST00000676211.1	AARS	-8.42034	0.00165775	0.484313
ENST00000589213.1	ATP6V0A1	2.60064	0.00166286	0.484869
ENST00000496327.2	CNOT3	4.94259	0.00166783	0.485122
ENST00000647384.1	SLC6A1	-8.40943	0.00166623	0.485122
ENST00000333725.10	TCF12	-8.40812	0.00167153	0.4856
ENST00000652754.1	BDNF-AS	-5.59994	0.00167431	0.48581
ENST00000231188.9	GRM6	-5.39944	0.00167924	0.486373
ENST00000373388.6	CSMD2	-8.67832	0.00168037	0.486373
ENST00000342348.9	NADK	-0.829945	0.00169686	0.488059
ENST00000432015.5	ARHGAP26-AS1	-5.39607	0.00169886	0.488059
ENST00000470086.5	LSM2	6.39515	0.00170686	0.488059
ENST00000478107.5	ZNF692	6.63675	0.00169753	0.488059
ENST00000512153.5	COPB2	6.08756	0.00170489	0.488059
ENST00000522792.1	CTNNA1	0.736846	0.00169193	0.488059
ENST00000543227.5	ZNF611	-8.37713	0.00170325	0.488059
ENST00000642344.1	TSC1	-5.37525	0.00169577	0.488059
ENST00000676168.1	AARS	-8.6665	0.00169304	0.488059
ENST00000677723.1	STAT3	-8.37537	0.00170523	0.488059
ENST00000384565.1	RNU6-851P	3.28117	0.00170932	0.488171
ENST00000623996.1	AC007546.2	1.04617	0.00171163	0.488239
ENST00000355491.5	TXNL4A	-5.39415	0.00171745	0.48918
ENST00000563642.6	CLCN7	0.730197	0.00171907	0.48918
ENST00000407464.7	HIC2	-8.63352	0.00172749	0.490985
ENST00000481642.6	MTMR2	-5.63865	0.00173536	0.492631
ENST00000257068.3	MTNR1B	3.23382	0.00176135	0.492672
ENST00000332954.8	PLEKHA7	6.365	0.00174048	0.492672
ENST00000381311.9	CAMTA2	-8.20426	0.0017596	0.492672
ENST00000443727.1	LRCH3	6.31722	0.00175127	0.492672
ENST00000481921.5	PSMG1	-2.33451	0.00176195	0.492672
ENST00000520632.5	NDUFAF6	6.14838	0.00176243	0.492672
ENST00000523736.1	SH2D4A	3.94435	0.0017668	0.492672
ENST00000610067.6	LINC01128	-5.38106	0.00175291	0.492672
ENST00000615073.4	MFSD12	-1.29501	0.00176059	0.492672
ENST00000638410.1	ME2	-8.42727	0.00174697	0.492672
ENST00000639972.2	MAPK10	-8.32609	0.00175625	0.492672
ENST00000652337.1	MTHFD1	-8.419	0.00175783	0.492672
ENST00000677554.1	ACO2	-5.59529	0.00175257	0.492672
ENST00000679460.1	DENND5A	-8.19917	0.00176519	0.492672
ENST00000682882.1	PAM	-8.59897	0.00176482	0.492672
ENST00000590931.1	PSMC3IP	-5.35402	0.00178027	0.495842
ENST00000600220.5	ZNF544	-5.4156	0.00178257	0.495898
ENST00000519616.1	MGAT4B	-5.31059	0.00178553	0.496137
ENST00000424598.5	TBL2	6.78702	0.0017884	0.496352
ENST00000530485.1	BSDC1	5.16543	0.00179064	0.496389
ENST00000478223.2	SKI	3.56485	0.00179384	0.496693
ENST00000681627.1	CRAT	6.5787	0.00180331	0.498149
ENST00000684667.1	HEXA	-5.3752	0.00180195	0.498149
ENST00000273860.8	OCIAD2	-5.44312	0.00182354	0.499228
ENST00000352482.8	TPD52L2	-8.35861	0.00182123	0.499228
ENST00000392153.7	HKR1	-8.36677	0.00181348	0.499228
ENST00000451708.5	MITF	-5.32012	0.00183047	0.499228
ENST00000482340.5	EHMT1	6.41883	0.00181812	0.499228
ENST00000496756.2	PHGDH	7.0035	0.00182259	0.499228
ENST00000522695.5	STAU2	-8.26212	0.0018262	0.499228
ENST00000523877.1	SDC2	5.19062	0.00182742	0.499228
ENST00000569932.1	AC007823.1	0.955165	0.00181904	0.499228
ENST00000584343.6	RPL26	4.16001	0.00182435	0.499228
ENST00000612035.4	AP2B1	-8.25713	0.00183046	0.499228
ENST00000461678.1	ARHGEF11	1.78132	0.00183337	0.499441
ENST00000453441.1	COL28A1	-5.52012	0.00184088	0.499587
ENST00000481274.1	IMPDH2	-5.4651	0.00184301	0.499587
ENST00000519457.5	INTS8	6.71294	0.00183646	0.499587
ENST00000586912.1	CCNE1	3.67318	0.00184211	0.499587
ENST00000636802.1	AC012564.1	-3.184	0.00184448	0.499587
ENST00000448695.5	VPS35L	-8.24022	0.00185163	0.500376
ENST00000467642.5	ZC3HC1	7.27763	0.0018508	0.500376
ENST00000484933.6	LINC01140	-5.27563	0.00185794	0.501507
ENST00000493782.5	U2SURP	-5.34965	0.00186898	0.503913
ENST00000514039.6	CC2D2A	-5.5118	0.00187192	0.504129
ENST00000552990.5	PCED1B-AS1	6.32787	0.00187928	0.505536
ENST00000637543.1	QARS	6.44092	0.0018962	0.509505
ENST00000340660.10	ATXN3	-5.27461	0.00190562	0.509515
ENST00000414404.1	LINC01829	-2.96051	0.00190769	0.509515
ENST00000512144.1	C1QTNF7	-2.1821	0.00190219	0.509515
ENST00000514379.5	PLK4	6.32376	0.00190918	0.509515
ENST00000534658.5	SGK1	-5.26698	0.00190323	0.509515
ENST00000597961.1	AC010422.5	6.2312	0.00190531	0.509515
ENST00000366581.6	HEATR1	-8.12697	0.00191853	0.511434
ENST00000334409.10	PDCD1	-1.98975	0.00193157	0.51257
ENST00000375153.8	PQLC2	1.3331	0.00193365	0.51257
ENST00000477379.5	ARR3	-1.88064	0.00192966	0.51257
ENST00000484311.1	RPL9P33	-2.3371	0.00192647	0.51257
ENST00000597453.1	TGFB1	1.3394	0.00193277	0.51257
ENST00000507836.1	CAST	-1.64267	0.00195249	0.515829
ENST00000591406.1	SEC11C	-0.986723	0.00195041	0.515829
ENST00000596843.1	KLHL26	-5.5897	0.00195103	0.515829
ENST00000415295.1	LINC01128	-5.41202	0.00195691	0.516419
ENST00000359865.7	MTCL1	-8.41779	0.00197078	0.51719
ENST00000510496.5	FAM169A	-8.02795	0.00196479	0.51719
ENST00000580638.5	KCTD1	4.36229	0.00196962	0.51719
ENST00000591487.1	LINC01478	-2.63595	0.00196269	0.51719
ENST00000681816.1	ANTXR1	-5.23939	0.00196707	0.51719
ENST00000461464.1	RPL17P20	-3.0339	0.0019768	0.518194
ENST00000302271.11	HNRNPR	10.4859	0.00198005	0.518471
ENST00000431432.1	AC239727.1	-1.78707	0.00198473	0.519119
ENST00000491868.2	ITPR1	-5.40463	0.00198761	0.519298
ENST00000427521.6	MEST	6.83511	0.00199116	0.519475
ENST00000428262.1	YWHAB	-5.3921	0.00199708	0.519475
ENST00000442992.6	RAD51AP1	-5.24144	0.0019963	0.519475
ENST00000586574.5	GIT1	1.49667	0.00199659	0.519475
ENST00000406271.7	CARD10	-5.26522	0.00200358	0.520376
ENST00000467206.1	AC010307.1	-3.33941	0.00200495	0.520376
ENST00000446167.1	NA	1.66119	0.00201231	0.521139
ENST00000590187.2	NCAN	0.815072	0.00201112	0.521139
ENST00000467807.5	ZNF542P	6.85082	0.0020189	0.522094
ENST00000514423.1	ACOX3	5.87789	0.00202213	0.522094
ENST00000677177.2	SRD5A3	-5.2335	0.00202263	0.522094
ENST00000333535.9	SCN5A	-5.69685	0.0020279	0.522314
ENST00000413689.6	SCN5A	-5.69685	0.0020279	0.522314
ENST00000396175.5	TRAK1	-8.09479	0.00204144	0.52276
ENST00000453886.1	MTND4P21	-3.4501	0.00204896	0.52276
ENST00000468698.1	STAMBPL1	1.30117	0.00204666	0.52276
ENST00000470399.1	TTC19	-5.23908	0.00203699	0.52276
ENST00000504124.6	PHB	-5.24607	0.00204146	0.52276
ENST00000570322.5	ELP5	-5.19437	0.00204955	0.52276
ENST00000647474.1	AC015908.7	-4.03878	0.00204913	0.52276
ENST00000682881.1	MAN1B1	5.8846	0.00204355	0.52276
ENST00000684236.1	RNASET2	-3.05563	0.0020491	0.52276
ENST00000228264.10	DDX11	-7.99769	0.0021062	0.523155
ENST00000252998.2	RBBP8NL	-2.05834	0.00207874	0.523155
ENST00000256785.5	CFHR5	-3.10488	0.00211398	0.523155
ENST00000345125.8	CTSB	-5.24582	0.00211755	0.523155
ENST00000369683.5	XPNPEP1	5.82466	0.0020564	0.523155
ENST00000371323.3	CUL4B	6.63271	0.00209621	0.523155
ENST00000374263.7	SUSD1	-7.99323	0.00211543	0.523155
ENST00000433529.7	TIA1	-8.34762	0.0020779	0.523155
ENST00000481665.5	FES	4.5404	0.00211608	0.523155
ENST00000510942.5	MEF2C	-8.32833	0.00211334	0.523155
ENST00000511405.1	EPB41L4A	1.24632	0.00208891	0.523155
ENST00000523866.1	SLC25A32	5.1415	0.00209434	0.523155
ENST00000528230.5	TRAPPC4	-5.46311	0.00207095	0.523155
ENST00000531008.5	RPS13	-1.49477	0.00210378	0.523155
ENST00000555298.1	OR11J2P	-3.40215	0.00211086	0.523155
ENST00000565298.5	IFT140	0.780773	0.0020916	0.523155
ENST00000565752.5	NFATC2IP	-5.40895	0.00208642	0.523155
ENST00000569832.5	SSTR5-AS1	1.46535	0.00209585	0.523155
ENST00000603680.5	GALNT6	2.16568	0.00206593	0.523155
ENST00000604728.6	ATXN7L2	6.86211	0.00205404	0.523155
ENST00000614778.4	PDCD6	-8.34779	0.00208611	0.523155
ENST00000628638.1	STXBP1	3.72797	0.00208994	0.523155
ENST00000636088.3	PFN5P	-3.12413	0.00210662	0.523155
ENST00000656087.1	DLG1	-8.17445	0.00208992	0.523155
ENST00000657292.1	ERVK13-1	-5.21696	0.00208811	0.523155
ENST00000667063.1	AC019294.2	4.37846	0.00210971	0.523155
ENST00000668201.1	NA	-2.81503	0.00208019	0.523155
ENST00000677247.1	GBF1	-7.91344	0.00211166	0.523155
ENST00000679597.1	SIGMAR1	-8.15655	0.00211281	0.523155
ENST00000681738.1	ATF6	1.63788	0.00211069	0.523155
ENST00000466300.1	KLHL17	2.31707	0.00212945	0.525042
ENST00000619869.1	CD24	-5.14206	0.00212964	0.525042
ENST00000584171.1	TMEM104	-5.13042	0.00213345	0.525433
ENST00000430645.1	RASGRP2	-2.74847	0.00214115	0.526781
ENST00000494851.5	TNFSF10	-5.40568	0.00214518	0.527224
ENST00000440918.6	SNHG11	-5.14491	0.00214849	0.527489
ENST00000261220.13	METAP2	-5.10392	0.00216963	0.528311
ENST00000374660.7	ANKRD30A	-5.17824	0.00216937	0.528311
ENST00000377745.4	HIST1H4B	0.729352	0.00216923	0.528311
ENST00000476241.2	HNRNPU	10.1806	0.00216354	0.528311
ENST00000505143.5	CAST	-5.42022	0.00216612	0.528311
ENST00000529805.1	MSANTD4	1.40255	0.00216197	0.528311
ENST00000561174.1	AC009558.1	3.40111	0.00215605	0.528311
ENST00000581858.5	FLII	-5.32333	0.00216974	0.528311
ENST00000429018.5	GOLGA4	-5.25216	0.00217591	0.528678
ENST00000433667.5	ZMIZ2	-8.01642	0.00218233	0.528678
ENST00000512807.1	PLXND1	1.19912	0.0021744	0.528678
ENST00000553353.5	FOXN3	3.24795	0.00218135	0.528678
ENST00000574559.1	MNT	4.48959	0.00218374	0.528678
ENST00000678411.1	HMOX1	-5.3496	0.00218468	0.528678
ENST00000237724.9	RAB3GAP2	4.21271	0.00218785	0.528904
ENST00000585849.1	TMC6	1.51443	0.00219172	0.529299
ENST00000354983.8	CACNA1G	-8.00223	0.00221015	0.53041
ENST00000370991.7	CDH26	0.929802	0.00221787	0.53041
ENST00000372889.5	PKIG	1.1454	0.00222259	0.53041
ENST00000381072.5	PFKP	1.353	0.0022208	0.53041
ENST00000447001.8	STRADA	-5.10925	0.00221618	0.53041
ENST00000474626.5	RPS18	-5.13035	0.00221605	0.53041
ENST00000484852.1	HNRNPA1P20	3.52048	0.00221206	0.53041
ENST00000502406.5	SLC35B1	6.05885	0.0022093	0.53041
ENST00000525693.5	RELA	1.43774	0.00220971	0.53041
ENST00000546629.1	WSCD2	2.26246	0.00221086	0.53041
ENST00000619985.4	SIGLEC17P	-2.29493	0.00220123	0.53041
ENST00000666341.1	LINC00240	4.48093	0.00222327	0.53041
ENST00000644881.2	DYNC1H1	-7.98061	0.00223145	0.531824
ENST00000395550.7	SLC26A6	-5.43519	0.0022536	0.53285
ENST00000406003.2	HNRNPABP1	3.90047	0.00225934	0.53285
ENST00000419601.1	NOD1	4.47551	0.00225739	0.53285
ENST00000453113.6	GCA	2.68823	0.00226902	0.53285
ENST00000467079.1	ABCB4	3.62543	0.00224568	0.53285
ENST00000483977.5	MRPS6	1.17965	0.00226143	0.53285
ENST00000502464.5	NLN	10.2052	0.00226678	0.53285
ENST00000527484.5	STIM1	-1.16357	0.00226213	0.53285
ENST00000531044.5	NCAM1	10.0436	0.00226232	0.53285
ENST00000573165.1	CORO7	-2.34697	0.00226298	0.53285
ENST00000596138.1	PLA2G4C	1.37175	0.00226096	0.53285
ENST00000598433.5	AC004862.1	-3.35227	0.00224657	0.53285
ENST00000602239.1	SHKBP1	3.60634	0.00224828	0.53285
ENST00000624234.3	EIF3L	-7.92477	0.00224576	0.53285
ENST00000662371.1	NA	5.91375	0.0022696	0.53285
ENST00000502041.2	CKMT2-AS1	-8.07153	0.00227291	0.533098
ENST00000489677.1	ANKMY1	3.98984	0.00227986	0.534198
ENST00000424129.7	ZNF566	9.67203	0.00230155	0.538564
ENST00000480681.1	TAF9B	1.87122	0.00230516	0.538564
ENST00000665216.1	NA	-2.81725	0.00230534	0.538564
ENST00000499732.3	NEAT1	6.26206	0.00231093	0.538765
ENST00000506650.2	AC016687.2	4.33042	0.00231652	0.538765
ENST00000511598.5	RBM47	4.69005	0.0023176	0.538765
ENST00000547926.7	CEP290	6.04819	0.00231182	0.538765
ENST00000599153.1	LINC02028	-3.00141	0.00231552	0.538765
ENST00000646444.1	FYB1	4.82058	0.00232916	0.540919
ENST00000590441.1	AC024592.1	3.6137	0.00233444	0.541081
ENST00000619306.5	PTGS1	-5.30924	0.00233351	0.541081
ENST00000517760.1	C8orf76	-5.24806	0.00233831	0.541448
ENST00000522694.1	RBPMS	5.51016	0.00234379	0.542184
ENST00000474981.1	CABIN1	1.45757	0.00236044	0.544968
ENST00000501387.6	AC025263.1	-2.38575	0.00235911	0.544968
ENST00000370434.1	ABCC2	2.9814	0.00236973	0.54658
ENST00000547400.5	ACVRL1	-5.5208	0.00237248	0.54668
ENST00000416931.1	MTND1P23	-1.94206	0.00239146	0.550516
ENST00000368195.4	INSRR	2.56795	0.00240252	0.550672
ENST00000417865.5	C2orf42	-5.11425	0.00240498	0.550672
ENST00000568485.1	E2F4	-5.02719	0.00240374	0.550672
ENST00000636880.1	ACY1	-5.03399	0.00240613	0.550672
ENST00000670814.1	LINC00237	4.57527	0.00240029	0.550672
ENST00000675568.1	NDRG1	3.83004	0.00239633	0.550672
ENST00000643660.1	CSNK2A1	5.92434	0.00241213	0.551512
ENST00000676059.1	CLCC1	-3.5687	0.00241469	0.551563
ENST00000512185.1	LINC01184	5.55026	0.00243119	0.554795
ENST00000605009.1	AC007423.1	2.48654	0.00243582	0.555316
ENST00000553373.5	FERMT2	9.42015	0.00243887	0.555476
ENST00000383908.1	RNU6-1062P	2.81702	0.00244668	0.556716
ENST00000276571.5	CRH	-2.14906	0.00245025	0.556992
ENST00000543251.5	UTP15	-7.73974	0.00245556	0.557663
ENST00000479051.1	VARS	4.59435	0.00246523	0.55932
ENST00000256689.10	SLC38A2	0.960635	0.00247237	0.560013
ENST00000406466.2	ARF1P1	-3.15559	0.00247302	0.560013
ENST00000482338.5	ERGIC3	5.82853	0.00247722	0.560426
ENST00000423730.3	AL365232.1	3.84298	0.00248314	0.561228
ENST00000522104.1	MTDH	2.04976	0.00248587	0.561307
ENST00000452294.5	SUN2	5.73295	0.00249226	0.561677
ENST00000465535.1	EIF2A	6.41786	0.00249037	0.561677
ENST00000451091.2	PABPC4	-5.12188	0.0024996	0.562382
ENST00000452047.1	CPSF4	4.71194	0.00250809	0.562382
ENST00000531094.5	POGZ	8.79551	0.00250114	0.562382
ENST00000533114.1	KIFC2	0.953205	0.00251444	0.562382
ENST00000544451.2	PCMTD1	-1.36236	0.00251256	0.562382
ENST00000569253.5	RIPOR1	-8.1251	0.00251382	0.562382
ENST00000652386.1	TMEM217	3.83932	0.00250785	0.562382
ENST00000672613.1	ATXN2	-7.78972	0.0025129	0.562382
ENST00000274513.9	SLC25A48	1.44075	0.00251743	0.562518
ENST00000413947.6	FDXR	-5.00558	0.00252258	0.562855
ENST00000556319.1	UNC45A	-5.10395	0.0025239	0.562855
ENST00000684534.1	POMT2	5.72667	0.00252609	0.562855
ENST00000498578.5	ABCB8	-4.94017	0.00253477	0.563726
ENST00000515134.1	SCGB1D5P	-2.73002	0.00253449	0.563726
ENST00000522700.5	OSGEPL1	-1.21538	0.00254034	0.564433
ENST00000428678.1	UPK3BP1	3.89248	0.00256452	0.56927
ENST00000471899.5	MICALL2	3.24793	0.00257399	0.570301
ENST00000505872.5	ABLIM2	-7.92046	0.00257337	0.570301
ENST00000335025.12	PPIL2	-7.90342	0.00262026	0.570726
ENST00000342988.8	SMAD4	0.596419	0.00262208	0.570726
ENST00000394302.5	FES	5.45504	0.00258707	0.570726
ENST00000416608.5	OCM	4.11469	0.00262424	0.570726
ENST00000464051.1	SEMA4D	-1.76151	0.00260072	0.570726
ENST00000509049.1	ITGA1	-4.9474	0.00261219	0.570726
ENST00000545201.6	PNPLA6	0.905176	0.00259521	0.570726
ENST00000573778.7	P4HB	-5.23739	0.0025954	0.570726
ENST00000578569.1	EIF4A1	1.70932	0.00262279	0.570726
ENST00000650697.1	ACSL6	-5.14765	0.00259509	0.570726
ENST00000653364.1	AC005186.1	-4.91693	0.00260588	0.570726
ENST00000653549.1	NA	-5.10501	0.00259477	0.570726
ENST00000662647.1	MIR99AHG	-1.97942	0.00260756	0.570726
ENST00000664169.1	LINC00882	-4.90164	0.00260542	0.570726
ENST00000670287.1	AC009063.2	1.21506	0.00259306	0.570726
ENST00000675061.1	C1orf21	-7.79046	0.00262025	0.570726
ENST00000678892.1	LAMB1	-7.9122	0.00260218	0.570726
ENST00000681988.1	GLUD1	-4.87782	0.00259095	0.570726
ENST00000682147.1	ATM	-4.99791	0.00262122	0.570726
ENST00000682214.1	MCCC2	5.97008	0.00262085	0.570726
ENST00000426523.5	ARAP1	-7.78776	0.00262697	0.57079
ENST00000431533.6	RPL28	-4.88839	0.00263178	0.57079
ENST00000523977.2	ZFHX4-AS1	-1.08066	0.00263051	0.57079
ENST00000308448.11	ATAD1	-0.749073	0.00264808	0.572033
ENST00000382500.4	FOXD4	1.33055	0.00266142	0.572033
ENST00000396222.6	LDHA	-7.77963	0.00265932	0.572033
ENST00000425973.5	FBXL2	3.47315	0.00266701	0.572033
ENST00000467204.1	HCN3	4.18416	0.00266555	0.572033
ENST00000472310.5	MCUB	1.90646	0.00264764	0.572033
ENST00000486782.1	ATP1B3	4.45878	0.00267384	0.572033
ENST00000490898.5	SLC4A2	3.85255	0.00265712	0.572033
ENST00000514505.7	BTF3	6.24083	0.00266242	0.572033
ENST00000550634.1	AC074031.1	-2.35289	0.00267233	0.572033
ENST00000603378.5	RHEX	-3.1993	0.00265842	0.572033
ENST00000646828.1	EPS8	5.62816	0.00266033	0.572033
ENST00000647596.1	EPHB1	-8.05333	0.00266559	0.572033
ENST00000666264.1	AL158071.3	1.48117	0.00267368	0.572033
ENST00000675218.1	PLCE1	-8.05578	0.00265902	0.572033
ENST00000461689.5	NEK4	8.76166	0.00268221	0.573133
ENST00000667941.1	NA	-1.35841	0.00268384	0.573133
ENST00000645164.2	GPSM2	-5.174	0.00270257	0.576611
ENST00000378560.8	TCF7	-5.06535	0.00271262	0.577191
ENST00000414189.5	LINC01423	-3.21038	0.00272447	0.577191
ENST00000543854.5	SPPL3	6.65716	0.00272483	0.577191
ENST00000564177.1	SCAPER	-5.09502	0.0027135	0.577191
ENST00000594599.1	AURKC	4.32105	0.0027227	0.577191
ENST00000597325.1	SHKBP1	2.17541	0.00271367	0.577191
ENST00000634942.2	BISPR	2.10778	0.00271571	0.577191
ENST00000656121.1	LINC02518	-3.21079	0.00272197	0.577191
ENST00000479755.1	KREMEN1	-3.17567	0.0027313	0.578042
ENST00000606602.1	SNX5	-4.86101	0.00273442	0.578184
ENST00000492771.5	IGF2BP3	-4.90659	0.00274161	0.578207
ENST00000608014.1	AC002059.1	-1.26343	0.00273853	0.578207
ENST00000622346.4	ARNT2	-7.8463	0.00274187	0.578207
ENST00000416888.5	GPD2	-4.82813	0.00275619	0.578986
ENST00000429895.5	PTPRF	-8.01443	0.00275191	0.578986
ENST00000530729.1	MAP7D1	6.09713	0.00275092	0.578986
ENST00000564368.1	STX4	3.22375	0.00275782	0.578986
ENST00000601133.5	FARP1	3.80392	0.00275511	0.578986
ENST00000674668.1	LARGE1	5.31628	0.00276263	0.579481
ENST00000654180.1	NA	5.43407	0.00276606	0.579684
ENST00000623241.3	PAQR6	8.57674	0.00277095	0.580195
ENST00000371000.5	IL12RB2	-5.05935	0.00278832	0.582798
ENST00000379019.7	GPCPD1	-0.849489	0.00278816	0.582798
ENST00000335922.9	FGFR1	5.89335	0.00279833	0.584374
ENST00000473506.6	GALT	-4.84641	0.00280212	0.584648
ENST00000572729.1	MTCO3P24	2.48617	0.00281151	0.58609
ENST00000317020.10	KIAA0895	8.77592	0.00282426	0.588228
ENST00000678330.1	TWF2	1.65928	0.00283713	0.590388
ENST00000612829.5	MIR1244-1	-4.98626	0.00284555	0.591619
ENST00000530749.5	RDX	-5.02302	0.00284991	0.592003
ENST00000354833.7	SERF1A	9.03461	0.00286784	0.592501
ENST00000381059.7	VCX	-4.73261	0.00286986	0.592501
ENST00000384084.1	SNORA10	2.87237	0.00286546	0.592501
ENST00000423004.5	STK25	5.51703	0.00285875	0.592501
ENST00000492275.5	TTC3	8.60186	0.00286007	0.592501
ENST00000495406.1	CDK5RAP2	1.13419	0.0028667	0.592501
ENST00000567078.2	AC138811.2	8.59564	0.0028594	0.592501
ENST00000408156.1	RF00599	2.82119	0.00287362	0.592759
ENST00000423141.1	NPC1L1	5.49165	0.00288244	0.59406
ENST00000575458.5	DVL2	-7.67159	0.00289316	0.595748
ENST00000457413.1	CCDC74B	-4.9037	0.0029051	0.597686
ENST00000611589.4	NRXN1	-7.66916	0.00291312	0.598814
ENST00000456249.5	AURKA	5.38333	0.00291889	0.599479
ENST00000506709.1	MEGF10	6.20716	0.00292646	0.59999
ENST00000558757.1	AC087286.4	1.13021	0.00292496	0.59999
ENST00000677705.1	KIF5C	-7.93677	0.0029335	0.600912
ENST00000435000.2	AC244394.1	-2.90595	0.00294187	0.601583
ENST00000436271.5	RFX5	-4.76708	0.00294027	0.601583
ENST00000481265.1	SLC45A1	-4.97807	0.00295923	0.602045
ENST00000496358.1	COPS6	5.21748	0.00295942	0.602045
ENST00000543589.5	PXMP2	5.27362	0.00294759	0.602045
ENST00000584217.1	TSHZ1	0.682466	0.00295289	0.602045
ENST00000635666.1	WDR45	-4.85357	0.00295594	0.602045
ENST00000670144.1	NA	3.74187	0.00295224	0.602045
ENST00000301781.10	BSCL2	8.446	0.00298713	0.607159
ENST00000437477.6	SAMD3	-4.79961	0.00299047	0.607314
ENST00000460405.5	LDHA	-7.63052	0.00299635	0.607986
ENST00000261187.8	SLC16A7	8.76019	0.00303846	0.608998
ENST00000266557.4	CD27	5.25651	0.00302383	0.608998
ENST00000325217.10	ZNF7	8.03714	0.0030196	0.608998
ENST00000373459.4	VSTM2L	3.49186	0.0030176	0.608998
ENST00000380888.5	LINC01597	-0.7122	0.00304259	0.608998
ENST00000402690.6	SMAD2	-7.61871	0.00304164	0.608998
ENST00000411074.1	RN7SKP137	-2.65831	0.00303395	0.608998
ENST00000464571.1	FRG2C	-4.98988	0.00300968	0.608998
ENST00000496822.1	NEK4	-2.98964	0.00301758	0.608998
ENST00000524128.1	UTP23	5.64806	0.00303127	0.608998
ENST00000531203.6	AMPD2	2.64877	0.00302888	0.608998
ENST00000572583.5	WDR45B	8.65472	0.00302681	0.608998
ENST00000622483.4	PCSK6	8.15859	0.0030386	0.608998
ENST00000625710.2	AC068631.1	-4.675	0.00303788	0.608998
ENST00000651450.1	NBEAL2	1.15442	0.00303795	0.608998
ENST00000676011.1	FKTN	-1.23714	0.00303129	0.608998
ENST00000371657.9	UBE2V1	-4.68707	0.00304566	0.609096
ENST00000620447.1	ZMYM2	1.3366	0.00305028	0.609408
ENST00000681985.1	AZIN1	7.98925	0.00305238	0.609408
ENST00000311438.12	SLC22A8	-4.76828	0.00305914	0.609727
ENST00000418373.1	PDLIM4	5.69258	0.00305895	0.609727
ENST00000409936.5	PREPL	9.06895	0.00306527	0.609918
ENST00000617878.2	AC243772.3	-1.11077	0.00306501	0.609918
ENST00000440057.1	AC079355.2	-2.59736	0.00308522	0.610046
ENST00000442769.5	TTLL4	4.34518	0.00308146	0.610046
ENST00000447302.6	TMEM91	5.82294	0.00308179	0.610046
ENST00000450375.5	PARL	-4.74113	0.00308092	0.610046
ENST00000514264.6	NME2	-1.2244	0.00308452	0.610046
ENST00000554419.5	NDRG2	7.89571	0.00308802	0.610046
ENST00000602938.6	JPX	7.88051	0.00308915	0.610046
ENST00000642889.1	AL358113.1	-4.90587	0.00308723	0.610046
ENST00000646370.2	ENO1	-4.70003	0.00307626	0.610046
ENST00000251582.12	ADAMTS2	0.830193	0.00309427	0.610203
ENST00000430040.5	PRKAR1B	-7.59011	0.00309925	0.610203
ENST00000527360.1	NPEPPS	-4.79061	0.00310602	0.610203
ENST00000558235.5	RORA-AS1	4.10883	0.00310803	0.610203
ENST00000613428.4	HEATR6	-7.46499	0.00310011	0.610203
ENST00000656828.1	CCND2-AS1	-2.80912	0.00310671	0.610203
ENST00000678479.1	ITGB1	-7.86725	0.0031067	0.610203
ENST00000638216.1	GOSR2	8.27066	0.00312405	0.612838
ENST00000351079.8	COPE	3.43889	0.00314665	0.61285
ENST00000472192.1	MRPL33	-1.52083	0.00314604	0.61285
ENST00000506000.5	INPP4B	4.37328	0.00314596	0.61285
ENST00000508682.5	RACK1	7.92879	0.00314768	0.61285
ENST00000541810.5	NPIPA8	-7.5719	0.0031362	0.61285
ENST00000549866.5	ANKS1B	8.57176	0.00314956	0.61285
ENST00000558032.5	LRRC49	-4.66353	0.00314579	0.61285
ENST00000601746.5	AC006547.1	-4.76085	0.00315006	0.61285
ENST00000638374.1	GOSR2	-7.57582	0.0031304	0.61285
ENST00000663018.1	AC113146.1	3.57775	0.00313072	0.61285
ENST00000393796.4	PPAN-P2RY11	-4.78401	0.0031567	0.613267
ENST00000530803.5	ALKBH3	-4.89289	0.00315866	0.613267
ENST00000611103.1	VWA8-AS1	-1.19977	0.00316057	0.613267
ENST00000661669.1	AC093766.1	5.56104	0.00316259	0.613267
ENST00000296783.7	PAPD4	-7.83742	0.00318353	0.6133
ENST00000409332.5	UBE2F	-4.81442	0.00316787	0.6133
ENST00000412025.5	ACVR1	-4.86218	0.00317866	0.6133
ENST00000417517.1	AL512353.3	-2.76754	0.00317617	0.6133
ENST00000461836.6	DPP4	3.92865	0.00317128	0.6133
ENST00000508803.6	NSD2	-7.66439	0.00318105	0.6133
ENST00000570283.1	MMP2	-4.97466	0.00317108	0.6133
ENST00000628912.1	GAK	-4.91332	0.00317541	0.6133
ENST00000504598.5	NA	-4.73559	0.00319479	0.614968
ENST00000311303.7	ABCC12	-1.39325	0.00321821	0.616023
ENST00000331782.8	JAG2	-0.694995	0.00322926	0.616023
ENST00000338482.5	CHST4	5.16949	0.00323975	0.616023
ENST00000394531.3	BAD	-3.29079	0.00322742	0.616023
ENST00000447838.6	ANKRD6	7.86004	0.003242	0.616023
ENST00000461288.1	POT1	-4.93949	0.00320671	0.616023
ENST00000473780.2	PKD1	0.698409	0.00323471	0.616023
ENST00000493335.5	SMTN	3.4917	0.00321896	0.616023
ENST00000505120.1	CDC23	-4.70124	0.0032408	0.616023
ENST00000512650.1	AC008581.1	4.70721	0.00321222	0.616023
ENST00000539695.5	P2RX7	1.40289	0.0032326	0.616023
ENST00000617706.4	CBSL	-7.81854	0.0032335	0.616023
ENST00000650380.1	KAT6B	7.43859	0.00321905	0.616023
ENST00000659129.1	LINC00882	5.3171	0.00323779	0.616023
ENST00000666066.1	AC246817.2	-3.08747	0.00324034	0.616023
ENST00000676339.1	PCSK7	-7.53707	0.00323151	0.616023
ENST00000680000.1	ALS2	-7.63838	0.00324753	0.616576
ENST00000324965.8	SLC22A1	-4.85858	0.00325606	0.617699
ENST00000592499.2	AC021594.2	-1.70449	0.00325973	0.6179
ENST00000337019.7	PACRG	5.85277	0.00326889	0.619138
ENST00000644796.2	UCA1	-4.61836	0.00327458	0.61972
ENST00000650752.1	MXI1	2.56264	0.00327777	0.619826
ENST00000367030.7	LAMB3	-4.84698	0.00329304	0.620498
ENST00000403295.7	FANCL	7.77167	0.00329971	0.620498
ENST00000528852.5	CNIH2	1.01048	0.00329885	0.620498
ENST00000530450.1	AC087521.2	3.56656	0.0032922	0.620498
ENST00000550307.5	AC079907.2	-2.26677	0.00329837	0.620498
ENST00000555815.6	ATP10A	8.32873	0.00328862	0.620498
ENST00000660727.1	AC006148.1	2.5218	0.00329712	0.620498
ENST00000547928.1	IRAK4	-1.65699	0.00330263	0.620553
ENST00000371825.7	WDR44	-7.45392	0.00331471	0.622007
ENST00000590164.5	AL136311.1	-4.59086	0.00331563	0.622007
ENST00000456048.5	TANGO2	-7.50663	0.0033251	0.622302
ENST00000672801.1	VARS2	7.90994	0.00332449	0.622302
ENST00000674528.1	MTMR2	-7.50213	0.00332511	0.622302
ENST00000342287.9	PBX3	8.02624	0.00333273	0.622708
ENST00000536937.5	ZNF83	-7.77901	0.00333783	0.622708
ENST00000567068.1	AL596244.1	7.95711	0.00333192	0.622708
ENST00000595713.1	FCGBP	4.87081	0.00333756	0.622708
ENST00000474459.6	AMPD2	8.8214	0.00334969	0.623935
ENST00000504942.6	RIMS2	-7.37143	0.00334928	0.623935
ENST00000426882.6	HCG18	-4.85321	0.00336055	0.624851
ENST00000467624.1	ABCA2	1.62787	0.00336423	0.624851
ENST00000538367.5	TRA2A	-7.76938	0.00336519	0.624851
ENST00000561386.1	LINC02349	3.36419	0.00336491	0.624851
ENST00000370018.7	RTEL1	1.2712	0.003384	0.627002
ENST00000420488.6	BCL2L1	7.60559	0.00338103	0.627002
ENST00000678056.1	KIF5C	7.59355	0.00338474	0.627002
ENST00000478221.5	DXO	-4.70857	0.00339095	0.627169
ENST00000514403.1	SELENOP	2.52833	0.00338888	0.627169
ENST00000496583.1	TSEN34	1.38662	0.00339936	0.628233
ENST00000602739.1	AC009108.3	1.16925	0.00341724	0.631042
ENST00000667222.1	AC015689.1	-2.52031	0.00342164	0.631362
ENST00000262418.12	SLC4A1	-2.57901	0.00343176	0.631749
ENST00000302755.4	ANKRD49	7.75625	0.00342835	0.631749
ENST00000361332.8	CTNND1	-7.41038	0.00343092	0.631749
ENST00000602811.5	MAP2K4	-4.54394	0.00344159	0.633066
ENST00000529381.1	TMEM45B	3.27597	0.0034528	0.633647
ENST00000636792.1	UPF3B	1.11193	0.00345165	0.633647
ENST00000644087.1	SGCE	-4.57428	0.0034509	0.633647
ENST00000621379.4	IFRD1	-4.5581	0.00346604	0.635582
ENST00000492923.1	CD274	2.0904	0.00347161	0.635616
ENST00000679678.1	DTNA	-7.45267	0.00347097	0.635616
ENST00000610276.1	AP000255.1	-1.2396	0.00347666	0.636048
ENST00000358768.6	PARD3B	7.41636	0.00348675	0.636415
ENST00000398012.7	RAD51AP1	-4.71434	0.00351013	0.636415
ENST00000412964.6	CCDC138	7.91602	0.00350037	0.636415
ENST00000446643.2	WDR43	-2.53051	0.00350423	0.636415
ENST00000453258.6	ENTPD1	8.0549	0.00348522	0.636415
ENST00000462094.3	RN7SL552P	1.17685	0.00353805	0.636415
ENST00000495484.5	PCDH15	-4.61479	0.00353667	0.636415
ENST00000511731.5	CFAP99	3.39149	0.00353074	0.636415
ENST00000513796.5	UNC5C	7.41248	0.00351055	0.636415
ENST00000529994.1	SF3B2	1.05748	0.00350918	0.636415
ENST00000543355.5	POP5	5.0642	0.00352405	0.636415
ENST00000551658.1	PPHLN1	3.26597	0.00349983	0.636415
ENST00000555834.5	RPS6KL1	7.91762	0.00354333	0.636415
ENST00000563786.5	MPI	-7.43506	0.00351755	0.636415
ENST00000610788.1	RF00019	-2.40902	0.0035141	0.636415
ENST00000612074.5	FKBP1A	8.23923	0.00352781	0.636415
ENST00000644702.1	OSBPL2	-7.52504	0.00354101	0.636415
ENST00000648805.1	COPA	7.43575	0.00353938	0.636415
ENST00000662697.1	DLGAP1-AS4	4.69398	0.00350287	0.636415
ENST00000662794.1	NA	-1.5742	0.00352121	0.636415
ENST00000673838.1	SHANK3	4.88547	0.00353716	0.636415
ENST00000675089.1	CEP290	3.59742	0.00352324	0.636415
ENST00000675712.1	RAB7A	-0.824625	0.00349932	0.636415
ENST00000676753.1	NMT1	0.919281	0.0035374	0.636415
ENST00000558127.5	TEX9	4.62079	0.00354765	0.636706
ENST00000658861.1	CCDC26	3.95528	0.00355094	0.636813
ENST00000588022.1	AC015911.4	-2.74035	0.00355524	0.6371
ENST00000560609.1	ABHD17C	5.36571	0.00355903	0.637296
ENST00000545658.1	LRP6	-1.98888	0.00356405	0.637711
ENST00000465804.5	WWTR1	8.60425	0.00357726	0.638631
ENST00000493222.5	UGP2	-4.79334	0.00358	0.638631
ENST00000522381.1	CLINT1	4.09549	0.00357203	0.638631
ENST00000680224.1	EPHA7	8.23593	0.00357794	0.638631
ENST00000528002.1	SAAL1	1.51417	0.00358294	0.638673
ENST00000306739.9	ASPSCR1	-0.60857	0.0035913	0.638838
ENST00000353689.8	CCNB1IP1	7.89124	0.00359839	0.638838
ENST00000387441.1	MT-TH	-2.54532	0.00361312	0.638838
ENST00000404643.5	YY1AP1	-7.5015	0.00360816	0.638838
ENST00000416449.5	CDK5RAP2	-7.49913	0.00361904	0.638838
ENST00000464789.2	SUPT7L	-7.39733	0.00361641	0.638838
ENST00000496075.2	PPEF1	-4.72887	0.00361618	0.638838
ENST00000588000.5	EML2	1.12474	0.00360097	0.638838
ENST00000616197.1	AP002986.1	3.46636	0.00360752	0.638838
ENST00000616419.4	FAM156B	-4.44298	0.00360985	0.638838
ENST00000649308.1	MSL3	7.5131	0.00360945	0.638838
ENST00000676978.1	G3BP1	-7.68151	0.00360436	0.638838
ENST00000678262.1	NPEPPS	7.73276	0.00359434	0.638838
ENST00000447260.1	AC012361.1	-2.37195	0.0036349	0.640765
ENST00000675850.1	DISP1	-4.86056	0.00363538	0.640765
ENST00000219299.8	CCDC113	-0.631816	0.00365469	0.640824
ENST00000360620.7	EPHB4	7.28048	0.00365549	0.640824
ENST00000391835.1	AKT1S1	0.741764	0.00365742	0.640824
ENST00000523092.5	EFCAB1	-4.48468	0.00365276	0.640824
ENST00000532758.5	GPAA1	7.27817	0.00364333	0.640824
ENST00000534701.1	DHCR7	2.38915	0.00364497	0.640824
ENST00000542951.5	PPP1R32	-3.18118	0.00364959	0.640824
ENST00000669090.1	FAM182A	-2.33719	0.00363902	0.640824
ENST00000542150.5	COPS7A	7.69292	0.0036711	0.641592
ENST00000562275.6	ANKRD11	-7.38188	0.00367266	0.641592
ENST00000617732.1	ADAM33	1.16734	0.00366568	0.641592
ENST00000621134.4	LINC01115	5.26881	0.00366844	0.641592
ENST00000670741.1	SRSF6	7.47023	0.00368097	0.642567
ENST00000647010.1	PRSS51	-7.25552	0.00368526	0.64284
ENST00000435231.6	ATF2	5.12758	0.00368821	0.642881
ENST00000373281.8	TOR2A	7.41786	0.00370039	0.644528
ENST00000504477.5	IQGAP2	-4.87356	0.00370508	0.644869
ENST00000607641.3	TARID	-4.81289	0.00371538	0.646186
ENST00000600815.1	FPR1	4.75117	0.00371893	0.646328
ENST00000449600.1	NPHP1	2.45735	0.00373354	0.648389
ENST00000352418.8	P2RX2	-4.71248	0.00373984	0.648531
ENST00000502727.5	PRDM2	6.27748	0.00373734	0.648531
ENST00000434354.6	PEX5	7.8648	0.00375636	0.649868
ENST00000460026.6	ARMCX5-GPRASP2	-3.05099	0.00376124	0.649868
ENST00000484031.5	TRO	-1.73547	0.0037512	0.649868
ENST00000597746.5	EGLN2	4.89617	0.00375459	0.649868
ENST00000606519.1	RNU6-89P	3.33337	0.00376407	0.649868
ENST00000648187.1	VKORC1L1	-7.62786	0.00376143	0.649868
ENST00000437527.1	CPVL	1.70634	0.00376763	0.650008
ENST00000507883.1	RAI14	3.51291	0.003773	0.650459
ENST00000381692.6	SON	-4.53631	0.00378772	0.652521
ENST00000405015.7	EHBP1	7.55301	0.00379855	0.653684
ENST00000566875.2	HMGN2P40	-1.55797	0.00380277	0.653684
ENST00000675374.1	MFN2	6.79336	0.00380146	0.653684
ENST00000615310.5	RET	7.42262	0.00380937	0.654342
ENST00000582766.5	CRHR1	0.92975	0.00381349	0.654574
ENST00000257934.9	ESPL1	4.53488	0.00383483	0.65513
ENST00000493870.1	CCDC36	-2.17765	0.00383288	0.65513
ENST00000503151.5	CLPTM1L	6.79568	0.00382801	0.65513
ENST00000566903.5	TAF1C	5.51834	0.00382124	0.65513
ENST00000575181.1	CA10	-4.48272	0.00382863	0.65513
ENST00000593455.5	PSMC4	0.737001	0.00383615	0.65513
ENST00000636934.1	CLN8	7.32996	0.00382463	0.65513
ENST00000473704.1	SGK1	-4.36584	0.00384395	0.655988
ENST00000372306.7	SLC6A9	2.42868	0.00384942	0.656447
ENST00000614793.4	ROBO2	-7.43175	0.00385523	0.656964
ENST00000274599.10	ZNF300	7.14558	0.00386538	0.65727
ENST00000475880.6	WDR45	-4.39042	0.00386456	0.65727
ENST00000614099.1	AL355974.2	1.70186	0.00386273	0.65727
ENST00000472302.1	HK2	4.40381	0.003871	0.657752
ENST00000356457.9	ASPH	-7.32039	0.00387464	0.657897
ENST00000527423.5	EPB41L2	7.36512	0.00387834	0.658052
ENST00000272907.7	NYAP2	-7.59082	0.00389151	0.65844
ENST00000447768.6	HAX1	-4.39877	0.00389022	0.65844
ENST00000558263.5	DHRS4	-4.44339	0.00389141	0.65844
ENST00000605849.1	AC106881.1	-0.717848	0.00389177	0.65844
ENST00000416757.1	SCLY	0.987176	0.00389626	0.658728
ENST00000393533.6	ODF2	7.12575	0.00390241	0.658823
ENST00000431584.2	ABCA2	4.3084	0.00390039	0.658823
ENST00000437755.1	TTLL4	5.07267	0.00393134	0.659075
ENST00000446562.1	PDYN-AS1	2.24161	0.00392904	0.659075
ENST00000486209.5	PI4KAP2	1.49568	0.00391232	0.659075
ENST00000547229.1	SOCS2	1.76372	0.003917	0.659075
ENST00000553671.6	UNC45A	-4.48246	0.00393326	0.659075
ENST00000559452.5	WDR73	5.06578	0.00393459	0.659075
ENST00000564935.1	ITGAL	3.41822	0.00393349	0.659075
ENST00000653975.1	AP003031.2	4.89204	0.00391225	0.659075
ENST00000662227.1	AL133166.1	6.96581	0.00391296	0.659075
ENST00000674702.1	CAST	-7.41209	0.00392398	0.659075
ENST00000684711.1	ABCC8	-7.41088	0.00393021	0.659075
ENST00000662214.1	SPATA41	1.28916	0.00393779	0.659142
ENST00000467663.5	CTNS	-4.37426	0.00394099	0.659211
ENST00000365652.1	RF00019	2.80403	0.00394546	0.659244
ENST00000563913.5	PHKG2	7.25359	0.00394676	0.659244
ENST00000460445.1	PFKP	1.80508	0.00395113	0.659506
ENST00000309982.10	BAALC	-0.553454	0.0039753	0.662605
ENST00000590847.2	DNAJC7	-7.57076	0.00397439	0.662605
ENST00000591966.1	AP1M1	0.949722	0.00398269	0.662954
ENST00000644886.1	HEXDC	0.677888	0.00398301	0.662954
ENST00000372075.2	WAPL	7.57661	0.0039977	0.663062
ENST00000470439.5	NRSN2	-4.33635	0.00398955	0.663062
ENST00000591777.1	PIN1	7.30263	0.00399689	0.663062
ENST00000598068.5	OCEL1	2.06096	0.00399345	0.663062
ENST00000665700.1	USP3-AS1	-4.57656	0.00399462	0.663062
ENST00000478847.1	ELMSAN1	1.54304	0.00400785	0.66428
ENST00000498223.3	CTTN	1.56251	0.00401955	0.665752
ENST00000304880.2	OR1N1	-2.00719	0.00405482	0.666578
ENST00000371552.8	EXOC6	-7.55298	0.00403873	0.666578
ENST00000414952.6	ASPHD1	6.81817	0.00405558	0.666578
ENST00000415164.5	UBXN4	0.932473	0.0040513	0.666578
ENST00000435574.2	LINC01354	4.61668	0.00405272	0.666578
ENST00000439987.6	IFT140	0.710603	0.00404926	0.666578
ENST00000503729.2	PIK3C2A	-1.02855	0.00404283	0.666578
ENST00000532724.5	SLC22A10	-4.62106	0.00404684	0.666578
ENST00000595889.1	PNPLA6	1.18661	0.00403795	0.666578
ENST00000643759.2	SPTA1	-4.34669	0.00404767	0.666578
ENST00000656517.1	LINC01938	4.61837	0.00405085	0.666578
ENST00000582238.1	MIR4505	-5.82669	0.00406105	0.667012
ENST00000566754.1	ACSM5P1	3.77831	0.004067	0.667062
ENST00000654199.1	LINC00906	-4.32878	0.00406598	0.667062
ENST00000447514.1	MKLN1-AS	-4.55821	0.00407107	0.667266
ENST00000639287.1	GOSR2	6.95933	0.00407847	0.668015
ENST00000484087.5	BRCA1	-4.59966	0.0041103	0.672762
ENST00000675729.1	IFT172	4.26982	0.00411986	0.67386
ENST00000468324.5	PCBP4	4.79473	0.00412913	0.674163
ENST00000552297.5	MYL6	4.83873	0.00412541	0.674163
ENST00000567243.5	DEF8	1.53803	0.00413028	0.674163
ENST00000664143.1	AC002463.1	-4.20618	0.00413647	0.674707
ENST00000453408.7	MINK1	-7.52713	0.00414002	0.674821
ENST00000676163.1	POMK	-4.24745	0.00414389	0.674985
ENST00000638301.1	HNRNPU	-7.24962	0.00414772	0.675144
ENST00000379419.8	PDE7A	-1.12518	0.00416168	0.676483
ENST00000453463.1	DSE	4.75628	0.00416082	0.676483
ENST00000674767.1	FKTN	-1.02898	0.00416533	0.676611
ENST00000506558.2	PMS2P7	-0.79381	0.00417448	0.677632
ENST00000604516.1	HMGN3-AS1	-0.637507	0.00418026	0.678103
ENST00000485479.6	APTX	-4.53388	0.00418779	0.67845
ENST00000610930.4	MYO19	-4.66741	0.00418814	0.67845
ENST00000322945.11	MAZ	-7.10574	0.00419418	0.678497
ENST00000555738.6	NUMB	7.31559	0.00419287	0.678497
ENST00000446258.5	RANGAP1	4.07921	0.00421526	0.678654
ENST00000491329.5	NAALADL2	-1.9418	0.00419977	0.678654
ENST00000509364.1	SPRY4	-1.55444	0.00420935	0.678654
ENST00000578383.1	GREB1L	2.50393	0.00420854	0.678654
ENST00000590526.5	RTN2	0.894492	0.004215	0.678654
ENST00000592144.5	GPI	4.72571	0.00421472	0.678654
ENST00000658025.1	LINC00847	-7.22494	0.00421371	0.678654
ENST00000551897.5	CPM	-4.58895	0.00422261	0.678912
ENST00000597261.1	CHERP	0.815821	0.00422046	0.678912
ENST00000405880.1	RPL12P23	3.59572	0.00423302	0.679003
ENST00000436171.2	PANX1	-7.50436	0.00423476	0.679003
ENST00000450156.6	DOCK4	-1.72316	0.00423155	0.679003
ENST00000474499.1	RBM41	-4.24268	0.0042387	0.679003
ENST00000486211.1	XRN1	3.13542	0.00423179	0.679003
ENST00000514573.5	LINC01184	-4.25121	0.00424043	0.679003
ENST00000670502.1	SNHG1	-4.51085	0.00424878	0.67988
ENST00000596274.1	AC109587.1	4.85408	0.00425606	0.680584
ENST00000676911.1	G3BP1	-7.17079	0.00426548	0.681628
ENST00000470877.1	MINDY1	4.7107	0.00428156	0.682714
ENST00000530145.1	NKAIN1	4.78577	0.00428058	0.682714
ENST00000648951.1	LINC01709	3.25674	0.0042828	0.682714
ENST00000680492.1	AP3B2	0.844597	0.00428383	0.682714
ENST00000393770.4	BNIP1	-4.17461	0.00428756	0.682847
ENST00000395174.6	RBM5	3.02535	0.00429171	0.683047
ENST00000636065.1	KCNQ2	1.5913	0.00430194	0.684214
ENST00000490695.1	PDE4B	4.25935	0.00431618	0.685094
ENST00000537619.6	PTPRR	-1.41832	0.00431185	0.685094
ENST00000539919.5	CCT7	-4.19216	0.00431398	0.685094
ENST00000447375.1	SSR4	4.98231	0.00432468	0.685742
ENST00000514374.5	ZNF331	-4.57705	0.00432606	0.685742
ENST00000587995.5	CACNA2D4	-4.25599	0.00433835	0.687228
ENST00000374820.6	PIGU	-4.1644	0.00434205	0.687354
ENST00000538354.5	TULP3	6.91971	0.00435276	0.688587
ENST00000542783.5	TIPARP	-7.47417	0.00435625	0.688677
ENST00000393167.7	RABL2A	-3.38658	0.00435965	0.688754
ENST00000527806.1	NDUFC2	-7.06429	0.00437167	0.690193
ENST00000533379.1	TIMM10B	5.01883	0.00439293	0.693085
ENST00000469864.2	RN7SL762P	1.82901	0.00440196	0.69364
ENST00000650359.1	LARP1B	-7.05576	0.00440232	0.69364
ENST00000653428.1	LINC00595	-4.37343	0.0044107	0.694498
ENST00000348962.7	PTPRO	-7.17426	0.00445762	0.695982
ENST00000387419.1	MT-TD	-2.72536	0.00447309	0.695982
ENST00000411463.2	R3HCC1	-7.16113	0.00447917	0.695982
ENST00000442942.6	UBXN11	2.18305	0.0044723	0.695982
ENST00000445275.6	TOM1L1	-4.3953	0.00447277	0.695982
ENST00000447909.1	AL162457.2	-1.15151	0.00443042	0.695982
ENST00000448835.2	AL158210.1	1.68941	0.00442982	0.695982
ENST00000462541.1	LENG8	3.34464	0.00443008	0.695982
ENST00000502330.5	SPOCK3	-7.27413	0.00445952	0.695982
ENST00000505206.5	TBC1D19	6.47085	0.00448503	0.695982
ENST00000531229.1	SUMF2	6.57388	0.00448791	0.695982
ENST00000555134.2	POMT2	6.87796	0.00443826	0.695982
ENST00000557873.5	IGF1R	2.30811	0.00447145	0.695982
ENST00000564884.5	PHLPP2	4.65924	0.00445803	0.695982
ENST00000591100.6	ANKRD27	5.36654	0.00444538	0.695982
ENST00000595031.1	CPT1C	6.83888	0.00443337	0.695982
ENST00000612273.2	COL6A1	-4.2395	0.00447733	0.695982
ENST00000626911.1	AK2	-4.03099	0.00448769	0.695982
ENST00000630758.1	AL136084.2	-4.05603	0.00448116	0.695982
ENST00000634028.2	CC2D2A	-7.11688	0.00444922	0.695982
ENST00000672477.1	SACM1L	-7.03905	0.00447323	0.695982
ENST00000676228.1	IGHMBP2	7.00272	0.00446012	0.695982
ENST00000677166.1	AC010542.3	-2.63226	0.0044556	0.695982
ENST00000356783.9	TNNT1	-4.1107	0.00450176	0.696719
ENST00000403283.5	ANKMY1	-4.22793	0.00451591	0.696719
ENST00000408911.8	ESRRG	7.12296	0.00450796	0.696719
ENST00000539741.5	TM7SF3	-4.13228	0.00450164	0.696719
ENST00000547568.6	DCN	6.45872	0.00450527	0.696719
ENST00000548747.6	PMEL	-4.25893	0.00451765	0.696719
ENST00000586176.1	AC022148.2	1.63854	0.00451055	0.696719
ENST00000588907.2	SCAMP4	-4.14228	0.00451054	0.696719
ENST00000670703.1	AC109466.1	-1.67996	0.00451921	0.696719
ENST00000370764.1	ZNF75D	6.79116	0.00452942	0.697144
ENST00000472257.5	MAGI1	-7.25852	0.00453082	0.697144
ENST00000666604.1	EBLN3P	-4.33729	0.0045278	0.697144
ENST00000399162.2	STOX1	-4.0767	0.00454479	0.697152
ENST00000415003.1	CYP3A4	-1.78541	0.0045604	0.697152
ENST00000484600.6	ARPC1B	6.3934	0.00455438	0.697152
ENST00000493582.5	HDAC4	0.768615	0.00456205	0.697152
ENST00000551464.1	ALG10B	-4.14637	0.0045649	0.697152
ENST00000585833.1	KIAA0355	2.52043	0.00453952	0.697152
ENST00000606270.1	AC010501.1	-0.875205	0.00456629	0.697152
ENST00000620055.4	CCL4L2	-4.30964	0.00455395	0.697152
ENST00000628917.2	MUC20-OT1	6.52172	0.00455199	0.697152
ENST00000659434.1	AC237221.1	-4.13537	0.00454754	0.697152
ENST00000670151.1	NFIA	-7.14399	0.00455537	0.697152
ENST00000671298.1	AC019205.1	0.821072	0.00456155	0.697152
ENST00000156825.5	MBD3	1.04384	0.00459714	0.697157
ENST00000369051.7	TARS2	-7.13526	0.00459209	0.697157
ENST00000372798.5	CAP1	-7.24586	0.00456938	0.697157
ENST00000412911.5	STX16	7.50592	0.00459306	0.697157
ENST00000454086.2	AC013549.1	1.26834	0.00460148	0.697157
ENST00000509914.5	APBB3	6.73466	0.00458071	0.697157
ENST00000558348.5	FAM81A	-4.14821	0.00458171	0.697157
ENST00000587592.5	AC010649.1	-4.51405	0.00457323	0.697157
ENST00000594169.3	AC060814.3	-1.96161	0.00458885	0.697157
ENST00000644458.1	SYNGAP1	-7.14384	0.00458611	0.697157
ENST00000651871.1	NA	-1.59501	0.00460174	0.697157
ENST00000654164.1	LINC02015	-4.22103	0.0046003	0.697157
ENST00000422149.1	MAP3K20	3.85509	0.00462336	0.6973
ENST00000526063.5	RRAS2	4.95004	0.00462048	0.6973
ENST00000546896.1	WDR90	-4.24729	0.00461532	0.6973
ENST00000554182.5	GSKIP	6.62782	0.00461002	0.6973
ENST00000565069.5	AC009041.2	4.2124	0.00461949	0.6973
ENST00000655525.1	LINC00320	-7.13759	0.00460941	0.6973
ENST00000669733.1	AL354863.1	-4.01629	0.00462193	0.6973
ENST00000680474.1	CUL4B	-4.27384	0.00464325	0.699854
ENST00000482855.5	RPGR	-4.75979	0.00464852	0.700202
ENST00000417523.5	TRRAP	-1.93227	0.00465455	0.70037
ENST00000677154.1	LAS1L	6.96946	0.00465557	0.70037
ENST00000556199.1	EML1	-4.04317	0.00466318	0.700623
ENST00000682690.1	ACVR1	7.06789	0.00466094	0.700623
ENST00000640910.1	GABRG2	-4.07859	0.00467063	0.701295
ENST00000511841.5	CENPK	-3.39451	0.00468157	0.702491
ENST00000467125.1	AL132671.2	4.48291	0.00470251	0.703059
ENST00000497863.1	SHISA5	2.78064	0.00470748	0.703059
ENST00000533815.2	BTNL8	-4.14814	0.00469202	0.703059
ENST00000549757.5	SMARCC2	0.79937	0.00470639	0.703059
ENST00000555808.1	TIMELESS	3.70695	0.00470568	0.703059
ENST00000616989.1	NT5M	-4.25667	0.00469139	0.703059
ENST00000666667.1	SNHG5	-6.98736	0.00470916	0.703059
ENST00000678253.1	ADAM9	-6.98846	0.00469805	0.703059
ENST00000539247.5	ARMCX6	-4.12095	0.00471936	0.704136
ENST00000282881.10	LMNTD1	3.24619	0.00472765	0.704927
ENST00000565687.5	MLST8	4.51801	0.00473358	0.705366
ENST00000434561.1	TP53BP1	2.78422	0.00474186	0.705709
ENST00000656590.1	ATR	-7.38386	0.00474169	0.705709
ENST00000404494.2	AL121834.1	-4.43862	0.00475795	0.707565
ENST00000535497.1	CEP57	-4.11647	0.00476332	0.707565
ENST00000614054.4	DCAKD	-0.620474	0.0047622	0.707565
ENST00000508832.2	MALAT1	-2.60045	0.00477143	0.707907
ENST00000622373.1	DDX3X	0.598033	0.00477161	0.707907
ENST00000484838.6	PEMT	4.25844	0.00477988	0.708689
ENST00000427758.5	RASSF4	-0.86685	0.00478811	0.708811
ENST00000624220.1	AP003497.2	3.43017	0.00479271	0.708811
ENST00000656513.1	CBR3-AS1	-4.03417	0.00478861	0.708811
ENST00000660166.1	SEMA6A-AS2	-1.81279	0.00479079	0.708811
ENST00000382095.8	SPATA13	8.36584	0.00480776	0.708817
ENST00000426460.2	ANKRD18B	-1.90581	0.00480667	0.708817
ENST00000496764.6	ARHGEF4	0.662524	0.00479711	0.708817
ENST00000661230.1	LYPLAL1-AS1	-4.06664	0.004804	0.708817
ENST00000667971.1	DLG1	6.72599	0.00480143	0.708817
ENST00000479033.1	ASB13	7.22468	0.00481511	0.709459
ENST00000564679.5	MLST8	-3.92524	0.0048235	0.710252
ENST00000478481.5	ELOVL1	-3.88661	0.00487059	0.712742
ENST00000491266.5	RABGGTB	-3.99177	0.00486406	0.712742
ENST00000496604.5	AC099329.2	-3.51477	0.00485343	0.712742
ENST00000507676.5	SEC31A	4.86124	0.0048644	0.712742
ENST00000508508.1	RBM24	6.33969	0.00484686	0.712742
ENST00000529829.6	MRVI1-AS1	-4.45415	0.00486596	0.712742
ENST00000542174.5	CDK2AP1	1.11236	0.0048643	0.712742
ENST00000560417.6	MARK3	-4.19483	0.00486811	0.712742
ENST00000564292.5	AC016168.2	2.78481	0.00484799	0.712742
ENST00000590342.1	DUSP3	1.15705	0.00484991	0.712742
ENST00000462029.1	PROM2	-3.95497	0.00487765	0.713333
ENST00000505146.1	SPP1	1.12087	0.00488404	0.713777
ENST00000664349.1	LINC00320	-7.17797	0.00488673	0.713777
ENST00000343111.10	MAPK9	-7.01557	0.00489638	0.714289
ENST00000472768.5	GPSM3	2.08751	0.00489937	0.714289
ENST00000561626.3	ELFN1	-7.35	0.0048985	0.714289
ENST00000564319.5	MLST8	-4.28454	0.00490233	0.714289
ENST00000609363.1	AL136982.7	-4.21208	0.0049059	0.714369
ENST00000304874.14	ASL	-4.26773	0.00493019	0.717021
ENST00000680066.1	MAPK6	-7.06715	0.0049279	0.717021
ENST00000470650.1	CCDC93	1.13572	0.00493668	0.717511
ENST00000592343.1	C16orf89	4.72066	0.00493964	0.717511
ENST00000396723.9	CHCHD7	-7.15708	0.00495846	0.718175
ENST00000412901.5	IL17RC	6.48019	0.00495302	0.718175
ENST00000446503.5	PLCD4	-4.2372	0.00495496	0.718175
ENST00000480822.5	AKR1C3	-3.95903	0.00495578	0.718175
ENST00000508200.5	MRPL27	-4.07605	0.00495941	0.718175
ENST00000551266.1	C12orf54	4.25776	0.00498544	0.720178
ENST00000554548.1	AL139317.1	1.86184	0.00498466	0.720178
ENST00000577435.5	GGA3	-4.2078	0.00498207	0.720178
ENST00000680457.1	CUL4B	-7.15731	0.00497782	0.720178
ENST00000529127.5	AC103855.2	0.97843	0.00499698	0.721163
ENST00000578923.1	USP2-AS1	-4.20582	0.00499837	0.721163
ENST00000519178.5	TG	-4.1148	0.00501968	0.723796
ENST00000393498.6	FOXP2	4.21636	0.00503917	0.724836
ENST00000504833.1	AC021086.1	-2.56562	0.0050384	0.724836
ENST00000534649.2	PIDD1	0.896114	0.00503471	0.724836
ENST00000649935.1	KRBA2	1.17194	0.0050342	0.724836
ENST00000530661.1	HSF1	-3.82017	0.00504429	0.725131
ENST00000259357.3	OR1J1	-1.5661	0.00506032	0.725282
ENST00000273990.6	DDIT4L	1.11091	0.00505638	0.725282
ENST00000543290.1	AC004803.1	1.57303	0.00506069	0.725282
ENST00000565766.1	CPNE2	-4.21974	0.0050583	0.725282
ENST00000603450.1	AKNAD1	2.41685	0.00505091	0.725282
ENST00000370751.10	IFI44L	-1.22253	0.00508243	0.725317
ENST00000471813.1	BUD31	2.16315	0.00507694	0.725317
ENST00000476309.5	AGTRAP	-3.79308	0.00507077	0.725317
ENST00000498671.1	RPL29P2	3.59612	0.00508225	0.725317
ENST00000503589.1	AC021127.1	1.14815	0.00507724	0.725317
ENST00000546098.5	ZNF664	-4.19053	0.0050823	0.725317
ENST00000568273.5	ULK3	-6.97943	0.00508239	0.725317
ENST00000431465.2	TM6SF2	3.98778	0.00510025	0.72742
ENST00000454181.6	LYSMD2	1.44887	0.00511477	0.729051
ENST00000519890.5	EBF1	-4.03795	0.00512386	0.729466
ENST00000537508.6	SLC3A2	6.54405	0.0051226	0.729466
ENST00000485665.1	CA9	-3.0124	0.00513643	0.730815
ENST00000675282.1	XKR8	4.53064	0.0051404	0.73094
ENST00000476314.1	SYCP2	1.3636	0.00515215	0.73173
ENST00000476432.5	LINC01140	-4.09774	0.00515184	0.73173
ENST00000372966.8	NOX1	-3.86268	0.00516479	0.732341
ENST00000531930.5	PICALM	-6.95874	0.00516576	0.732341
ENST00000613758.4	TMEM254	6.55964	0.00516175	0.732341
ENST00000366822.3	LINC01558	3.3877	0.00517437	0.733058
ENST00000535250.5	P2RX7	-6.95869	0.00517828	0.733058
ENST00000539721.5	TRAF3	6.66957	0.00518013	0.733058
ENST00000442018.6	BCOR	6.37976	0.00518332	0.733071
ENST00000380201.2	DDRGK1	0.754874	0.0051927	0.733518
ENST00000563162.1	AL133297.2	1.75975	0.0051922	0.733518
ENST00000493982.5	WDR54	-4.16279	0.0051971	0.733702
ENST00000650509.1	HERC2	6.79325	0.0052008	0.733784
ENST00000430579.1	IGLVIVOR22-2	3.3005	0.00521456	0.734152
ENST00000455555.1	WDHD1	4.41495	0.00521339	0.734152
ENST00000475069.5	TSPAN15	1.45966	0.0052142	0.734152
ENST00000669516.2	ZNF75A	-6.87941	0.00521584	0.734152
ENST00000370817.3	COL21A1	-4.06342	0.00522662	0.734227
ENST00000387421.1	MT-TK	-2.58599	0.00523235	0.734227
ENST00000508204.5	TMEM175	-6.87922	0.00522861	0.734227
ENST00000587395.5	AC016582.1	-3.90036	0.00523169	0.734227
ENST00000629231.2	ARFGAP2	-4.37772	0.00523169	0.734227
ENST00000646585.1	SLC1A2	6.31356	0.00523502	0.734227
ENST00000532449.6	CHEK1	4.49719	0.005246	0.73533
ENST00000324632.10	CYP4F12	-3.85277	0.00525819	0.735729
ENST00000507532.5	ZNF330	-3.95228	0.00525515	0.735729
ENST00000559273.1	RPS17	0.962499	0.00525563	0.735729
ENST00000551878.1	MARF1	3.91427	0.00527512	0.737661
ENST00000435234.5	DYNC1I2	6.50001	0.00530186	0.739212
ENST00000455853.1	PDE10A	-1.24533	0.00529606	0.739212
ENST00000478736.1	PDE1C	1.4901	0.00530023	0.739212
ENST00000595631.5	SHKBP1	-3.88339	0.00529032	0.739212
ENST00000645897.1	SPG7	-7.08788	0.00529457	0.739212
ENST00000439717.2	HSPG2	-3.80109	0.00531671	0.740408
ENST00000651790.1	DST	8.28081	0.00531659	0.740408
ENST00000306621.8	CXCL11	-3.90002	0.00532452	0.740709
ENST00000434291.5	AC004997.1	-3.90617	0.00533526	0.740709
ENST00000457601.1	SDHAP1	6.29552	0.0053321	0.740709
ENST00000529367.1	NOX5	-2.50862	0.00534082	0.740709
ENST00000543118.1	RFXANK	-4.29999	0.00532935	0.740709
ENST00000556249.1	SDR39U1	4.71781	0.00532928	0.740709
ENST00000586271.1	TMC6	1.40079	0.00534052	0.740709
ENST00000580449.5	RASSF5	6.33781	0.00535006	0.741554
ENST00000525909.1	AL158835.1	-3.88667	0.00535581	0.741916
ENST00000535793.5	HMBS	-3.94208	0.00536258	0.742418
ENST00000378692.7	GLIPR1L2	4.45212	0.0053779	0.743017
ENST00000479608.5	ARID2	6.26951	0.00537541	0.743017
ENST00000534574.5	IL10RA	6.22345	0.00538263	0.743017
ENST00000562474.1	TSC2	2.03917	0.00538257	0.743017
ENST00000611748.1	PI4KAP1	6.6607	0.00538011	0.743017
ENST00000261965.8	TUBGCP3	-0.643829	0.0053886	0.743406
ENST00000457544.7	HGF	1.19473	0.00540143	0.743581
ENST00000510962.1	MGAT1	-4.04574	0.00540467	0.743581
ENST00000547749.1	GRASP	-3.82932	0.00539644	0.743581
ENST00000580467.5	CDKN2B-AS1	-2.50609	0.00540561	0.743581
ENST00000645901.1	TSC1	-7.06752	0.0054033	0.743581
ENST00000409412.5	ZFAND2B	-4.02848	0.00541789	0.743966
ENST00000428960.3	PXMP2	2.58961	0.00542179	0.743966
ENST00000525773.5	PARP10	6.87728	0.00542415	0.743966
ENST00000617468.1	AC022364.1	-0.794962	0.0054173	0.743966
ENST00000648390.1	ITPR1	-7.24253	0.00542394	0.743966
ENST00000372725.6	KAT6B	-6.95628	0.00543199	0.744177
ENST00000540706.5	SMG1P4	-7.23949	0.00543057	0.744177
ENST00000313961.10	RGS5	-1.10602	0.00544073	0.744363
ENST00000460330.5	PTGER3	-3.67213	0.00544583	0.744363
ENST00000461916.5	MRPS5	0.795057	0.00544849	0.744363
ENST00000463060.6	COL6A1	1.98621	0.00544911	0.744363
ENST00000538333.3	LIMK1	1.46039	0.00544864	0.744363
ENST00000442627.1	AC118653.1	3.45962	0.00545364	0.744518
ENST00000550944.5	G2E3	-3.98392	0.00545763	0.744518
ENST00000575207.6	VPS53	4.65013	0.00546267	0.744518
ENST00000682200.1	CRELD1	-7.05371	0.00546285	0.744518
ENST00000370709.4	SAGE1	-3.61036	0.00547706	0.745792
ENST00000620644.1	MYO19	-3.81083	0.00547852	0.745792
ENST00000513089.5	SDAD1	-4.03795	0.00548364	0.746059
ENST00000468532.5	CHKB	-6.94294	0.00549332	0.746516
ENST00000649450.1	UROS	6.20641	0.00549148	0.746516
ENST00000642025.1	FBXO2	0.793608	0.00549692	0.746576
ENST00000509855.1	COL6A4P2	1.87946	0.00550461	0.746831
ENST00000529400.5	XRRA1	4.63133	0.00550512	0.746831
ENST00000638717.1	EPM2A	-0.881601	0.00551305	0.747477
ENST00000470625.1	EIPR1	-1.82968	0.00551859	0.747514
ENST00000660010.1	LINC02450	-3.71119	0.00551965	0.747514
ENST00000368286.6	SEMA4A	-7.0423	0.00552337	0.747588
ENST00000357852.3	SFI1	3.70593	0.00554892	0.749225
ENST00000479520.5	UPK1B	-2.64738	0.00555132	0.749225
ENST00000537991.1	B3GNT4	-3.83331	0.00554984	0.749225
ENST00000571594.1	FN3KRP	0.957355	0.00554705	0.749225
ENST00000637137.1	TBL1XR1	3.03484	0.00554109	0.749225
ENST00000449162.1	AEBP1	4.10119	0.00555927	0.749421
ENST00000484517.2	GNG4	-4.1297	0.00555948	0.749421
ENST00000512116.5	NUDT6	-4.13859	0.00556229	0.749421
ENST00000644021.1	PCAT1	-2.44907	0.00556723	0.749659
ENST00000324823.10	ZNF185	6.46696	0.00558848	0.750546
ENST00000525283.5	FDFT1	-7.02319	0.0055897	0.750546
ENST00000592646.5	YIPF2	2.18945	0.00557991	0.750546
ENST00000649208.1	GNAI1	1.05159	0.00558866	0.750546
ENST00000649362.1	PDE10A	-1.13485	0.00558731	0.750546
ENST00000443423.1	NEFMP1	2.137	0.00560625	0.752112
ENST00000533540.5	HSPA8	11.7301	0.00560774	0.752112
ENST00000318443.10	CD276	-6.92464	0.00561362	0.752473
ENST00000530473.5	HYOU1	-7.02337	0.00562077	0.753004
ENST00000493864.1	TRA2B	6.25383	0.0056263	0.753318
ENST00000377327.8	CRNKL1	6.38509	0.00562953	0.753324
ENST00000464704.1	EIF4BP8	-2.39939	0.00567069	0.754991
ENST00000468362.5	EIF4A2	-6.91308	0.00566596	0.754991
ENST00000473149.5	VWA3B	4.29506	0.00565168	0.754991
ENST00000515460.5	NUP54	6.50051	0.00568312	0.754991
ENST00000528847.1	RPS3	2.01126	0.00566631	0.754991
ENST00000529166.5	NPIPA2	-3.95755	0.00568355	0.754991
ENST00000543656.2	RUSC1-AS1	1.06951	0.00567004	0.754991
ENST00000573866.2	AC007952.4	2.23826	0.0056689	0.754991
ENST00000603300.1	DUOX2	2.94347	0.00567658	0.754991
ENST00000626259.2	AP001043.1	3.527	0.00565714	0.754991
ENST00000633592.1	LINC01002	6.98161	0.00565321	0.754991
ENST00000667932.1	AC009063.2	1.35209	0.00568065	0.754991
ENST00000674276.1	N4BP2L2	10.4689	0.00568327	0.754991
ENST00000492974.2	AL590867.2	4.21319	0.00569071	0.755294
ENST00000524652.1	CSDE1	-1.73389	0.00569542	0.755294
ENST00000665860.1	PACRG-AS3	6.08869	0.00569452	0.755294
ENST00000354480.2	RBM3	-0.993626	0.00570437	0.755375
ENST00000506984.1	AC131094.1	3.97114	0.00570228	0.755375
ENST00000642818.1	PAUPAR	-3.59269	0.00570563	0.755375
ENST00000539084.5	NCAPD2	6.42434	0.00571056	0.755604
ENST00000585141.5	POLG2	6.02599	0.00572403	0.75654
ENST00000651441.1	WAC	-3.71903	0.00572179	0.75654
ENST00000447853.2	DNAH10	-3.98349	0.00573957	0.757746
ENST00000559792.5	SEMA4B	4.78699	0.0057366	0.757746
ENST00000567921.1	UBE2Q2	1.93297	0.00574633	0.758214
ENST00000449915.1	AC098934.1	2.43254	0.00576708	0.758832
ENST00000495193.3	RN7SL78P	2.13108	0.00576205	0.758832
ENST00000521275.5	ATP6V1H	-3.60777	0.00576221	0.758832
ENST00000559586.5	RABGGTA	5.99278	0.00576112	0.758832
ENST00000592174.1	AC020907.2	-1.76533	0.00576442	0.758832
ENST00000265187.4	MCM8	-3.71556	0.00579547	0.758901
ENST00000394215.6	DENND1A	-6.99045	0.00579652	0.758901
ENST00000411010.1	RN7SKP58	2.54848	0.00579264	0.758901
ENST00000456264.5	SLC20A1	4.3724	0.00578286	0.758901
ENST00000554639.5	MEG3	-6.84042	0.00578068	0.758901
ENST00000565877.5	ZNF778	-3.98173	0.00579142	0.758901
ENST00000583015.1	MIR4803	-4.12391	0.00578034	0.758901
ENST00000616909.1	ARHGAP23	5.97536	0.00578116	0.758901
ENST00000651174.1	NA	-3.57313	0.00578919	0.758901
ENST00000458599.6	SELP	-3.97893	0.00580393	0.75937
ENST00000513946.2	PROM1	5.99027	0.00580654	0.75937
ENST00000289316.2	HIST1H2BD	1.12618	0.00581081	0.759508
ENST00000589158.1	CLPTM1	0.853905	0.00582124	0.760451
ENST00000523137.5	HNRNPH1	-6.76138	0.00583517	0.761429
ENST00000646944.1	AC005280.2	3.51372	0.00583296	0.761429
ENST00000429774.6	ATXN3	10.554	0.00584398	0.761675
ENST00000558327.1	AEN	4.21772	0.00584674	0.761675
ENST00000658775.1	LINC02552	-1.43187	0.0058424	0.761675
ENST00000522420.5	TBC1D31	4.63819	0.00585495	0.762324
ENST00000508131.5	EGFLAM	-3.76556	0.00586661	0.763002
ENST00000617346.4	RPL17	-7.16708	0.00586459	0.763002
ENST00000458535.6	CMTM8	-3.55063	0.00587496	0.763668
ENST00000465701.1	MAP4K3	1.96064	0.00588782	0.764918
ENST00000472919.1	GOLM1	3.01789	0.00589728	0.765627
ENST00000508778.2	CEP63	5.85631	0.00589976	0.765627
ENST00000439305.5	ELP6	3.55147	0.0059119	0.765632
ENST00000487779.5	NT5DC2	4.40416	0.00591186	0.765632
ENST00000518592.5	CLVS1	-3.5518	0.00591277	0.765632
ENST00000678295.1	G3BP1	-7.15619	0.00590812	0.765632
ENST00000483632.5	CSAD	1.51497	0.00591633	0.765673
ENST00000507399.2	AC020593.1	3.14827	0.00592923	0.766503
ENST00000616691.1	MALAT1	0.492745	0.00592912	0.766503
ENST00000679802.1	AGT	3.09658	0.00593347	0.766631
ENST00000242462.5	NEUROG3	1.9381	0.00595747	0.767368
ENST00000397472.6	GATD1	4.30535	0.00594541	0.767368
ENST00000490249.5	DAP3	-3.84325	0.00594637	0.767368
ENST00000563099.5	TK2	5.91512	0.00595867	0.767368
ENST00000673760.1	FRYL	-7.14489	0.00595129	0.767368
ENST00000677167.1	POMT1	6.37672	0.00595628	0.767368
ENST00000299977.9	SLFN5	-0.586005	0.00597787	0.767407
ENST00000461536.1	SEC61G	-3.53568	0.00599112	0.767407
ENST00000482507.5	ATG4B	0.801735	0.00597232	0.767407
ENST00000522722.1	MTSS1	-3.67729	0.00598187	0.767407
ENST00000588881.5	KCTD15	4.34576	0.00598864	0.767407
ENST00000620374.4	ZNF195	-6.85987	0.00599146	0.767407
ENST00000624576.3	CU633906.2	2.27462	0.00597717	0.767407
ENST00000634676.2	AC010642.2	-6.9637	0.00597615	0.767407
ENST00000677595.1	TMEM71	6.04725	0.00598101	0.767407
ENST00000679153.1	SCFD1	-6.96505	0.00597728	0.767407
ENST00000427694.1	MTND4LP9	-2.40107	0.00599802	0.76783
ENST00000557202.1	PPP1R36	4.26427	0.00601777	0.769525
ENST00000573982.1	AC006111.1	-3.5975	0.00601709	0.769525
ENST00000377256.1	CTNNBIP1	-3.94996	0.00605517	0.772176
ENST00000444706.2	MKRN4P	3.60321	0.00604981	0.772176
ENST00000463991.5	AKT3	1.37413	0.00604831	0.772176
ENST00000537628.6	NXN	2.43191	0.00605463	0.772176
ENST00000581247.1	KRT17P5	2.2834	0.00604338	0.772176
ENST00000658160.1	NA	6.02809	0.00605811	0.772176
ENST00000318529.12	ZNF185	6.20787	0.00607417	0.773095
ENST00000378254.5	DCLRE1C	-4.07435	0.00607842	0.773095
ENST00000493723.5	GSDME	0.761657	0.00607716	0.773095
ENST00000673439.1	ARMC4	-2.55339	0.00607024	0.773095
ENST00000666597.1	NA	0.618126	0.0060922	0.774431
ENST00000526365.1	PSMA2P1	1.01722	0.00609712	0.774639
ENST00000380756.7	DNMT3A	1.06915	0.00610105	0.774722
ENST00000420886.6	SBNO1	10.8694	0.00611304	0.774995
ENST00000562669.1	AC110597.1	0.951241	0.00611285	0.774995
ENST00000618412.4	GTF2IP1	0.831537	0.00611185	0.774995
ENST00000616070.4	HSH2D	-3.89898	0.00611738	0.775128
ENST00000520587.1	AC011333.1	3.12575	0.00612304	0.77543
ENST00000599920.5	MYH14	-7.11656	0.00612641	0.775441
ENST00000309851.10	GSTM1	-2.27784	0.00613122	0.775634
ENST00000308360.8	PIGS	-0.707635	0.00614873	0.776601
ENST00000376491.7	CLCN6	4.16394	0.00614824	0.776601
ENST00000549996.5	NR1H4	-3.4742	0.00614257	0.776601
ENST00000354807.7	BPNT1	-3.39577	0.00616142	0.776754
ENST00000476136.5	TBL2	3.09025	0.00617137	0.776754
ENST00000532519.6	HYOU1	-6.83229	0.00615859	0.776754
ENST00000538923.1	MRE11	5.75986	0.00617224	0.776754
ENST00000629387.2	TCF4	-6.77197	0.00617607	0.776754
ENST00000649279.2	SETBP1	9.85153	0.00615762	0.776754
ENST00000649626.1	MIR100HG	-3.56049	0.00616911	0.776754
ENST00000663543.1	LINC02542	-1.6787	0.00617625	0.776754
ENST00000603852.5	HEATR9	-3.55037	0.00618051	0.776875
ENST00000621470.4	MPV17	5.89873	0.0061955	0.778345
ENST00000334475.10	TREM1	3.65759	0.00621296	0.778381
ENST00000368737.5	S100A12	1.99209	0.00622419	0.778381
ENST00000415268.1	SHISA5	-3.75729	0.00620465	0.778381
ENST00000416789.1	ITGA6	-3.80091	0.00622263	0.778381
ENST00000422190.6	ATP2C1	9.8617	0.00622942	0.778381
ENST00000444955.2	AC013460.1	-3.44753	0.00623068	0.778381
ENST00000599287.2	CPAMD8	-3.45688	0.00621128	0.778381
ENST00000635960.1	SMIM27	-3.56989	0.00623203	0.778381
ENST00000638411.1	GABRD	-3.99397	0.00623171	0.778381
ENST00000666524.1	NA	3.57314	0.00620864	0.778381
ENST00000671365.1	LINC02293	-3.5557	0.00620395	0.778381
ENST00000425737.1	AC097065.1	2.68001	0.00623582	0.778442
ENST00000387382.1	MT-TW	-2.74215	0.0062403	0.77859
ENST00000674283.1	DRAIC	2.96575	0.0062465	0.778952
ENST00000466624.1	GPC1	6.43804	0.00626558	0.780919
ENST00000368713.8	S100A3	2.86039	0.00628817	0.783321
ENST00000450383.1	TEDC1	5.90233	0.00629883	0.783655
ENST00000465450.2	CAPN13	3.99498	0.00630713	0.783655
ENST00000476976.1	YTHDF2	3.83839	0.00631739	0.783655
ENST00000502027.1	LINC00926	1.02038	0.00630977	0.783655
ENST00000502187.5	LINC01550	-1.0745	0.00631585	0.783655
ENST00000532564.7	GMDS-AS1	5.81281	0.00631652	0.783655
ENST00000641703.1	PNPO	-3.97757	0.00631167	0.783655
ENST00000651333.1	NRG1	5.72078	0.00629996	0.783655
ENST00000564991.5	NOMO2	-6.90853	0.00632315	0.783958
ENST00000416005.6	ZNF512	5.60477	0.00632659	0.783973
ENST00000382145.5	C1QTNF9B	-2.68468	0.00634434	0.784115
ENST00000413079.1	PFKP	1.31263	0.00633781	0.784115
ENST00000557258.6	FOXN3	0.974394	0.0063427	0.784115
ENST00000651977.1	MMP21	5.55061	0.00634177	0.784115
ENST00000652474.2	WDFY3-AS2	-7.08212	0.00634393	0.784115
ENST00000629611.2	AL136084.2	-2.37269	0.00635525	0.784844
ENST00000647973.1	NA	1.33592	0.00635688	0.784844
ENST00000657088.1	AC125421.1	-2.3973	0.00637356	0.786492
ENST00000537831.2	MAG	5.76406	0.00639785	0.789077
ENST00000449721.1	AC091729.1	1.24157	0.00640946	0.790097
ENST00000404790.5	THADA	6.24605	0.00642044	0.791037
ENST00000548741.5	CNOT2	5.44342	0.00643836	0.792832
ENST00000328939.9	KCNIP1	-0.733335	0.00644333	0.792953
ENST00000567816.1	ZWILCH	4.10117	0.00644942	0.792953
ENST00000613033.1	NBN	-3.63674	0.00644722	0.792953
ENST00000498680.1	HMSD	-1.54748	0.00646775	0.794792
ENST00000451943.6	DDB1	-7.06697	0.00647114	0.794796
ENST00000425402.5	SLC25A48	1.15333	0.00649144	0.796736
ENST00000464206.5	GSTM2	-4.31785	0.00649368	0.796736
ENST00000563861.5	ARL6IP1	6.94875	0.00649984	0.797077
ENST00000366783.8	PSEN2	-6.87259	0.00654078	0.800084
ENST00000457155.6	DNAAF4	2.94358	0.00654535	0.800084
ENST00000518687.1	AC018541.1	-2.21863	0.0065398	0.800084
ENST00000569107.5	CACNA1H	5.66838	0.00653659	0.800084
ENST00000580596.5	TBC1D26	-3.81973	0.00654269	0.800084
ENST00000602612.5	KCNAB2	-6.77152	0.00654807	0.800084
ENST00000669351.1	AC069228.1	-3.9861	0.00654737	0.800084
ENST00000563958.5	METTL22	-3.76846	0.00656044	0.800845
ENST00000659985.1	LINC01105	1.02984	0.00656108	0.800845
ENST00000378867.7	PRR5L	6.04479	0.00657322	0.801085
ENST00000558166.2	AKAP13	-3.70505	0.00657024	0.801085
ENST00000562084.5	BBS4	1.89229	0.00656826	0.801085
ENST00000518306.5	ASPH	1.11037	0.00657689	0.801119
ENST00000509155.1	AC093809.1	-3.06297	0.00658229	0.801363
ENST00000475895.5	MRPS5	0.532472	0.00659175	0.801437
ENST00000530767.5	BCLAF1	-6.76603	0.00658759	0.801437
ENST00000622194.4	NPRL3	9.53664	0.00659308	0.801437
ENST00000341558.3	FOXO4	0.947485	0.0065986	0.80146
ENST00000507337.2	AC091180.2	3.66405	0.00660256	0.80146
ENST00000526894.5	MTFR1L	-3.49043	0.00660423	0.80146
ENST00000678528.1	SYNCRIP	9.78944	0.00660684	0.80146
ENST00000468476.1	PABPC4	-6.70427	0.00661494	0.802031
ENST00000525388.5	DDIAS	-3.39379	0.00661924	0.802141
ENST00000217073.7	PABPC1L	-3.53364	0.00662341	0.802234
ENST00000309958.7	KLK10	5.75208	0.0066684	0.802743
ENST00000347699.8	MAP4K4	9.58469	0.00665974	0.802743
ENST00000422669.1	LTBP1	5.62732	0.00663939	0.802743
ENST00000452851.1	PABPC1P8	-1.13791	0.00663283	0.802743
ENST00000538932.6	ZNF664	5.37405	0.0066493	0.802743
ENST00000538948.5	PIEZO2	5.13944	0.00665711	0.802743
ENST00000541975.2	ZNF268	-3.44143	0.00665668	0.802743
ENST00000587939.5	ZNF627	-1.49737	0.00666182	0.802743
ENST00000588433.5	KATNAL2	4.15743	0.00664644	0.802743
ENST00000604103.1	FOCAD	3.15572	0.00666447	0.802743
ENST00000645553.1	OPA1	-6.75427	0.00666612	0.802743
ENST00000680398.1	ALG8	0.881693	0.00663936	0.802743
ENST00000358146.7	DMRT2	5.51311	0.00668922	0.804542
ENST00000509388.5	RNF4	5.6955	0.00669293	0.804542
ENST00000611706.4	AUTS2	-7.028	0.0066958	0.804542
ENST00000617117.1	AC079949.2	-0.817605	0.00669696	0.804542
ENST00000391802.1	KLK14	5.72253	0.00672613	0.805048
ENST00000415223.1	MTCO1P23	2.15205	0.0067126	0.805048
ENST00000519235.1	GALNT10	-1.83795	0.00673185	0.805048
ENST00000524428.5	SLC37A4	-3.66881	0.00671649	0.805048
ENST00000544499.1	LINC00944	-3.41316	0.006724	0.805048
ENST00000585493.5	ZNF627	-3.50259	0.00672095	0.805048
ENST00000638612.1	PIGT	3.40825	0.00671574	0.805048
ENST00000650094.1	VPS13C	0.978671	0.00672074	0.805048
ENST00000672224.1	PDE10A	-1.10887	0.00673095	0.805048
ENST00000428481.1	PQLC3	4.10081	0.00674916	0.8063
ENST00000450066.6	USP39	5.84278	0.00674684	0.8063
ENST00000558475.5	AC015712.4	-3.56183	0.00675272	0.806318
ENST00000478073.6	TLE6	-3.3235	0.00679645	0.809206
ENST00000485277.1	USP21	1.38952	0.00678704	0.809206
ENST00000492066.5	STX5	-3.64002	0.00678263	0.809206
ENST00000519034.1	AC087752.3	-3.47073	0.00679561	0.809206
ENST00000626960.2	BCAS3	5.53168	0.00679746	0.809206
ENST00000635791.1	AC011139.1	3.97762	0.00679634	0.809206
ENST00000579861.1	HELZ	2.55363	0.00680755	0.809999
ENST00000283225.2	OR14K1	3.49707	0.00681671	0.81068
ENST00000494737.5	CASP12	-3.94188	0.00682425	0.811168
ENST00000648161.1	SNU13	5.43399	0.00683003	0.811448
ENST00000289805.10	SPATA2L	-0.617948	0.0068512	0.811959
ENST00000436652.1	C1orf53	-3.49895	0.0068591	0.811959
ENST00000477984.1	LINC00336	1.01012	0.00688214	0.811959
ENST00000480137.1	CCDC136	0.54243	0.00688419	0.811959
ENST00000490398.5	COL9A3	-3.66917	0.00686579	0.811959
ENST00000525967.5	NPEPL1	-1.18428	0.00685167	0.811959
ENST00000540550.6	TSFM	3.54877	0.00685484	0.811959
ENST00000565128.5	C16orf58	-3.63347	0.00687878	0.811959
ENST00000573009.1	SLC47A1	4.17374	0.00686574	0.811959
ENST00000586431.5	PLPPR2	1.70725	0.0068859	0.811959
ENST00000596208.1	SUPT5H	2.252	0.00687321	0.811959
[truncated: 7,875 more rows]

## Sheet: ACC NDC Vs DLB
Transcript	Gene	logFC	PValue	FDR
ENST00000326317.11	SGSH	-9.76327	3.65195e-36	8.62539e-31
ENST00000394973.4	KCNG3	-7.5581	8.86366e-17	1.04674e-11
ENST00000670455.1	DLG1	11.2175	7.95763e-12	6.26493e-07
ENST00000635957.1	ARID1B	8.92535	2.29112e-11	1.35282e-06
ENST00000530886.5	CSDE1	-9.51306	8.83964e-11	4.1756e-06
ENST00000634374.1	EFEMP1	-8.77064	1.77056e-10	6.9697e-06
ENST00000659386.1	LINC00320	8.76218	3.78881e-10	1.27838e-05
ENST00000542206.5	TOM1L2	-8.66809	5.27707e-10	1.55796e-05
ENST00000572485.5	SLC2A4	8.66874	6.2615e-10	1.61964e-05
ENST00000662184.1	MYO6	9.22196	6.85749e-10	1.61964e-05
ENST00000447232.6	PMS1	8.7187	2.49529e-09	5.35775e-05
ENST00000446185.1	CYB5R1	-6.96786	4.21018e-09	7.7219e-05
ENST00000446096.5	GALNT11	-7.44261	4.43219e-09	7.7219e-05
ENST00000456980.5	OMA1	-8.32515	4.57718e-09	7.7219e-05
ENST00000649643.1	PI15	6.95646	6.78196e-09	0.000106787
ENST00000486530.1	HPS3	7.57268	9.24806e-09	0.000136516
ENST00000601723.5	PLAUR	6.9429	1.02475e-08	0.000142372
ENST00000532742.5	MDP1	-6.55957	2.32063e-08	0.0003045
ENST00000535603.5	IFRD1	-8.18597	2.56528e-08	0.000318886
ENST00000524296.5	SFI1	8.19708	3.08913e-08	0.000364805
ENST00000464632.6	APTX	7.04614	4.02678e-08	0.00045289
ENST00000635984.1	EFHC1	-6.74306	5.80012e-08	0.000607518
ENST00000532102.5	DPF2	7.22926	5.91606e-08	0.000607518
ENST00000512164.1	OR7E85P	-4.99319	7.29266e-08	0.000717677
ENST00000421340.5	ABCF3	7.04149	9.66491e-08	0.000913087
ENST00000436905.5	LINC01351	6.0267	1.16631e-07	0.00105586
ENST00000648638.1	THRAP3	7.70174	1.20702e-07	0.00105586
ENST00000572438.1	CHRNE	7.16392	1.31597e-07	0.00111004
ENST00000489092.5	AP4B1	6.17079	1.38818e-07	0.00113059
ENST00000541341.5	CHFR	5.02334	1.45976e-07	0.00114925
ENST00000466835.5	WBP1	6.90012	1.54401e-07	0.00115065
ENST00000606725.5	SUGP1	6.10895	1.55898e-07	0.00115065
ENST00000451767.6	CFAP61	-4.03583	1.86867e-07	0.00133744
ENST00000419020.1	DDX39B	7.5165	1.94499e-07	0.00135111
ENST00000560117.1	AQR	5.41824	2.04205e-07	0.00137801
ENST00000667534.1	LINC00343	-6.02274	2.17521e-07	0.00139198
ENST00000520694.6	DNPEP	6.83226	2.18063e-07	0.00139198
ENST00000452696.5	DOT1L	7.0448	2.56106e-07	0.00159181
ENST00000450649.6	SCUBE2	-6.36932	2.72028e-07	0.00164742
ENST00000681970.1	NA	7.74304	3.35744e-07	0.00198245
ENST00000389826.7	EIF4E3	-11.0657	3.63673e-07	0.00209498
ENST00000565388.1	AL592146.1	5.96128	4.00736e-07	0.00225353
ENST00000375405.7	SCN1A	11.0409	6.52867e-07	0.003586
ENST00000349780.9	CDK5RAP2	-11.3866	8.09403e-07	0.00434477
ENST00000675298.1	MFN2	6.02807	9.65688e-07	0.00506849
ENST00000536185.5	HMBS	-5.69034	1.00571e-06	0.00516381
ENST00000327569.7	ATP11C	-9.5014	1.08978e-06	0.00533299
ENST00000539061.6	C2CD3	10.3023	1.09141e-06	0.00533299
ENST00000446851.6	LIN54	10.2284	1.1064e-06	0.00533299
ENST00000519069.5	TRIQK	-6.42685	1.39802e-06	0.00660385
ENST00000438068.6	UBE2K	9.2258	1.85216e-06	0.00857752
ENST00000490182.1	SP3	6.00717	1.93656e-06	0.00879595
ENST00000635816.1	BMPR1A	-9.59402	2.03881e-06	0.0089653
ENST00000457573.5	TEX264	5.73441	2.04977e-06	0.0089653
ENST00000469263.5	SLC7A8	8.99368	2.16862e-06	0.00931269
ENST00000683537.1	IARS	-9.20385	2.287e-06	0.00964565
ENST00000407609.7	KBTBD12	9.35899	2.37938e-06	0.00985923
ENST00000256389.5	ADAM20	8.79993	2.51368e-06	0.0102361
ENST00000532445.1	NCAPD3	-6.37939	2.62127e-06	0.0104933
ENST00000656969.1	STX18-AS1	-8.59336	2.87541e-06	0.0111865
ENST00000590498.5	TUBD1	4.98218	2.88914e-06	0.0111865
ENST00000465519.5	ZDHHC19	4.86556	2.94122e-06	0.0112044
ENST00000553624.5	KTN1	-5.27955	3.06989e-06	0.011509
ENST00000400309.5	PCBP3	-7.73314	3.52182e-06	0.0129969
ENST00000345306.10	RAD17	8.99579	3.62102e-06	0.0131574
ENST00000396991.6	PGAP2	-8.06024	3.99024e-06	0.0139769
ENST00000660553.1	DLG1	-8.37127	4.02134e-06	0.0139769
ENST00000639977.1	ADGRE4P	-4.89953	4.02406e-06	0.0139769
ENST00000006275.8	TRAPPC6A	-7.43747	4.96464e-06	0.0167891
ENST00000536272.5	KIAA1958	8.67856	5.03697e-06	0.0167891
ENST00000393313.5	ZNF800	9.40447	5.04698e-06	0.0167891
ENST00000216080.5	LMF2	-8.56491	5.37205e-06	0.0176223
ENST00000640066.1	CUTALP	5.35753	5.57128e-06	0.0179046
ENST00000558602.5	IDH3A	8.22546	5.60973e-06	0.0179046
ENST00000340630.9	IFT27	5.38499	6.08678e-06	0.0190962
ENST00000542877.5	TNC	-7.61204	6.14479e-06	0.0190962
ENST00000645809.1	PCA3	8.39412	6.57098e-06	0.0201555
ENST00000529252.2	FAM66E	-6.12572	6.81928e-06	0.0202122
ENST00000450638.5	TCN2	-6.78056	6.82549e-06	0.0202122
ENST00000441890.5	UBAP2L	-7.29222	6.92776e-06	0.0202122
ENST00000652649.1	MXI1	-7.16406	6.93178e-06	0.0202122
ENST00000262186.10	KCNH2	8.47784	7.11446e-06	0.0204919
ENST00000542328.5	ABCB8	7.94292	7.51745e-06	0.0213918
ENST00000675190.1	AC012368.1	7.63131	8.33853e-06	0.0234458
ENST00000480420.6	CTPS1	7.8489	9.25548e-06	0.025517
ENST00000471177.1	SZT2	-5.19567	9.29123e-06	0.025517
ENST00000356331.9	SH3BP2	9.54427	9.80657e-06	0.0262483
ENST00000566279.5	TCF4	7.50883	9.8141e-06	0.0262483
ENST00000674176.1	PRKN	-7.29434	9.89093e-06	0.0262483
ENST00000595904.6	POLD1	8.04602	1.00497e-05	0.0263734
ENST00000502387.5	SNX24	-5.2901	1.01844e-05	0.0264331
ENST00000529456.1	FAM66B	7.75289	1.07477e-05	0.0273764
ENST00000400308.5	PCBP3	7.83041	1.07797e-05	0.0273764
ENST00000620850.4	TBX18-AS1	-6.08961	1.14314e-05	0.0283862
ENST00000401507.7	KIF2A	9.38076	1.14745e-05	0.0283862
ENST00000676478.1	HGS	8.44942	1.15378e-05	0.0283862
ENST00000635253.2	DOCK7	8.12821	1.18593e-05	0.0288762
ENST00000465030.1	SNX12	-4.65085	1.21836e-05	0.0291929
ENST00000443175.1	PIK3IP1	5.77072	1.22365e-05	0.0291929
ENST00000393491.7	FOXP2	8.17609	1.32072e-05	0.0311936
ENST00000591686.1	FBXO46	4.36056	1.34429e-05	0.031436
ENST00000523470.1	TOB1-AS1	4.17522	1.38408e-05	0.0315921
ENST00000521780.5	EPHX2	8.33959	1.38865e-05	0.0315921
ENST00000357852.3	SFI1	7.10543	1.41494e-05	0.0315921
ENST00000651020.1	ZFHX4	-7.04583	1.41862e-05	0.0315921
ENST00000583388.1	DHRS7B	-7.08063	1.42875e-05	0.0315921
ENST00000527423.5	EPB41L2	7.38352	1.44184e-05	0.0315921
ENST00000666891.1	LINC01278	3.17	1.4446e-05	0.0315921
ENST00000681397.1	PPIB	5.34689	1.48999e-05	0.0318813
ENST00000324823.10	ZNF185	7.60218	1.49382e-05	0.0318813
ENST00000374930.7	NUP35	7.23008	1.49832e-05	0.0318813
ENST00000542186.1	REXO2	-6.53846	1.52912e-05	0.0322461
ENST00000536376.5	ATP2A1	7.12103	1.60918e-05	0.0336342
ENST00000396392.5	PGM5	3.74928	1.66134e-05	0.0343863
ENST00000536323.5	PRPSAP2	7.53221	1.67429e-05	0.0343863
ENST00000651183.1	TMC1	-7.5816	1.84171e-05	0.0374989
ENST00000559779.2	CERNA1	-5.11238	1.93994e-05	0.0389779
ENST00000617444.5	SLC35E2B	1.05074	1.94736e-05	0.0389779
ENST00000371658.3	TMEM189	6.73218	2.12972e-05	0.0422697
ENST00000468318.5	CNIH4	-7.64315	2.17222e-05	0.0427539
ENST00000651984.1	MLF1	7.3639	2.20856e-05	0.0429068
ENST00000409970.6	GSDME	7.71173	2.21632e-05	0.0429068
ENST00000494862.1	HDLBP	6.64396	2.25793e-05	0.043357
ENST00000445030.5	SEPT2	-5.25968	2.36099e-05	0.0446773
ENST00000461295.1	SEPT10	7.13493	2.36452e-05	0.0446773
ENST00000457041.5	CAB39L	-7.52616	2.52914e-05	0.047128
ENST00000436178.1	IDE	7.03665	2.53515e-05	0.047128
ENST00000366779.6	NA	-6.20399	2.55408e-05	0.047128
ENST00000401609.5	RPL3	8.07419	2.58869e-05	0.0473963
ENST00000646925.1	CLEC20A	4.31781	2.88898e-05	0.0521147
ENST00000474718.5	C10orf128	-5.16675	2.89053e-05	0.0521147
ENST00000682145.1	VPS13B	6.94543	2.9496e-05	0.0527769
ENST00000587169.5	CIRBP	-5.95076	3.02863e-05	0.0537834
ENST00000503550.5	MTRR	4.74656	3.05991e-05	0.0539335
ENST00000446342.5	PLAU	6.81329	3.1265e-05	0.0546989
ENST00000661004.1	AC091948.1	6.87481	3.23087e-05	0.0561093
ENST00000538086.5	XPOT	7.62464	3.25471e-05	0.0561107
ENST00000530832.5	IDNK	-6.38008	3.28742e-05	0.0562639
ENST00000476964.6	SOX2-OT	-7.48493	3.39192e-05	0.0576349
ENST00000586263.5	NEDD4L	7.09003	3.43398e-05	0.057664
ENST00000512991.5	ADH5	4.94092	3.44247e-05	0.057664
ENST00000570504.5	ACAP1	-5.76398	3.49092e-05	0.0580639
ENST00000651455.1	MTR	6.98593	3.69151e-05	0.0609709
ENST00000379016.7	HIPK3	-11.4214	3.7734e-05	0.0618905
ENST00000675734.1	CAST	-6.79657	3.93069e-05	0.0635552
ENST00000671116.1	LINC01473	-6.15524	3.93117e-05	0.0635552
ENST00000367286.7	RNPEP	-7.1367	3.96316e-05	0.0635552
ENST00000583217.1	EIF4A1	6.77229	3.98252e-05	0.0635552
ENST00000319349.10	ETV4	6.95764	4.26619e-05	0.0666477
ENST00000533515.5	SLC43A1	4.70915	4.28089e-05	0.0666477
ENST00000643088.1	TSC2	-10.7606	4.30104e-05	0.0666477
ENST00000448303.5	RBM39	7.87941	4.30958e-05	0.0666477
ENST00000553571.5	NSFL1C	-4.40438	4.33282e-05	0.0666477
ENST00000511163.5	GAK	4.09194	4.36599e-05	0.0666477
ENST00000483868.5	TPRA1	6.7336	4.37384e-05	0.0666477
ENST00000523191.5	AC022639.1	-3.95082	4.4413e-05	0.0672418
ENST00000349457.8	ADGRG5	-6.23504	4.55114e-05	0.068466
ENST00000419875.2	PIPOX	-5.20006	4.81471e-05	0.0719725
ENST00000324581.10	MYO5B	6.31479	4.94781e-05	0.0734971
ENST00000436226.1	ANKZF1	-5.81403	5.13055e-05	0.0757353
ENST00000665061.1	PRKAR2A-AS1	-10.3817	5.1972e-05	0.0762426
ENST00000530953.6	ACADM	7.32128	5.24632e-05	0.0764881
ENST00000596512.5	MAN2B1	6.48974	5.50572e-05	0.0794993
ENST00000676768.1	DPP4	6.42996	5.52018e-05	0.0794993
ENST00000589709.1	VAT1	-5.60359	5.85448e-05	0.0838028
ENST00000608394.5	APBB1	6.92405	5.93614e-05	0.0839948
ENST00000589428.5	R3HDM4	7.05228	5.93902e-05	0.0839948
ENST00000677812.1	CIT	-10.7119	6.03421e-05	0.0848331
ENST00000439887.6	GSPT1	6.68291	6.21929e-05	0.0869177
ENST00000569595.5	NUP93	5.89649	6.31721e-05	0.0877669
ENST00000401393.7	INO80	-10.2756	6.41454e-05	0.088598
ENST00000441586.2	PRSS48	-5.38085	6.58056e-05	0.0903625
ENST00000335438.7	ARL13B	6.26312	6.72459e-05	0.0918066
ENST00000673199.1	PTP4A1	-9.81719	6.93751e-05	0.0941691
ENST00000453551.6	PUF60	10.6014	7.1648e-05	0.0966986
ENST00000431645.1	SRRT	6.3532	7.43152e-05	0.0997285
ENST00000616533.4	ZFAND6	-9.83961	7.57416e-05	0.100753
ENST00000548458.6	C12orf75	6.32952	7.59318e-05	0.100753
ENST00000416896.1	IQCG	-6.02966	7.71613e-05	0.100867
ENST00000494695.4	MYCBP	3.4989	7.71861e-05	0.100867
ENST00000525997.1	PUM1	5.50216	7.72991e-05	0.100867
ENST00000393046.3	PIAS3	6.61573	7.8722e-05	0.101789
ENST00000610187.1	BX649632.1	-3.86145	7.90649e-05	0.101789
ENST00000582568.1	MARCH10	-4.25035	7.92985e-05	0.101789
ENST00000543784.5	PARPBP	3.26238	8.00145e-05	0.102153
ENST00000556303.1	SNX6	6.61501	8.30012e-05	0.105004
ENST00000436774.6	ZNF384	6.76913	8.31368e-05	0.105004
ENST00000444130.1	AP000561.1	5.7474	8.42808e-05	0.105883
ENST00000357607.6	BMX	-5.17721	8.90572e-05	0.11008
ENST00000654472.1	AL445426.1	-6.66355	8.91987e-05	0.11008
ENST00000624497.3	AL449403.2	-2.71967	8.92545e-05	0.11008
ENST00000514029.5	AR	-4.95321	8.9486e-05	0.11008
ENST00000630010.2	ITGA9-AS1	5.71814	9.0469e-05	0.110507
ENST00000591675.1	AL050343.1	6.30985	9.07688e-05	0.110507
ENST00000479187.5	LRRK2	-9.27151	0.000101549	0.122997
ENST00000458637.6	MYO7A	-8.98178	0.000104451	0.125051
ENST00000540600.5	DRD2	-5.02265	0.000104653	0.125051
ENST00000479734.1	DDX17	2.13221	0.000105609	0.125051
ENST00000525807.6	CTSH	-9.52166	0.000105673	0.125051
ENST00000672666.1	ASXL2	5.81485	0.000106149	0.125051
ENST00000651401.1	TYMP	-5.46275	0.000106421	0.125051
ENST00000466588.5	GAPDH	-8.94181	0.000107466	0.125357
ENST00000379152.7	SLC7A6	-8.82681	0.000107743	0.125357
ENST00000509063.5	ALB	-5.39773	0.000111321	0.128885
ENST00000507085.5	FAM135A	4.14186	0.000112383	0.12948
ENST00000368087.8	ARG1	-5.87637	0.000113819	0.130475
ENST00000586016.5	SLC25A39	7.48687	0.000114352	0.130475
ENST00000262418.12	SLC4A1	-4.99764	0.000116187	0.131931
ENST00000650696.1	MXI1	10.2857	0.000116796	0.131988
ENST00000555055.6	XRCC3	-8.97019	0.000118612	0.133402
ENST00000649680.1	PEG3	9.87447	0.000119269	0.133505
ENST00000661704.1	SNAI3-AS1	-5.51083	0.000120641	0.134405
ENST00000254108.12	FUS	-8.70599	0.000121705	0.134648
ENST00000315249.11	RFFL	10.6185	0.000122	0.134648
ENST00000546286.5	STK38L	-5.24329	0.000123778	0.135345
ENST00000466914.2	KCNT2	-5.79928	0.000124405	0.135345
ENST00000680316.1	HSP90B1	-9.71635	0.000124726	0.135345
ENST00000421207.2	LINC01354	5.6575	0.000124923	0.135345
ENST00000397281.6	REPIN1	-8.58223	0.000128218	0.138279
ENST00000514487.1	AC008443.5	-5.95241	0.000130961	0.140123
ENST00000620640.4	MYO19	6.20588	0.000131114	0.140123
ENST00000675719.1	IQSEC2	9.43935	0.000132886	0.14099
ENST00000674775.1	IGHMBP2	-3.72971	0.000133219	0.14099
ENST00000551809.1	GPR84	-3.47684	0.000133716	0.14099
ENST00000479270.6	ARHGEF26-AS1	10.1032	0.000138679	0.145037
ENST00000495292.1	FAM107B	3.37142	0.000138782	0.145037
ENST00000684081.1	KNDC1	6.0202	0.000139911	0.145573
ENST00000515166.5	PARP8	-8.36072	0.000140596	0.145644
ENST00000411410.1	TRIM32	-5.73011	0.000142675	0.147152
ENST00000474476.5	FGGY	6.00874	0.000146908	0.15086
ENST00000428196.5	KLKB1	-2.34134	0.000147947	0.150912
ENST00000505113.6	NA	-8.76304	0.000148237	0.150912
ENST00000498276.2	KDM5B	-8.27536	0.000150535	0.152053
ENST00000377394.7	SF1	9.56863	0.000150645	0.152053
ENST00000654761.1	AC025887.2	-2.81108	0.000151797	0.152286
ENST00000662539.1	AC103855.2	-8.72852	0.000152669	0.152286
ENST00000380152.8	BRCA2	-8.38648	0.000152811	0.152286
ENST00000426894.5	ECT2	3.31782	0.000154643	0.153465
ENST00000644933.1	TPP1	5.90382	0.000155632	0.1538
ENST00000536554.5	TOM1L1	-8.04646	0.000156694	0.154204
ENST00000486509.1	CDC7	5.29429	0.000158166	0.155006
ENST00000306388.10	TBCA	-8.13595	0.000160893	0.155806
ENST00000329305.6	TPM2	-8.49679	0.000161232	0.155806
ENST00000536461.5	KDM4B	9.72229	0.000161595	0.155806
ENST00000682518.1	RAB18	-8.66614	0.00016162	0.155806
ENST00000596238.1	C3	-3.96498	0.000162777	0.156283
ENST00000671136.1	SNHG14	2.01343	0.000167918	0.15878
ENST00000543915.6	IL4R	10.4221	0.000168078	0.15878
ENST00000564978.5	NFATC2IP	-8.38244	0.000168089	0.15878
ENST00000681594.1	OAS3	-4.10672	0.000168904	0.15878
ENST00000276602.10	TERF1	9.58613	0.000169155	0.15878
ENST00000510282.1	CUL9	-5.44318	0.000169411	0.15878
ENST00000360779.4	SDCBP2	5.80354	0.000170785	0.159435
ENST00000437978.5	ICA1L	-3.2726	0.000172789	0.160671
ENST00000519415.6	OXR1	-8.99691	0.000174148	0.161005
ENST00000315544.6	CNOT4	-8.43234	0.000174512	0.161005
ENST00000372296.5	PSMD10	-6.3749	0.000176523	0.162227
ENST00000648665.1	MYT1L	9.99041	0.000177335	0.162341
ENST00000340209.8	RBFOX1	-8.36266	0.000179519	0.163707
ENST00000653917.1	MYO6	-9.13541	0.000180245	0.163736
ENST00000393545.9	SPATA7	-7.8208	0.000184043	0.165914
ENST00000674010.1	SHANK3	-5.06935	0.000184048	0.165914
ENST00000492396.5	PDCD10	-8.17438	0.000186017	0.166698
ENST00000297564.6	COX6C	9.22504	0.000186329	0.166698
ENST00000489549.5	GABPB2	6.19132	0.000189238	0.168229
ENST00000432020.2	MDH2	5.17033	0.000190011	0.168229
ENST00000361195.6	QKI	9.369	0.000190481	0.168229
ENST00000648882.1	EIF2B5	-7.66848	0.000190889	0.168229
ENST00000674036.8	WHRN	-8.27865	0.000191729	0.168341
ENST00000558709.1	SCG3	-4.49158	0.000192671	0.168541
ENST00000534750.6	NLRP6	-5.04319	0.000197755	0.17235
ENST00000414380.1	SH2D3C	2.92081	0.000200515	0.174113
ENST00000584998.5	IKBKE	5.95534	0.000201613	0.174426
ENST00000346964.6	DLG1	9.23842	0.000203404	0.175247
ENST00000341949.9	DALRD3	-7.78383	0.000205222	0.175247
ENST00000265626.8	PMEPA1	-7.88429	0.000205445	0.175247
ENST00000563087.2	AC137932.1	-4.21396	0.00020553	0.175247
ENST00000437009.5	PCDH15	9.29718	0.000207139	0.175983
ENST00000429504.6	CERS1	-8.96622	0.000208125	0.176187
ENST00000521362.1	FABP6	5.63116	0.000211199	0.178151
ENST00000299667.9	ZNF3	-7.95203	0.000212055	0.178237
ENST00000579762.1	TMEM199	5.7353	0.000214157	0.179178
ENST00000651785.1	CD59	9.56131	0.000214692	0.179178
ENST00000602438.1	BORCS8-MEF2B	5.76005	0.000217181	0.180617
ENST00000301781.10	BSCL2	8.86706	0.00021829	0.180899
ENST00000628822.2	MYO18A	-7.9303	0.000219053	0.180899
ENST00000567078.2	AC138811.2	8.60022	0.00022177	0.182257
ENST00000621681.4	FSTL4	-7.91298	0.000223418	0.182257
ENST00000379663.7	EXOSC9	5.93023	0.00022374	0.182257
ENST00000504953.5	SPOCK3	9.5832	0.000223783	0.182257
ENST00000509137.6	FBXO27	8.57571	0.000227606	0.183906
ENST00000520299.5	ANK1	-7.68927	0.000228596	0.183906
ENST00000488567.5	MTERF4	8.34757	0.000229477	0.183906
ENST00000651687.1	POLR3G	8.74895	0.000230876	0.183906
ENST00000567434.5	CCNDBP1	5.55472	0.000230882	0.183906
ENST00000636069.1	AL021368.4	5.2005	0.000231751	0.183906
ENST00000226299.9	LAP3	-7.45847	0.000232275	0.183906
ENST00000358005.7	CCDC32	5.3598	0.000232709	0.183906
ENST00000409469.5	CUL1	-7.79277	0.000233359	0.183906
ENST00000474617.1	CCM2	-8.08062	0.000233595	0.183906
ENST00000638336.1	SLC35A3	-7.71745	0.0002348	0.18416
ENST00000587686.1	TJP3	5.59942	0.000235859	0.18416
ENST00000430760.5	CDK14	4.97583	0.000236426	0.18416
ENST00000433216.6	TAX1BP1	8.92296	0.000237678	0.18416
ENST00000439983.5	DBNL	5.87554	0.000237816	0.18416
ENST00000451849.1	ZNF776	2.16407	0.000239569	0.184911
ENST00000360057.7	TPK1	-7.19206	0.000242521	0.18658
ENST00000586890.5	EPOR	5.96857	0.000244191	0.187255
ENST00000496094.5	NTM	-7.82073	0.000250921	0.191793
ENST00000607245.1	AC137630.3	3.83118	0.000252185	0.191945
ENST00000428681.3	AC093495.1	5.61837	0.000252745	0.191945
ENST00000681277.1	IFIT3	-8.28202	0.000254929	0.192983
ENST00000629385.1	ABCC4	-7.68749	0.00025727	0.194133
ENST00000344721.8	NR3C2	1.06995	0.00025813	0.194162
ENST00000580435.5	CENPX	-7.20052	0.000259454	0.194538
ENST00000391802.1	KLK14	5.52894	0.00026182	0.195586
ENST00000519839.1	ENTPD4	5.34862	0.000262508	0.195586
ENST00000667552.1	AC083805.1	5.14249	0.000263368	0.19561
ENST00000683629.1	ARMC9	-7.81168	0.00026522	0.196368
ENST00000573165.1	CORO7	-3.87142	0.000269077	0.198343
ENST00000589251.5	SGTA	-7.6146	0.0002696	0.198343
ENST00000446009.1	HUS1	5.48363	0.000271137	0.198343
ENST00000674398.1	LARS	-7.87202	0.000273043	0.198343
ENST00000529361.5	NAP1L4	3.91441	0.000273552	0.198343
ENST00000586951.6	SLC14A1	-5.34375	0.00027367	0.198343
ENST00000465216.1	TSGA10	4.50637	0.000273767	0.198343
ENST00000464782.5	TFDP2	3.52867	0.000276769	0.199905
ENST00000677203.1	PARP1	-7.95154	0.000278227	0.200345
ENST00000520672.2	PCDHA2	-7.53371	0.000279209	0.20041
ENST00000666138.1	AC116565.2	8.28604	0.000280156	0.20041
ENST00000455420.5	AC008163.1	-3.88475	0.000280862	0.20041
ENST00000510694.3	LINC01234	5.81703	0.000283729	0.201312
ENST00000555365.5	SDR39U1	5.88796	0.000284673	0.201312
ENST00000372997.3	NUDT13	-7.55145	0.000284683	0.201312
ENST00000578220.5	MYO15B	-4.26509	0.00028691	0.201751
ENST00000630868.1	CDRT1	-4.57272	0.000287012	0.201751
ENST00000457984.1	AC093899.1	3.29494	0.000289381	0.202812
ENST00000585841.5	LASP1	7.87914	0.00029346	0.204773
ENST00000448795.5	FGF12	-6.32881	0.000293913	0.204773
ENST00000409634.5	FIGN	2.55569	0.000296108	0.205417
ENST00000554429.5	PRPF39	-7.76532	0.000296576	0.205417
ENST00000457064.1	MAPKAPK3	-4.8149	0.000298118	0.205839
ENST00000474408.1	EIF2D	-5.16909	0.000298929	0.205839
ENST00000532859.1	PHBP2	-7.29264	0.000300306	0.206187
ENST00000347108.7	DZIP1	8.51278	0.000301546	0.206315
ENST00000509699.6	FBXO38	-7.23045	0.00030224	0.206315
ENST00000675649.1	CEP41	8.5827	0.000303427	0.206528
ENST00000381573.8	CD274	-7.03129	0.000307425	0.207666
ENST00000677370.1	NPEPPS	-7.82701	0.00030836	0.207666
ENST00000313434.10	ZNF135	8.29369	0.000308514	0.207666
ENST00000640268.1	PIGN	-3.11886	0.000308617	0.207666
ENST00000423097.5	EIF4ENIF1	2.74513	0.00031018	0.208125
ENST00000379957.9	LETM2	8.03822	0.000311617	0.208497
ENST00000334553.10	KLC1	8.16444	0.000313829	0.209384
ENST00000583325.1	PIEZO2	5.4437	0.000314919	0.20952
ENST00000606752.1	USP6NL	-7.14261	0.000318545	0.211337
ENST00000643619.1	SLC29A3	-6.97122	0.000320199	0.211839
ENST00000422508.6	CD109	8.43871	0.000323327	0.213045
ENST00000377632.5	SLC4A5	-7.15544	0.000325056	0.213045
ENST00000605679.5	SLC35G1	3.77154	0.00032526	0.213045
ENST00000304716.12	AAMDC	-4.91315	0.00032685	0.213045
ENST00000531619.1	NEU3	2.09804	0.000327213	0.213045
ENST00000466877.5	NAA10	-7.0163	0.000328314	0.213045
ENST00000360496.5	SNTB2	5.18659	0.000328337	0.213045
ENST00000676942.1	BCL2L1	8.43255	0.000332268	0.215006
ENST00000503952.5	INTU	6.47152	0.000334731	0.215591
ENST00000660560.1	LINC00343	4.99137	0.000334999	0.215591
ENST00000353414.8	COL11A1	-6.8905	0.000336461	0.215944
ENST00000531410.5	EPB41L2	-7.57796	0.00033752	0.216037
ENST00000652590.1	MYD88	-7.16031	0.000341423	0.217012
ENST00000682689.1	CEP63	4.68057	0.000342109	0.217012
ENST00000495241.5	DLGAP4	-7.02335	0.000342919	0.217012
ENST00000442711.1	INHBA	5.6659	0.000343871	0.217012
ENST00000340309.7	UBE2V1	-7.76918	0.000345235	0.217012
ENST00000636009.1	ASAH1	7.91826	0.000345243	0.217012
ENST00000680780.1	SLC6A15	7.98542	0.000345476	0.217012
ENST00000512339.5	FAM13A	-4.93966	0.000348963	0.217727
ENST00000612120.4	ACACA	1.97576	0.000349938	0.217727
ENST00000444509.1	SENP2	3.03982	0.000350029	0.217727
ENST00000358477.6	TRPC4	7.5703	0.000350301	0.217727
ENST00000583320.5	SNX11	-7.28595	0.000357692	0.221737
ENST00000451809.6	MAGI2-AS3	6.31229	0.000363698	0.22487
ENST00000682623.1	BBS2	-6.96559	0.000367325	0.226519
ENST00000620044.4	MARK4	-7.3696	0.0003701	0.227212
ENST00000482287.5	KPNA1	7.68258	0.000370371	0.227212
ENST00000515470.1	MINOS1P4	-4.10677	0.000372348	0.227833
ENST00000668422.1	MIR3976HG	5.66867	0.000380755	0.232319
ENST00000640172.1	PAX6	7.70609	0.000381648	0.232319
ENST00000675269.1	SCN11A	-2.8441	0.000385466	0.233402
ENST00000472407.5	CCDC126	5.59571	0.000386112	0.233402
ENST00000604428.5	AKR1C2	-4.67973	0.0003865	0.233402
ENST00000417869.6	PPIEL	4.91972	0.000388319	0.233402
ENST00000372434.5	HYI	5.02009	0.000388367	0.233402
ENST00000619493.4	ARFRP1	-8.15101	0.000393578	0.235933
ENST00000579591.1	CDKN2B	5.62269	0.000394734	0.236027
ENST00000673772.1	ATP7B	-7.47999	0.000400503	0.238626
ENST00000545373.1	ABCB9	-7.03885	0.000401102	0.238626
ENST00000655085.1	AC244502.1	-4.6827	0.000404404	0.239858
ENST00000567494.5	DNASE1L2	7.86524	0.000405203	0.239858
ENST00000471497.5	ISY1	-6.72063	0.00041219	0.243253
ENST00000477715.5	SPATA9	5.31329	0.000412999	0.243253
ENST00000561856.1	TANGO6	-4.66869	0.000414473	0.243514
ENST00000517403.5	PABPC1	7.84731	0.000418269	0.245135
ENST00000683495.1	IARS	7.75498	0.000430452	0.250953
ENST00000431201.5	PISD	4.41087	0.000431049	0.250953
ENST00000621889.1	KCNH7	8.10457	0.000431384	0.250953
ENST00000488912.5	COL21A1	4.56015	0.000434092	0.251908
ENST00000523407.1	FAM120AOS	8.0966	0.000438779	0.253118
ENST00000667944.1	AC011247.1	3.63313	0.000438867	0.253118
ENST00000550353.5	ERGIC2	-6.89244	0.000439393	0.253118
ENST00000464463.6	OFD1	-7.21017	0.000441879	0.253845
ENST00000574980.5	HCFC1R1	-6.58327	0.000442804	0.253845
ENST00000355125.3	BTBD7	8.19077	0.000448528	0.255432
ENST00000368581.8	RSPH4A	-6.92474	0.000448748	0.255432
ENST00000666057.1	NA	4.95762	0.000448817	0.255432
ENST00000646585.1	SLC1A2	8.09854	0.000450268	0.255642
ENST00000337174.7	CAMKK2	-6.78263	0.000464172	0.262904
ENST00000373852.9	C20orf24	-6.3448	0.000465628	0.263098
ENST00000559306.1	DAPK2	-3.78816	0.000468259	0.263118
ENST00000492805.1	NPRL2	-6.36326	0.00046862	0.263118
ENST00000520013.5	RARS	-6.79835	0.000469006	0.263118
ENST00000492244.5	FDPS	-6.75562	0.000472977	0.264717
ENST00000667682.1	AL132857.2	-3.17471	0.000483058	0.269284
ENST00000636854.3	KLHL33	7.41595	0.000484366	0.269284
ENST00000587739.1	CHAF1A	5.18712	0.000484558	0.269284
ENST00000645681.2	MED19	-6.60473	0.000487725	0.270408
ENST00000527262.5	PARP10	-6.87598	0.000494728	0.273092
ENST00000478111.5	TRIM13	4.93026	0.000495231	0.273092
ENST00000440277.6	PHB2	-6.84805	0.000496786	0.273092
ENST00000225275.4	MPO	-4.66731	0.00049735	0.273092
ENST00000536884.1	REM2	-4.66562	0.000498348	0.273092
ENST00000587583.6	TMEM161A	-6.74462	0.000505493	0.275963
ENST00000524446.2	DENND5A	7.18281	0.000505923	0.275963
ENST00000667198.1	AL512634.1	4.14	0.000509198	0.276147
ENST00000470504.1	PTPRZ1	7.54386	0.000509304	0.276147
ENST00000496169.5	MKRN1	7.94531	0.000509768	0.276147
ENST00000432621.5	AP001347.1	-5.68555	0.000515089	0.278153
ENST00000620862.4	BCL2L11	7.64441	0.000515826	0.278153
ENST00000536738.5	WSB2	4.19304	0.000518327	0.278865
ENST00000629575.2	UBAP2	7.74974	0.000520225	0.278995
ENST00000356937.7	CDK11A	1.96065	0.000520932	0.278995
ENST00000679959.1	VPS53	4.55688	0.00052424	0.279534
ENST00000370481.9	GBP3	7.77937	0.000524305	0.279534
ENST00000582319.5	CD300A	-2.16737	0.000528239	0.280997
ENST00000538470.2	DDB1	7.25963	0.000531703	0.282204
ENST00000472440.1	WDR13	-6.36548	0.000535911	0.283635
ENST00000658578.1	LINC00507	8.071	0.000537088	0.283635
ENST00000635099.1	ATRIP	-6.39754	0.000538001	0.283635
ENST00000489094.1	GTF2IRD1	7.32751	0.000546293	0.287365
ENST00000540644.1	DYRK4	4.88905	0.000550333	0.288784
ENST00000429186.2	RELN	-4.31529	0.000552234	0.288784
ENST00000526312.5	EXPH5	-3.36951	0.000554103	0.288784
ENST00000581738.5	DYM	5.70625	0.000554147	0.288784
ENST00000584154.5	NSRP1	-4.15564	0.000555104	0.288784
ENST00000665767.1	LINC01649	5.00843	0.000560708	0.290667
ENST00000586703.1	LPAR2	-6.47985	0.000564695	0.290667
ENST00000672126.2	BRPF1	-7.08984	0.000564949	0.290667
ENST00000526005.5	KBTBD4	7.69077	0.000564951	0.290667
ENST00000465026.1	CENPS-CORT	-6.45999	0.000566792	0.290667
ENST00000272610.3	FAHD2B	7.52275	0.000567107	0.290667
ENST00000677481.1	SYNCRIP	7.539	0.000567338	0.290667
ENST00000562277.5	ERI2	-6.36759	0.000571969	0.292405
ENST00000518505.1	TG	-4.3982	0.000574505	0.292843
ENST00000356764.6	PPP1R12B	-6.404	0.000575306	0.292843
ENST00000402438.5	CYB5R3	7.2579	0.000579636	0.294413
ENST00000491767.6	MLF1	-6.3813	0.000583245	0.294956
ENST00000480444.1	RNF146	7.35235	0.000585144	0.294956
ENST00000574954.5	ARRB2	7.4206	0.00058549	0.294956
ENST00000548984.1	PFDN5	-6.4121	0.000585702	0.294956
ENST00000450966.5	USP40	8.89391	0.000591022	0.296477
ENST00000482515.5	OARD1	5.35586	0.000591232	0.296477
ENST00000412028.5	NKIRAS1	-6.69792	0.000594927	0.297641
ENST00000480608.5	DGCR6	7.29917	0.000596074	0.297641
ENST00000405673.5	FAM118A	1.83563	0.000601649	0.299791
ENST00000410044.5	LSM5	-6.12456	0.000604986	0.300819
ENST00000678761.1	HSPD1	6.82629	0.000609952	0.301713
ENST00000591857.5	ACOX1	4.98573	0.000612402	0.301713
ENST00000661229.1	DLG1	-7.40819	0.00061248	0.301713
ENST00000571210.1	MFAP4	3.24669	0.000614439	0.301713
ENST00000367284.10	ELF3	-4.13009	0.000614797	0.301713
ENST00000507881.5	PRR7	1.94452	0.000615356	0.301713
ENST00000606696.6	NR2F1-AS1	5.15851	0.000617834	0.301713
ENST00000236957.9	EEF1B2	-5.04116	0.000619033	0.301713
ENST00000513702.5	TMEM33	-6.57351	0.000620382	0.301713
ENST00000680072.1	AKAP9	7.26966	0.000622946	0.301713
ENST00000455086.5	ASNS	7.61605	0.000623356	0.301713
ENST00000542192.5	CACFD1	7.27166	0.000624678	0.301713
ENST00000295566.8	YY1AP1	7.98303	0.000625092	0.301713
ENST00000553745.5	ABCD4	-7.52383	0.000626511	0.301713
ENST00000668987.1	AC079779.3	4.54097	0.000627576	0.301713
ENST00000669771.1	LINC01727	-4.54763	0.000629978	0.301713
ENST00000523883.5	SLC25A37	2.95935	0.000630208	0.301713
ENST00000655751.1	AC127496.5	1.78425	0.000630647	0.301713
ENST00000417065.5	TTLL3	7.66237	0.000631054	0.301713
ENST00000521447.5	STAU2	7.80725	0.000633851	0.302438
ENST00000462976.1	CDK18	6.9746	0.00063995	0.304732
ENST00000494980.5	CHMP2B	7.02982	0.00064297	0.305555
ENST00000637255.1	DOCK7	-3.77367	0.000644594	0.305711
ENST00000681169.1	ATF6	-6.30709	0.000651776	0.308132
ENST00000399878.8	SEL1L3	1.68364	0.000652307	0.308132
ENST00000483124.1	SLC9A9	-6.25906	0.000656535	0.30951
ENST00000433637.2	AL589740.1	-6.14323	0.000658518	0.309623
ENST00000594283.5	OCEL1	-6.09603	0.000659522	0.309623
ENST00000379409.6	PLEKHN1	4.27747	0.000660707	0.309623
ENST00000361211.9	CSAG1	3.29585	0.000664505	0.310786
ENST00000558760.5	GMPR2	6.7347	0.000666789	0.311237
ENST00000652527.1	FTX	7.15396	0.000669506	0.311889
ENST00000497122.5	SOX2-OT	-3.83498	0.000671802	0.312343
ENST00000515151.1	PPWD1	-1.31457	0.000674781	0.312942
ENST00000637633.2	AGPS	-6.3564	0.00067574	0.312942
ENST00000669917.1	MIR4435-2HG	-6.23994	0.000678408	0.313477
ENST00000523956.1	DUSP26	7.3744	0.00067955	0.313477
ENST00000426689.6	NME6	6.83799	0.000683112	0.314506
ENST00000359326.9	C1orf112	7.30218	0.000686676	0.315531
ENST00000564360.5	ADGRG1	-4.0513	0.000695929	0.318574
ENST00000492526.5	SLTM	-5.88623	0.00069674	0.318574
ENST00000250055.3	SOX15	-6.01501	0.000697618	0.318574
ENST00000623715.2	ANKRD20A21P	-1.56437	0.000699385	0.318574
ENST00000674684.1	CEP120	7.36402	0.00070004	0.318574
ENST00000667670.1	MIR4435-2HG	-6.72169	0.000709199	0.322103
ENST00000563634.1	AC026464.3	-6.01268	0.000710524	0.322103
ENST00000551590.5	TCTN1	7.67644	0.000719212	0.324511
ENST00000612193.1	IKBKGP1	6.98723	0.000719963	0.324511
ENST00000530636.5	EPS8L2	7.33409	0.000722047	0.324511
ENST00000535835.5	SPARCL1	-6.5316	0.000722354	0.324511
ENST00000392221.5	EEF1B2	-5.99619	0.000722705	0.324511
ENST00000591783.5	ALG1	3.36637	0.000725921	0.325336
ENST00000541974.5	PACRG	4.32278	0.000727334	0.325352
ENST00000477237.1	XRN1	4.27251	0.000731817	0.326739
ENST00000523449.5	HNRNPH1	7.65084	0.000736341	0.328139
ENST00000674351.1	SYNJ1	-11.7024	0.000747419	0.332448
ENST00000497830.5	MCCC1	7.3734	0.000749611	0.332796
ENST00000471440.6	CFHR3	-4.1117	0.000754777	0.334461
ENST00000611517.4	TMEM222	7.4533	0.000756657	0.334666
ENST00000498177.1	XPR1	-1.90364	0.000759802	0.335429
ENST00000644712.1	EYA1	7.1145	0.000766554	0.337778
ENST00000443430.2	POLR2J3	7.0103	0.000770502	0.338886
ENST00000598254.1	ZNF350	1.89222	0.000773309	0.33891
ENST00000649112.1	C17orf51	-6.30712	0.000773427	0.33891
ENST00000635077.1	BAG1	6.95521	0.000776299	0.339539
ENST00000540249.5	PDHA1	7.13353	0.000780247	0.340635
ENST00000648569.1	NA	-2.46151	0.000785989	0.342508
ENST00000678522.1	DPP4	-6.61264	0.000789168	0.342792
ENST00000522257.5	ZFAT	-6.33062	0.000789541	0.342792
ENST00000520927.5	ASAP1	-6.23021	0.000794607	0.343418
ENST00000371228.2	SORBS1	6.99124	0.000794823	0.343418
ENST00000653523.1	HCG23	-6.51628	0.000795347	0.343418
ENST00000642637.1	CHD4	4.7738	0.000798192	0.344018
ENST00000666285.1	NA	2.96728	0.00080503	0.345284
ENST00000622562.1	MTRNR2L9	5.23535	0.000806617	0.345284
ENST00000597961.1	AC010422.5	-5.9391	0.000806794	0.345284
ENST00000682191.1	DPAGT1	6.85076	0.000806978	0.345284
ENST00000557796.6	MEIS2	7.05257	0.000825858	0.352723
ENST00000397002.6	NRL	-6.11239	0.000828921	0.353393
ENST00000373545.7	PHKA1	6.82299	0.000833103	0.35387
ENST00000582579.5	GPR142	-4.47057	0.000833834	0.35387
ENST00000378331.5	SUV39H2	-1.11409	0.000835328	0.35387
ENST00000447287.5	WASF1	6.98731	0.000836033	0.35387
ENST00000648641.1	DHCR24	7.01985	0.000852469	0.360181
ENST00000443580.6	SLC16A1	-2.84204	0.000863139	0.364038
ENST00000446225.5	MCF2	6.8903	0.000866674	0.364877
ENST00000510864.1	PRIMPOL	-3.94272	0.000872174	0.366539
ENST00000476388.5	STAC	-3.67887	0.000877214	0.368003
ENST00000562437.2	ZFPM1	3.22224	0.000881381	0.369095
ENST00000589586.6	DNAJC7	-3.94939	0.000885379	0.370114
ENST00000425687.5	TBXAS1	-5.80584	0.000888747	0.37061
ENST00000491502.1	NUP188	4.07881	0.000889706	0.37061
ENST00000489611.5	COL9A1	3.85456	0.000893709	0.371622
ENST00000496700.5	CRIP1	6.97502	0.000897005	0.372087
ENST00000586867.5	EZH1	4.83124	0.000897978	0.372087
ENST00000435464.5	ISLR2	-10.5245	0.000912424	0.377411
ENST00000598027.1	AP2S1	4.59095	0.000914778	0.377637
ENST00000573198.5	MYO1C	-5.74087	0.000916169	0.377637
ENST00000555167.1	NFATC4	6.97887	0.000919333	0.377865
ENST00000544742.5	RAD52	-5.79189	0.00091992	0.377865
ENST00000361699.8	L1CAM	-10.6487	0.000926254	0.37942
ENST00000518944.1	CHCHD7	-5.79263	0.00092692	0.37942
ENST00000467819.5	COL9A3	6.4357	0.000931829	0.38077
ENST00000369568.8	GAB3	6.83549	0.000935473	0.381599
ENST00000620250.1	CCL4L2	-4.45114	0.000937332	0.381698
ENST00000367114.7	EIF2D	6.66194	0.000939986	0.38212
ENST00000461234.5	ADAM15	-5.71773	0.000958534	0.38899
ENST00000327475.11	DNAH8	-5.96541	0.000960577	0.389151
ENST00000509896.5	ADGRL3	-10.3342	0.000965911	0.389357
ENST00000506682.5	RIOX2	-5.80898	0.000968094	0.389357
ENST00000534203.5	MFF	6.60025	0.000968325	0.389357
ENST00000509155.1	AC093809.1	-4.44811	0.000969512	0.389357
ENST00000677453.1	NDUFS2	-5.85599	0.00097074	0.389357
ENST00000562868.1	LRRC57	-2.50765	0.000972276	0.389357
ENST00000587039.1	YIF1B	3.36687	0.000974169	0.389357
ENST00000622514.4	DAPK1	-10.6291	0.000974273	0.389357
ENST00000527907.5	ATG13	-5.71517	0.000979122	0.390633
ENST00000425444.2	SGCE	-5.56936	0.000987229	0.392935
ENST00000520358.7	TSPAN18	6.95035	0.000989188	0.392935
ENST00000619045.1	DHFR2	6.61005	0.000989883	0.392935
ENST00000553084.5	DGKA	4.77428	0.000994336	0.394041
ENST00000459274.1	RNU1-88P	-3.93067	0.000996671	0.394304
ENST00000517314.5	DECR1	-5.80887	0.00100985	0.398851
ENST00000678528.1	SYNCRIP	-10.57	0.00101334	0.39956
ENST00000476212.1	FANCG	-5.79952	0.00101741	0.400496
ENST00000421056.2	LILRA4	2.91167	0.00102971	0.404169
ENST00000579045.1	AC061975.6	2.56429	0.00103016	0.404169
ENST00000657285.1	SNHG14	-10.1817	0.00103211	0.404261
ENST00000476898.1	KLF8	6.3534	0.00103935	0.406423
ENST00000395164.5	P4HA2	6.42752	0.00104776	0.408495
ENST00000667231.1	AC104623.1	4.74614	0.00104811	0.408495
ENST00000553145.1	HDAC4	5.03071	0.0010501	0.408598
ENST00000651469.1	PC	-1.68457	0.00105652	0.410421
ENST00000473425.2	FLII	3.14722	0.00106097	0.410741
ENST00000473364.1	MBNL3	-3.71085	0.00106246	0.410741
ENST00000420781.5	FNBP1	-10.8292	0.00106256	0.410741
ENST00000468800.5	CDK11A	-5.98712	0.00106835	0.412304
ENST00000660625.1	AC022294.1	6.61887	0.00107698	0.414955
ENST00000444045.1	RPA2	6.63097	0.00108199	0.415666
ENST00000354287.5	FBXO2	1.0519	0.00108234	0.415666
ENST00000425443.6	COL12A1	6.73693	0.00108717	0.41684
ENST00000462497.5	PTPRG-AS1	6.59441	0.00108941	0.417023
ENST00000546109.5	ZCCHC17	-1.34	0.00109162	0.417195
ENST00000437781.5	DUXAP8	6.6308	0.00109764	0.417999
ENST00000575434.4	PLSCR3	6.6552	0.00110051	0.417999
ENST00000646883.1	CCNH	-2.82613	0.00110365	0.417999
ENST00000446256.6	DHX30	-10.4758	0.00110509	0.417999
ENST00000493398.5	RNPEPL1	-5.85245	0.00110541	0.417999
ENST00000521152.5	SGK3	4.05542	0.0011064	0.417999
ENST00000469097.5	HM13	4.14907	0.00110999	0.417999
ENST00000605216.5	ZSWIM8	-10.1656	0.00111066	0.417999
ENST00000267017.4	NPFF	-5.44944	0.00111274	0.417999
ENST00000635464.1	ATRIP	-5.74744	0.00111343	0.417999
ENST00000588316.1	GFAP	-10.6437	0.00111446	0.417999
ENST00000423799.6	PLAG1	-5.68787	0.00111497	0.417999
ENST00000676933.1	HSPD1	6.98489	0.0011186	0.418695
ENST00000518730.5	HCK	6.60377	0.00112042	0.418716
ENST00000581447.1	MEP1B	6.18827	0.00112395	0.419372
ENST00000483120.1	FHAD1	-3.61167	0.0011286	0.42044
ENST00000251546.8	FBXO44	1.11177	0.00113809	0.422078
ENST00000473939.2	ORAI2	-11.1717	0.00113833	0.422078
ENST00000572716.1	MAPK7	3.22268	0.00113835	0.422078
ENST00000325106.9	TTC29	-5.49229	0.00114252	0.422488
ENST00000469516.5	SLC16A8	-1.96627	0.00114304	0.422488
ENST00000569216.2	XPO6	6.32919	0.00114585	0.422865
ENST00000276175.7	TBC1D8B	6.46896	0.00115081	0.423577
ENST00000583202.5	FTSJ3	1.83962	0.00115137	0.423577
ENST00000517889.5	URAHP	-1.20352	0.00115579	0.424545
ENST00000663148.1	DLG1	-9.73399	0.00117122	0.42953
ENST00000403549.1	PRELID1P1	-5.01	0.001173	0.42953
ENST00000416000.1	GNPAT	-5.64423	0.00118303	0.432531
ENST00000677482.1	GGH	6.15864	0.00118849	0.433791
ENST00000394309.7	ASNS	-9.55234	0.00119015	0.433791
ENST00000450989.5	LINC00894	-5.99039	0.00120354	0.437997
ENST00000506422.1	ETFDH	6.25206	0.00120824	0.439031
ENST00000684643.1	SYNE1	-5.71366	0.00121112	0.439402
ENST00000565305.6	LINC02259	4.34739	0.00121378	0.439688
ENST00000531600.1	NUP214	-6.10638	0.00121589	0.439781
ENST00000620241.4	MGAT4C	-0.950449	0.00121904	0.440246
ENST00000457212.5	FAM3A	-5.63154	0.00122465	0.440937
ENST00000510958.1	C1QTNF7	-2.59255	0.00122469	0.440937
ENST00000636831.1	CACNB4	-9.57151	0.00123107	0.44256
ENST00000420823.5	LINC01266	6.60719	0.00123396	0.442925
ENST00000489170.5	TMEM234	6.84089	0.00124206	0.445047
ENST00000349505.4	HDAC10	-5.01904	0.00124398	0.445047
ENST00000544518.5	DRD2	6.42566	0.00124553	0.445047
ENST00000653435.1	LINC00507	-5.57504	0.00127704	0.455284
ENST00000557585.5	PRKCH	-6.34759	0.00127803	0.455284
ENST00000475933.1	FAM120A	4.23889	0.0012849	0.456719
ENST00000577789.5	FLOT2	-9.66011	0.0012879	0.456719
ENST00000513626.3	LUCAT1	-5.54185	0.00128873	0.456719
ENST00000508030.5	PDK2	-5.74458	0.00129123	0.456719
ENST00000483102.5	FAM118A	1.89964	0.00129173	0.456719
ENST00000643143.1	MIGA1	-9.75181	0.00129783	0.457765
ENST00000489689.5	IGSF11	-9.59737	0.00130111	0.457765
ENST00000593231.1	ECSIT	-3.63474	0.00130193	0.457765
ENST00000530700.1	USH1C	-3.99836	0.00130268	0.457765
ENST00000499732.3	NEAT1	6.79697	0.00130438	0.457765
ENST00000681376.1	IFIT3	-9.34138	0.00131643	0.461308
ENST00000527309.2	BIRC3	-5.40854	0.00132082	0.461573
ENST00000641150.1	AC008691.1	3.74566	0.00132109	0.461573
ENST00000526461.1	GTF2H1	-5.37733	0.00132661	0.462816
ENST00000635286.1	DOCK7	6.57894	0.00133329	0.463952
ENST00000524208.5	POLB	6.42336	0.00133379	0.463952
ENST00000611592.4	EYA2	7.12586	0.00133883	0.465018
ENST00000535889.6	MTR	6.33133	0.00134346	0.465857
ENST00000436759.6	PLEC	11.4018	0.00134519	0.465857
ENST00000611640.4	KDM4B	-9.91131	0.00135325	0.467963
ENST00000634339.1	SLC44A3-AS1	6.51825	0.00136667	0.471913
ENST00000354811.5	RPL15	6.28274	0.0013718	0.472993
ENST00000378604.3	CALML6	3.89178	0.00137415	0.473112
ENST00000529382.5	SIRT3	6.50635	0.00137827	0.473713
ENST00000486788.2	TLN1	6.09017	0.00137991	0.473713
ENST00000582547.5	ATG13	6.41653	0.00138412	0.474471
ENST00000354268.9	SMARCAD1	-9.41838	0.00139147	0.476299
ENST00000258180.7	KIAA0513	-9.68346	0.00139727	0.477219
ENST00000308639.13	RELA	6.70177	0.00139852	0.477219
ENST00000474562.1	SIKE1	4.3892	0.00140022	0.477219
ENST00000381513.8	SMARCD1	2.41013	0.0014037	0.477716
ENST00000527348.1	BANF1	-5.61366	0.00140947	0.478646
ENST00000488417.2	C1orf94	-3.29911	0.00141115	0.478646
ENST00000411578.6	MST1R	6.17151	0.00141252	0.478646
ENST00000527617.1	AP002004.1	3.94915	0.00141923	0.480234
ENST00000503151.5	CLPTM1L	6.18218	0.00142561	0.4817
ENST00000397851.6	NDRG2	11.4285	0.0014392	0.485482
ENST00000638252.1	KCNMA1	-9.1788	0.00144091	0.485482
ENST00000494489.6	BORCS8	-5.30737	0.00144982	0.487789
ENST00000617064.1	AL356274.1	-3.06584	0.00145887	0.490136
ENST00000571961.7	JRK	6.36536	0.00146522	0.491382
ENST00000656047.1	AC093157.1	-2.4828	0.00146674	0.491382
ENST00000417753.5	PFKFB4	6.10362	0.00147129	0.49161
ENST00000414822.8	CDKN1C	4.50967	0.00147159	0.49161
ENST00000549415.1	USP15	3.5077	0.00147425	0.491803
ENST00000524430.1	XRRA1	5.91997	0.00147646	0.491846
ENST00000379883.3	DDX58	-9.53622	0.00147854	0.491846
ENST00000521986.5	PTK2	-2.199	0.00148116	0.492024
ENST00000389964.7	CLBA1	-6.20255	0.00148707	0.492715
ENST00000217073.7	PABPC1L	6.11458	0.00149025	0.492715
ENST00000678246.1	NCL	-9.47364	0.00149129	0.492715
ENST00000393459.5	SFXN3	11.0135	0.00149236	0.492715
ENST00000373608.7	COPS7B	-5.1131	0.00149367	0.492715
ENST00000463640.1	IDE	-4.78783	0.00149719	0.493141
ENST00000496348.5	SLC25A40	-5.63966	0.00150111	0.493141
ENST00000567566.1	MARVELD3	3.51255	0.00150123	0.493141
ENST00000464981.1	PCDH19	-5.35762	0.00150472	0.493604
ENST00000539835.1	PRB3	2.25863	0.00151461	0.496159
ENST00000565383.5	TRAF7	-5.21174	0.00151854	0.496755
ENST00000526500.5	DIXDC1	1.55601	0.00152664	0.498473
ENST00000418988.2	PSMA1	-5.43099	0.00152801	0.498473
ENST00000654032.1	C22orf46	-9.2531	0.00153259	0.499276
ENST00000456095.6	PUF60	-9.4239	0.00153885	0.500616
ENST00000380488.9	ASB9	-5.95739	0.00154289	0.500616
ENST00000448342.5	SLC12A9	3.83738	0.00154389	0.500616
ENST00000623080.1	AL445363.3	6.61199	0.00154518	0.500616
ENST00000668772.1	AC009403.2	-5.72302	0.00154784	0.500792
ENST00000611581.1	PCDH18	-5.39293	0.00155267	0.501668
ENST00000679308.1	NDUFA10	6.08435	0.00155853	0.502872
ENST00000473127.5	APOPT1	-5.38463	0.00156708	0.504896
ENST00000495157.5	PHF11	-2.61821	0.00156908	0.504896
ENST00000617117.1	AC079949.2	-1.14043	0.00157208	0.505174
ENST00000502692.5	ACTN3	-5.07593	0.00157837	0.506313
ENST00000599276.1	LIPE-AS1	-5.07642	0.00158236	0.506313
ENST00000623241.3	PAQR6	-8.61126	0.00158378	0.506313
ENST00000683980.1	COL9A1	6.06228	0.00158663	0.506313
ENST00000355954.7	MFSD11	-5.72202	0.00158833	0.506313
ENST00000654736.1	MIR31HG	6.05746	0.00158849	0.506313
ENST00000589469.5	PSME3	6.00762	0.00159345	0.507211
ENST00000416996.1	AL136366.1	6.23887	0.00159837	0.508094
ENST00000491376.5	IMPDH1	1.8901	0.00161224	0.509079
ENST00000513257.5	RCHY1	-5.60299	0.00161281	0.509079
ENST00000478037.1	REXO4	5.9006	0.0016135	0.509079
ENST00000646035.1	SLC6A1	-8.98055	0.00161506	0.509079
ENST00000681329.1	EIF2AK2	-8.74697	0.00161645	0.509079
ENST00000578774.1	AC080112.1	-5.06337	0.00161701	0.509079
ENST00000680929.1	AMPD2	-9.25487	0.0016192	0.509079
ENST00000427260.6	NLRP2	-4.91588	0.0016222	0.509079
ENST00000535208.1	GALNT9	6.06431	0.00162274	0.509079
ENST00000486536.6	USP41	3.7316	0.00162498	0.509079
ENST00000656359.1	UFL1-AS1	-1.72058	0.00162518	0.509079
ENST00000342704.11	CBFA2T2	-9.01752	0.00164481	0.514245
ENST00000348160.9	RBPJ	-4.18426	0.0016477	0.514245
ENST00000636925.1	PRLHR	3.99507	0.00164821	0.514245
ENST00000524902.5	MTA2	-1.05834	0.00166095	0.517538
ENST00000654804.1	AC138646.1	5.90755	0.0016722	0.520064
ENST00000423551.1	AL157895.1	-2.27209	0.00167346	0.520064
ENST00000255674.11	RTTN	-8.78125	0.00167813	0.520829
ENST00000480238.5	WIPI2	3.59105	0.00168052	0.520888
ENST00000325568.9	IL32	6.70193	0.0016903	0.523231
ENST00000523559.1	PINX1	-5.57215	0.00169744	0.524425
ENST00000536154.5	CCDC91	6.72544	0.00170088	0.524425
ENST00000613539.1	HMOX2	6.03799	0.00170112	0.524425
ENST00000675321.1	ELP1	-9.12776	0.00170738	0.524425
ENST00000653461.1	NA	3.8682	0.0017101	0.524425
ENST00000541709.5	DRP2	-8.5125	0.00171424	0.524425
ENST00000640965.1	ME2	-8.72542	0.00171431	0.524425
ENST00000664564.1	DLG1	-9.13525	0.00171574	0.524425
ENST00000370927.5	ENOX2	-8.56752	0.00171609	0.524425
ENST00000562407.1	PLK1	3.20325	0.00171874	0.524425
ENST00000604920.1	AL590032.1	3.82636	0.00172002	0.524425
ENST00000575310.1	AC113189.2	6.51381	0.0017208	0.524425
ENST00000561312.5	MESD	-8.43176	0.00173193	0.526607
ENST00000578287.1	OGFOD3	5.88021	0.00173242	0.526607
ENST00000601304.5	COQ8B	2.23483	0.00174107	0.528555
ENST00000329143.4	DDIAS	-5.14636	0.00174665	0.52934
ENST00000454008.6	DMTF1	-8.67417	0.00175266	0.52934
ENST00000382181.2	RBCK1	-8.49105	0.00175285	0.52934
ENST00000449024.2	AC239798.1	-1.65126	0.00175546	0.52934
ENST00000627032.2	GLG1	-8.4558	0.00175581	0.52934
ENST00000509920.1	AC091849.1	-4.82072	0.0017571	0.52934
ENST00000357674.9	DLG1	-8.98017	0.0017676	0.531594
ENST00000428386.5	SLC4A7	-9.53375	0.00177309	0.531594
ENST00000473566.1	IL1RAP	-2.79453	0.00177379	0.531594
ENST00000250377.11	KIAA0391	-8.62619	0.0017768	0.531594
ENST00000427540.1	TAF1A-AS1	-4.96037	0.00177769	0.531594
ENST00000648960.1	DARS2	6.19018	0.00178173	0.531594
ENST00000409239.5	LY6G6E	3.88548	0.00178234	0.531594
ENST00000368074.6	DCAF8	-9.03288	0.00178259	0.531594
ENST00000371826.4	IFIT2	-8.69366	0.00178947	0.532361
ENST00000680371.1	ANO6	-2.39052	0.00178967	0.532361
ENST00000643988.1	KIF12	-4.54218	0.00179338	0.532407
ENST00000493089.7	FOXP1	-8.45125	0.00179452	0.532407
ENST00000669050.1	MIR4435-2HG	-4.76406	0.00180016	0.532407
ENST00000409725.1	IWS1	-3.32947	0.00180062	0.532407
ENST00000547996.2	RMST	6.03034	0.00180109	0.532407
ENST00000496397.5	GALNT14	2.96906	0.00181528	0.535931
ENST00000290810.8	NAE1	-8.7743	0.00182176	0.536329
ENST00000483931.1	ARMT1	4.38709	0.00182431	0.536329
ENST00000505776.1	ZFAT-AS1	4.31806	0.00182566	0.536329
ENST00000563038.5	BCAR1	0.916597	0.0018258	0.536329
ENST00000429598.1	RPL5P2	3.77723	0.00182799	0.536329
ENST00000302779.9	PXK	-8.44407	0.00183553	0.537619
ENST00000488467.5	FHIT	4.06606	0.00183694	0.537619
ENST00000321322.6	DSCAML1	10.39	0.00183936	0.537663
ENST00000230413.9	MRPL2	5.72988	0.00184559	0.538817
ENST00000347699.8	MAP4K4	10.0855	0.0018539	0.539844
ENST00000469977.1	DHX36	4.3924	0.00185464	0.539844
ENST00000508306.5	TTC29	5.5666	0.00185597	0.539844
ENST00000684710.1	SPP1	-8.27231	0.00186301	0.540858
ENST00000496390.5	GAB3	6.32167	0.00186403	0.540858
ENST00000614707.1	CSNK1G2	4.4159	0.00187456	0.543246
ENST00000595483.5	BLVRB	-5.20051	0.00188807	0.544476
ENST00000527496.1	ABCA7	-5.30879	0.00189189	0.544476
ENST00000592202.5	RBM42	-7.97794	0.00189202	0.544476
ENST00000555723.5	ATP6V1D	-6.16706	0.00189276	0.544476
ENST00000649709.1	MYT1L	-4.91468	0.00189603	0.544476
ENST00000503584.5	SLC9B1	5.61675	0.00189717	0.544476
ENST00000638099.1	GABRB3	-8.43404	0.00189772	0.544476
ENST00000241069.11	ACHE	-8.5988	0.00189935	0.544476
ENST00000497037.5	ANKRD28	-8.46082	0.00189955	0.544476
ENST00000487921.5	RAD51C	-4.98997	0.00190922	0.546474
ENST00000676430.1	ATF4	6.22583	0.00191115	0.546474
ENST00000511572.5	APBB2	-5.3311	0.00191505	0.546927
ENST00000681170.1	AKAP8L	6.11734	0.00192768	0.549683
ENST00000655746.1	SNHG14	-8.01767	0.00192936	0.549683
ENST00000590132.1	ACSBG2	-4.25184	0.00194799	0.552965
ENST00000626378.1	CAND2	-5.23641	0.00195169	0.552965
ENST00000484262.1	WIPI2	-8.32977	0.00195236	0.552965
ENST00000427904.1	CLDN12	5.69223	0.00195595	0.552965
ENST00000533439.1	EIF3M	6.04399	0.00195616	0.552965
ENST00000658636.1	AC092666.1	-3.77947	0.00196034	0.552965
ENST00000682850.1	PATL2	-4.13507	0.00196106	0.552965
ENST00000485078.1	MGAM	-3.13284	0.0019622	0.552965
ENST00000485744.5	HMCN1	-4.79025	0.00196341	0.552965
ENST00000579198.5	NARF	3.2282	0.00196627	0.552965
ENST00000622829.4	GTF2IP1	11.3766	0.00196861	0.552965
ENST00000528700.2	CD59	-6.02437	0.00196897	0.552965
ENST00000567028.5	AL049634.2	-8.17439	0.00197277	0.552968
ENST00000663590.1	GLIDR	5.92988	0.00197366	0.552968
ENST00000422782.2	MMADHC	1.80349	0.00197922	0.553867
ENST00000369754.7	FAM46A	-8.75155	0.00199084	0.556078
ENST00000527546.5	MICAL2	-8.51196	0.00199272	0.556078
ENST00000651379.1	B3GALNT1	-8.13129	0.00199418	0.556078
ENST00000529779.1	THAP1	5.74326	0.00200691	0.558567
ENST00000543190.5	LTBR	5.79081	0.00200959	0.558567
ENST00000678455.1	NDUFA10	-8.20029	0.00201091	0.558567
ENST00000361799.7	RNF220	10.0774	0.00201257	0.558567
ENST00000469601.1	RTN4R	3.97021	0.00202161	0.560205
ENST00000369327.7	MAP3K7	5.9303	0.00202321	0.560205
ENST00000473387.1	PRCC	5.85637	0.00202609	0.560345
ENST00000617544.3	GALNT15	-7.97396	0.00203545	0.562275
ENST00000643595.1	PMS2	5.5895	0.00203991	0.562294
ENST00000561504.1	ADIRF	-4.61315	0.00204028	0.562294
ENST00000564777.5	STOML1	-8.18545	0.00205027	0.563703
ENST00000304720.3	OR1L6	-3.95943	0.00205424	0.563703
ENST00000543854.5	SPPL3	5.78223	0.00205609	0.563703
ENST00000528600.1	CD3E	4.73666	0.00205665	0.563703
ENST00000432321.6	NDUFS8	-3.04214	0.00205733	0.563703
ENST00000456331.6	PPP1R9A	10.3724	0.0020644	0.564986
ENST00000322813.10	FAM214B	9.7673	0.00208096	0.568819
ENST00000652122.1	RGR	5.84606	0.00208323	0.568819
ENST00000598422.1	XRCC1	-4.86443	0.00209277	0.570765
ENST00000221327.8	ZNF180	-7.90842	0.00210296	0.571476
ENST00000474451.5	SLC4A11	6.10267	0.00210354	0.571476
ENST00000475975.5	CCDC157	-7.84999	0.00210379	0.571476
ENST00000481908.5	INTS6L	-7.86765	0.00210505	0.571476
ENST00000601071.1	BRD4	3.95023	0.00212068	0.574179
ENST00000466424.5	SHISA5	-7.73617	0.00212371	0.574179
ENST00000602187.1	ZNF836	-3.87746	0.00212423	0.574179
ENST00000568454.6	TSC2	-8.20349	0.00212473	0.574179
ENST00000678088.1	PPIG	-8.10585	0.00213039	0.574728
ENST00000454145.5	OSBP2	5.72338	0.00213335	0.574728
ENST00000543933.5	C1RL	-5.15463	0.00213406	0.574728
ENST00000519850.5	DMTN	-4.97933	0.0021423	0.575842
ENST00000574509.1	MRM3	3.70243	0.00214308	0.575842
ENST00000653820.1	AL353743.2	6.04925	0.00215056	0.577195
ENST00000631093.1	EBLN3P	-4.87695	0.00215976	0.579008
ENST00000359929.7	ADGRL2	-8.4201	0.00216913	0.580856
ENST00000550736.1	MTERF2	-2.71422	0.00217435	0.580856
ENST00000586049.3	CYP4F24P	2.50229	0.00217587	0.580856
ENST00000609189.1	CRADD	6.30795	0.0021787	0.580856
ENST00000555192.1	SAMD4A	5.68409	0.00217895	0.580856
ENST00000287152.12	KIF6	-8.1858	0.00218445	0.581664
ENST00000463705.5	CHRNA4	-8.12107	0.00218998	0.581944
ENST00000503891.5	SLC38A9	-4.99519	0.00219043	0.581944
ENST00000661559.1	MIR4435-2HG	6.02248	0.00220614	0.585091
ENST00000560679.1	TPM1	1.61299	0.00220942	0.585091
ENST00000649275.1	UROS	-5.11762	0.00221285	0.585091
ENST00000659444.1	AC109349.1	-4.35746	0.0022184	0.585091
ENST00000678036.1	GBF1	-8.08167	0.00222011	0.585091
ENST00000434068.1	C1orf228	-4.73453	0.00222109	0.585091
ENST00000575785.2	AC025283.3	3.53864	0.00222319	0.585091
ENST00000228476.8	DAO	-4.61573	0.00222362	0.585091
ENST00000230173.10	ADGRG6	-7.60686	0.00222722	0.585091
ENST00000569017.1	ZDHHC7	2.47608	0.00222898	0.585091
ENST00000416995.2	LINC02558	2.81935	0.00223142	0.585091
ENST00000601716.1	GPR108	-5.06049	0.00223292	0.585091
ENST00000448789.2	RAB5B	4.49581	0.00223448	0.585091
ENST00000528954.5	LPXN	-7.8629	0.00223953	0.585766
ENST00000378990.6	CAP2	-8.26432	0.00224296	0.586013
ENST00000369049.8	ECM1	-8.0284	0.00224587	0.586125
ENST00000612493.4	NCOA6	-7.99264	0.00225396	0.586823
ENST00000657356.1	PVT1	-5.01219	0.00225629	0.586823
ENST00000463787.5	MAGED2	5.88725	0.0022583	0.586823
ENST00000520898.5	UBR5	-4.55384	0.00226081	0.586823
ENST00000621039.5	GRIP2	-7.60322	0.00226097	0.586823
ENST00000361776.5	FOXJ3	9.94729	0.00226559	0.587023
ENST00000547932.5	DNM1L	5.89247	0.00226822	0.587023
ENST00000655101.1	AP000866.1	-7.70179	0.00226919	0.587023
ENST00000381072.5	PFKP	1.46961	0.00227251	0.587236
ENST00000450062.1	PSPHP1	5.85622	0.002284	0.588856
ENST00000586910.1	ANGPTL6	-2.75244	0.00228954	0.588856
ENST00000682500.1	RSRC1	5.79279	0.00228963	0.588856
ENST00000509201.1	AC083906.3	1.99282	0.0022898	0.588856
ENST00000473190.1	KCND2	-4.41617	0.00229124	0.588856
ENST00000670218.1	AL022068.1	-3.50124	0.00229464	0.589089
ENST00000374811.8	LAS1L	-7.91464	0.00230134	0.589538
ENST00000435753.6	DDX11	1.25252	0.00230376	0.589538
ENST00000636248.2	AC005972.4	3.56474	0.00230388	0.589538
ENST00000479797.1	MPP3	3.61807	0.00231024	0.590176
ENST00000614476.4	MTERF4	10.0222	0.00231137	0.590176
ENST00000633077.1	CELF2	-4.32204	0.00231556	0.590608
ENST00000489346.1	WNT7A	3.95368	0.00231929	0.590922
ENST00000535503.5	ANAPC15	-7.64217	0.00232463	0.591369
ENST00000681689.1	CRAT	-7.87724	0.00232878	0.591369
ENST00000471101.5	DNAJB14	-7.69209	0.00233056	0.591369
ENST00000557294.5	PRKCH	5.87926	0.00233106	0.591369
ENST00000514563.5	SLC1A3	5.4347	0.00233554	0.591869
ENST00000641563.1	MAPK10	-8.00177	0.00234322	0.593179
ENST00000596428.5	ZNF836	-4.69041	0.00234814	0.593788
ENST00000425398.6	DAGLB	-5.09894	0.00235118	0.59392
ENST00000550362.5	RARG	3.84736	0.00235594	0.594254
ENST00000510184.1	RELB	-4.1734	0.00235753	0.594254
ENST00000286627.10	KCNMA1	-9.88465	0.00236863	0.596416
ENST00000655700.1	CASC15	-7.64068	0.00237324	0.596754
ENST00000664561.1	OBSCN	-7.83762	0.00237503	0.596754
ENST00000638819.1	SPIN3	5.94901	0.00238246	0.597537
ENST00000609757.5	ELAC2	5.80455	0.0023832	0.597537
ENST00000636066.1	NRXN1	6.02424	0.00238733	0.597936
ENST00000551577.5	TMEM117	4.45106	0.00239212	0.598382
ENST00000643397.1	PTPN2	-1.84834	0.00239418	0.598382
ENST00000424880.2	SEC61A1	-9.07465	0.00240452	0.600332
ENST00000592149.5	PRELID3A	1.05735	0.00241207	0.601222
ENST00000299295.7	CHODL	-5.80313	0.002417	0.601222
ENST00000511052.1	AC098864.1	-3.84452	0.00241971	0.601222
ENST00000476552.1	MRPL33	5.55114	0.00241991	0.601222
ENST00000587063.1	PRCD	5.74927	0.00242081	0.601222
ENST00000375363.8	G6PC2	-5.00913	0.00242751	0.602252
ENST00000521103.2	RN7SL260P	2.82961	0.00245092	0.607422
ENST00000524181.5	C8orf31	-3.44626	0.00245929	0.608858
ENST00000442597.6	NME6	-7.6886	0.00246991	0.610803
ENST00000523537.1	LRRTM2	5.70703	0.0024729	0.610803
ENST00000617039.4	TNFRSF11A	-7.36456	0.00247491	0.610803
ENST00000417535.7	CSF2RA	-7.56276	0.0024854	0.612729
ENST00000479098.1	LBX2	2.61582	0.0024879	0.612729
ENST00000640381.1	LIAS	-7.54231	0.00249375	0.613191
ENST00000339762.10	SLC35F4	-4.47626	0.00249497	0.613191
ENST00000420394.5	SSUH2	5.36491	0.0025031	0.614551
ENST00000601824.1	DAPK3	-7.43969	0.00251338	0.6155
ENST00000520467.5	SCUBE2	6.07928	0.00251753	0.6155
ENST00000460508.3	LBX2	5.71417	0.00251794	0.6155
ENST00000556521.1	C1QTNF9B	-3.56786	0.00251818	0.6155
ENST00000659478.1	C5orf64	-7.72818	0.00252273	0.6155
ENST00000279463.7	CNTN5	-7.95957	0.00252731	0.6155
ENST00000401791.2	AL109755.1	3.44154	0.00252794	0.6155
ENST00000339241.1	SPRY1	-7.46782	0.00252846	0.6155
ENST00000450898.1	SATB1	4.12195	0.00253042	0.6155
ENST00000658020.1	LINC02010	-2.71404	0.00253707	0.616482
ENST00000667934.1	AC108471.2	-7.57911	0.00253984	0.61652
ENST00000534482.6	RNASEH2C	-7.88704	0.0025435	0.616776
ENST00000398729.1	VCX3A	-4.70602	0.00255209	0.617452
ENST00000576232.1	AL391244.1	5.33237	0.00255365	0.617452
ENST00000555045.2	DHRS4-AS1	-7.66572	0.00255413	0.617452
ENST00000593740.2	LIPE-AS1	5.19683	0.00256869	0.619046
ENST00000563741.5	SPSB3	-7.73123	0.00257322	0.619046
ENST00000677476.1	XPO1	9.57464	0.00257343	0.619046
ENST00000648318.1	MYT1L	-8.24943	0.00258065	0.619046
ENST00000648480.1	S1PR1	-7.72604	0.00258162	0.619046
ENST00000675179.1	CAST	9.80512	0.00258759	0.619046
ENST00000655533.1	LINC01684	3.92378	0.0025877	0.619046
ENST00000396707.6	ZDHHC4	-7.93967	0.00258987	0.619046
ENST00000684521.1	RETREG1	5.54181	0.0025917	0.619046
ENST00000392296.9	BOLL	-3.94201	0.00259204	0.619046
ENST00000638960.1	KCNH1	9.05367	0.00259206	0.619046
ENST00000473709.1	ASIC4	-4.97011	0.00259218	0.619046
ENST00000465284.5	PPP1R12B	-4.57851	0.00259986	0.620253
ENST00000427978.6	TRPM4	-7.8965	0.00260496	0.620781
ENST00000486932.1	AGFG1	-1.47909	0.00260912	0.620781
ENST00000567469.2	LINC02136	2.40203	0.00260996	0.620781
ENST00000520802.5	EFCAB13	3.77244	0.00261752	0.621501
ENST00000484486.5	SEC14L2	-4.52674	0.00261825	0.621501
ENST00000491082.1	FAM189B	3.73213	0.00262779	0.62217
ENST00000400585.7	CECR2	9.62376	0.00262806	0.62217
ENST00000553813.1	PTGR2	-4.77357	0.00263497	0.62217
ENST00000554654.5	TTC7B	-7.541	0.00263633	0.62217
ENST00000403897.4	CAPN14	-4.61199	0.00263778	0.62217
ENST00000463794.1	C6orf136	5.95336	0.00264265	0.62217
ENST00000619101.5	REST	9.43723	0.00264394	0.62217
ENST00000648614.1	MSL3	-7.6689	0.00264584	0.62217
ENST00000452389.6	GORASP1	-7.32619	0.0026483	0.62217
ENST00000675690.1	IFT172	9.05687	0.00264996	0.62217
ENST00000447668.2	NIFK-AS1	-7.72049	0.0026522	0.62217
ENST00000469887.5	CYP3A5	-7.29279	0.00265464	0.62217
ENST00000566052.1	IFT140	5.65533	0.00265531	0.62217
ENST00000370253.6	FNBP1L	9.59729	0.00266096	0.622876
ENST00000573319.1	BCAR4	3.63869	0.00266678	0.623383
ENST00000514696.1	AC113383.1	-4.61263	0.00266841	0.623383
ENST00000660240.1	CUL1	5.57272	0.00267573	0.624476
ENST00000585380.1	PEX12	3.06061	0.00268242	0.625357
ENST00000497399.1	TCTN3	-2.66798	0.00268579	0.625357
ENST00000559083.1	KNSTRN	5.42912	0.00268745	0.625357
ENST00000490308.2	EPB41	-4.4192	0.00269836	0.626853
ENST00000674214.1	DNAJC7	-7.7555	0.00269918	0.626853
ENST00000548198.5	DTX3	1.28225	0.00271542	0.629016
ENST00000493401.1	FLII	-5.29744	0.00271561	0.629016
ENST00000514260.1	EPHA5-AS1	-4.0991	0.00271764	0.629016
ENST00000493585.5	ISM2	-4.39716	0.00272249	0.629016
ENST00000527078.6	SLC52A2	-7.48743	0.00272439	0.629016
ENST00000513326.5	HTT	5.45442	0.00272448	0.629016
ENST00000329524.8	NFATC3	9.12843	0.00272995	0.629665
ENST00000540955.5	EOGT	5.83289	0.00273409	0.630003
ENST00000562414.5	ADGRG1	-4.04065	0.0027428	0.631022
ENST00000406969.5	MED15	-7.42008	0.00274385	0.631022
ENST00000458479.1	PAXBP1-AS1	-7.33962	0.00274767	0.631106
ENST00000677248.1	ACBD5	8.85051	0.00275251	0.631106
ENST00000560392.5	ZFAND6	-4.5735	0.00275505	0.631106
ENST00000417952.5	PSMD2	3.41317	0.00275644	0.631106
ENST00000552726.1	TBX5	-4.58466	0.00275758	0.631106
ENST00000411655.1	ACTBP14	-2.27783	0.00276268	0.631275
ENST00000492625.5	ARVCF	-5.11805	0.00276366	0.631275
ENST00000433924.5	SLC20A1	5.27442	0.00276912	0.631911
ENST00000372359.10	ARTN	5.20439	0.00278278	0.633782
ENST00000416156.6	SERHL2	-7.25044	0.00278325	0.633782
ENST00000566617.1	COX4I1	5.98406	0.00278537	0.633782
ENST00000680258.1	DNAJC10	-7.10598	0.00278983	0.634186
ENST00000477780.2	HAX1	5.38879	0.00279812	0.634612
ENST00000578101.5	FLII	-7.90885	0.00279911	0.634612
ENST00000347547.7	LRP8	5.53829	0.00279977	0.634612
ENST00000680082.1	EPHA7	-7.17184	0.00280461	0.634648
ENST00000620985.4	SAMD9	-7.27094	0.0028053	0.634648
ENST00000518897.1	TMCC1P1	-3.41895	0.0028129	0.635705
ENST00000563913.5	PHKG2	-7.42921	0.00281537	0.635705
ENST00000559654.5	GOLGA2P7	-5.13805	0.00282077	0.635705
ENST00000635864.1	KCNQ2	3.27893	0.00282165	0.635705
ENST00000680412.1	AAR2	5.20494	0.00282343	0.635705
ENST00000331769.6	CSF3	-8.47585	0.00283146	0.636906
ENST00000367746.3	IL20RA	-4.85852	0.00283567	0.637245
ENST00000542905.1	DYRK4	3.38057	0.00285028	0.639274
ENST00000626762.2	AC074366.1	-4.43509	0.00285051	0.639274
ENST00000532078.1	DEPDC7	2.70385	0.00285282	0.639274
ENST00000485846.5	HBP1	-7.39996	0.00286585	0.641586
ENST00000415811.7	GOSR2	-7.10281	0.00287083	0.642093
ENST00000498051.6	COL14A1	5.21223	0.00287678	0.642815
ENST00000395019.3	CTF1	-7.36081	0.00288015	0.64296
ENST00000393818.3	COASY	0.838244	0.00288612	0.643684
ENST00000515233.5	DDR1	-4.48866	0.00289622	0.644843
ENST00000471064.1	CAPG	3.06015	0.00289825	0.644843
ENST00000588289.1	TMED1	5.34364	0.00290048	0.644843
ENST00000448764.5	SRRT	-7.35981	0.00290224	0.644843
ENST00000616868.1	SULF1	-7.35813	0.00290522	0.6449
ENST00000593826.1	ADAMTS10	2.05764	0.0029097	0.644947
ENST00000562538.1	AC000032.1	-5.05624	0.0029109	0.644947
ENST00000670565.1	AC068888.1	-7.47496	0.00291406	0.645043
ENST00000678853.1	GMPPB	-4.45748	0.00292645	0.647179
ENST00000255622.10	PDE6B	-8.22303	0.0029297	0.64729
ENST00000658757.1	AL356804.1	-4.3421	0.00294342	0.649714
ENST00000683729.1	ATXN7L2	-7.35398	0.00295337	0.650961
ENST00000581471.2	LINC00667	-7.26147	0.00295835	0.650961
ENST00000340978.7	PDE8B	3.33228	0.00295982	0.650961
ENST00000248104.11	UNKL	8.79523	0.00296278	0.650961
ENST00000450931.5	PMS1	-7.43328	0.00296285	0.650961
ENST00000564252.1	NME3	1.5654	0.00296687	0.651239
ENST00000674623.1	CEP104	-7.0378	0.0029856	0.654566
ENST00000640799.1	C1orf43	5.41663	0.0029884	0.654566
ENST00000573788.5	WNT3	3.11073	0.00299034	0.654566
ENST00000245544.9	NUP85	-7.40914	0.00299989	0.656049
ENST00000677955.1	CTSL	-7.19752	0.00300307	0.656136
ENST00000484490.1	TMEM234	5.6118	0.00300762	0.656523
ENST00000461205.5	ZNHIT1	-4.12877	0.00301079	0.656608
ENST00000603308.2	DUXAP8	3.62517	0.00302233	0.658327
ENST00000380476.7	EPHX2	-7.82742	0.00302425	0.658327
ENST00000438695.5	STYXL1	-7.08684	0.00303639	0.658979
ENST00000523220.5	MPP2	-4.06073	0.00303733	0.658979
ENST00000409104.7	SET	8.80223	0.00303741	0.658979
ENST00000376802.2	HLA-A	9.09702	0.00303989	0.658979
ENST00000509736.5	RPS3A	-0.895652	0.00304696	0.658979
ENST00000483684.1	COMMD3	5.39661	0.00304808	0.658979
ENST00000557865.5	MAN2A2	-7.96834	0.00304914	0.658979
ENST00000368401.6	SLC50A1	-7.161	0.00305268	0.658979
ENST00000567454.5	NDRG4	5.24039	0.00305545	0.658979
ENST00000477680.6	AP5Z1	-6.87863	0.00305902	0.658979
ENST00000679989.1	SLC6A15	-7.23324	0.00306185	0.658979
ENST00000658680.1	AL449403.1	-3.65486	0.00306524	0.658979
ENST00000656325.1	AL049875.1	-4.22372	0.00306658	0.658979
ENST00000647509.1	AL136382.1	-4.28559	0.00306711	0.658979
ENST00000467035.5	CAV2	-3.48606	0.00307154	0.658979
ENST00000561731.1	PTPN9	-1.43121	0.00307188	0.658979
ENST00000521936.1	AC090568.2	-7.11743	0.00307686	0.659
ENST00000641149.1	OR2B11	-4.83686	0.00307756	0.659
ENST00000607535.5	NA	4.98386	0.00308102	0.659143
ENST00000680629.1	MX1	-7.27497	0.00309491	0.66119
ENST00000460984.1	GDI1	5.76745	0.00309878	0.66119
ENST00000292535.12	CUX1	9.23135	0.00310274	0.66119
ENST00000372075.2	WAPL	-7.64916	0.00310326	0.66119
ENST00000614510.4	AC241585.2	-7.25374	0.00310459	0.66119
ENST00000373949.5	FAM76A	-6.99512	0.00311106	0.661971
ENST00000393091.6	USP44	5.33422	0.00311752	0.662178
ENST00000538805.5	NLRC5	-7.44652	0.0031188	0.662178
ENST00000602287.5	SFXN2	-4.69969	0.00312044	0.662178
ENST00000379107.7	PAX6	-6.9214	0.00312352	0.662185
ENST00000646389.1	RTEL1	3.35587	0.00312608	0.662185
ENST00000661716.1	AC079296.1	-7.12635	0.00314114	0.664212
ENST00000617250.1	RN7SL853P	1.87082	0.00314127	0.664212
ENST00000615105.1	OR3A1	-4.25835	0.00315686	0.666911
ENST00000509781.5	SLC35B1	5.17142	0.00316755	0.668354
ENST00000483636.5	AADACP1	-4.25578	0.00317209	0.668354
ENST00000341863.10	TSPAN14	-7.10297	0.00317218	0.668354
ENST00000571471.5	ACAP1	2.64108	0.00317598	0.668558
ENST00000581248.1	AC129492.4	3.4555	0.00318011	0.668831
ENST00000462372.5	MOSPD3	5.30111	0.00319002	0.670318
ENST00000482765.5	ABI3BP	-4.48694	0.00319299	0.670347
ENST00000537757.5	LMO3	3.40349	0.00319807	0.670816
ENST00000668677.1	C2orf27B	2.06364	0.00320692	0.671769
ENST00000296525.7	ASB5	5.34315	0.00320884	0.671769
ENST00000544346.5	FAM227A	2.72998	0.00321114	0.671769
ENST00000636309.1	TCF7L2	3.33276	0.00322422	0.673907
ENST00000512389.5	CACNA1G	8.76213	0.00322863	0.67402
ENST00000281453.10	CENPU	-1.39979	0.0032335	0.67402
ENST00000534380.6	EEF1D	-7.0434	0.0032349	0.67402
ENST00000445234.1	AC027612.1	-4.69521	0.00324069	0.67402
ENST00000507233.1	NUP155	3.5458	0.00324116	0.67402
ENST00000334095.4	ZNF761	-6.87471	0.00324189	0.67402
ENST00000675314.1	KIF1A	-1.19398	0.00324474	0.67402
ENST00000354064.11	TMEM25	-7.7584	0.00324967	0.674374
ENST00000257254.3	APLNR	-1.06402	0.00325215	0.674374
ENST00000574426.7	CLUH	8.95942	0.00325852	0.675102
ENST00000656590.1	ATR	-7.41639	0.00326754	0.676378
ENST00000664106.1	LINC00654	-7.2357	0.0032804	0.677958
ENST00000427789.3	POM121L4P	3.43188	0.00328309	0.677958
ENST00000667133.1	LINC02362	-4.12347	0.00328379	0.677958
ENST00000511254.1	MYOT	5.52613	0.00329396	0.679402
ENST00000657444.1	AC013460.1	3.86269	0.00329743	0.679402
ENST00000532738.1	ST5	2.35362	0.00329978	0.679402
ENST00000288087.12	MDP1	-6.9471	0.00330432	0.679402
ENST00000568899.5	LAT	5.28599	0.00330748	0.679402
ENST00000375356.7	DXO	-7.15124	0.00330848	0.679402
ENST00000473635.5	CADPS	4.90518	0.00331288	0.679402
ENST00000517697.6	CA3-AS1	2.98829	0.00331417	0.679402
ENST00000260563.4	RTCA	-6.89342	0.00331667	0.679402
ENST00000372939.5	TRMT2B	-7.24648	0.00332143	0.679642
ENST00000396832.6	CSNK1E	8.3345	0.0033236	0.679642
ENST00000594684.1	AC003006.1	5.0557	0.00332823	0.679777
ENST00000526572.5	GRK2	-7.03448	0.00333032	0.679777
ENST00000602887.1	RANBP10	-3.52361	0.00334194	0.679777
ENST00000657191.1	SCN3B	-6.95044	0.00334248	0.679777
ENST00000375241.6	CDC14B	-7.93208	0.00334306	0.679777
ENST00000545708.5	MTF2	-7.29286	0.00334313	0.679777
ENST00000473991.1	PSMD2	-7.02657	0.0033469	0.679777
ENST00000513807.5	SLC25A46	-7.07646	0.00335022	0.679777
ENST00000543580.7	GPR176	-3.576	0.00335263	0.679777
ENST00000669529.1	MIR4458HG	-2.70808	0.00335441	0.679777
ENST00000562102.5	ATF7IP2	5.40329	0.00335591	0.679777
ENST00000373373.8	UPRT	5.41248	0.00337384	0.682823
ENST00000680684.1	ACSL3	8.87307	0.00338062	0.68337
ENST00000616204.1	AC107905.1	-3.63174	0.00338817	0.68337
ENST00000521962.1	HACE1	-1.27362	0.00339252	0.68337
ENST00000657012.1	NA	-1.92671	0.00339406	0.68337
ENST00000580748.1	NARF	5.30838	0.00339492	0.68337
ENST00000488455.5	ZMYM1	-7.20877	0.00339622	0.68337
ENST00000517399.3	VASH2	-7.17684	0.00339819	0.68337
ENST00000578651.5	ENOSF1	-1.69692	0.00340192	0.68337
ENST00000450092.6	NONO	-2.49791	0.00340372	0.68337
ENST00000674831.1	FANCI	-6.93997	0.00340548	0.68337
ENST00000437557.2	AP001057.1	-7.1638	0.00341497	0.684315
ENST00000647213.1	ANKRD11	-4.01009	0.00342274	0.684315
ENST00000563472.1	AGBL1-AS1	-3.90012	0.0034245	0.684315
ENST00000641521.1	OR10G4	5.17546	0.00342585	0.684315
ENST00000563623.5	ABCA3	1.20984	0.0034269	0.684315
ENST00000555519.5	STAT2	-3.81184	0.00343704	0.684315
ENST00000635107.1	Z98883.1	1.83405	0.00343795	0.684315
ENST00000227348.9	CRTAM	5.2305	0.00343864	0.684315
ENST00000526406.5	GSDMD	1.74063	0.00343969	0.684315
ENST00000409908.5	MDH1	-7.10902	0.00344078	0.684315
ENST00000512998.1	PLAC8L1	3.48658	0.00344206	0.684315
ENST00000436637.5	RFX5	-7.17194	0.00344961	0.684885
ENST00000470399.1	TTC19	-6.91568	0.00345073	0.684885
ENST00000357857.14	CLN3	-4.17792	0.00345689	0.685533
ENST00000593244.5	NLRP11	-2.36779	0.00346662	0.686512
ENST00000651333.1	NRG1	5.08751	0.00346764	0.686512
ENST00000426315.1	NAALADL2-AS1	-3.77838	0.00348676	0.68901
ENST00000470877.1	MINDY1	-4.85171	0.00348705	0.68901
ENST00000373709.8	SERINC2	5.36256	0.00348901	0.68901
ENST00000277465.8	CIZ1	-7.72221	0.00349667	0.689946
ENST00000489096.5	AC106047.1	-4.5351	0.00350151	0.690324
ENST00000393825.5	NDUFA4L2	8.82097	0.00351165	0.691362
ENST00000599263.6	CNTD2	-4.09836	0.0035148	0.691362
ENST00000502317.1	ALG1L7P	-3.50515	0.00351556	0.691362
ENST00000635096.1	GABRA1	-6.67272	0.00353494	0.692578
ENST00000395923.5	NCALD	-6.98895	0.00353587	0.692578
ENST00000421016.5	ZNF286A	-7.11121	0.00353599	0.692578
ENST00000524561.2	ABCC8	-6.90872	0.00353605	0.692578
ENST00000488434.1	G6PD	2.98157	0.00353882	0.692578
ENST00000605757.1	AL021997.1	1.96565	0.00354571	0.692578
ENST00000349228.8	TNFSF13	-2.29933	0.00354647	0.692578
ENST00000355674.9	RSL1D1	-7.31635	0.00354992	0.692578
ENST00000549318.5	AC073896.1	-4.05358	0.00355098	0.692578
ENST00000397390.3	AL161909.1	-1.1694	0.00355272	0.692578
ENST00000539548.6	CDH13	-6.84907	0.00355521	0.692578
ENST00000651318.1	MXI1	8.62794	0.00355693	0.692578
ENST00000680224.1	EPHA7	-7.583	0.00356214	0.692995
ENST00000554097.1	ALKBH1	-1.82989	0.00356815	0.692995
ENST00000524532.5	FAM71D	-3.99587	0.00356922	0.692995
ENST00000464263.1	RAB11FIP3	5.18146	0.00357081	0.692995
ENST00000592197.5	RANBP3	2.98554	0.00358846	0.695849
ENST00000424450.2	TUBGCP2	4.87688	0.00359958	0.697321
ENST00000530137.1	RNF121	8.79187	0.0036059	0.697321
ENST00000628919.3	FHL1	5.22568	0.00360634	0.697321
ENST00000373131.5	DACH2	5.07785	0.00360921	0.697321
ENST00000504582.5	ADAMTS12	-4.22615	0.00361282	0.697321
ENST00000357984.7	TMUB2	-6.777	0.00361377	0.697321
ENST00000457270.5	TOP3B	8.1288	0.00361963	0.697728
ENST00000462816.5	ITPKA	4.7035	0.00362272	0.697728
ENST00000454354.1	USP40	3.83147	0.00362818	0.697728
ENST00000518306.5	ASPH	1.33202	0.00362884	0.697728
ENST00000659612.1	NA	-3.86665	0.00363569	0.697728
ENST00000683992.1	BBS2	8.22568	0.00363595	0.697728
ENST00000528729.1	FDFT1	4.76369	0.0036378	0.697728
ENST00000426621.6	MAFF	8.44946	0.00363951	0.697728
ENST00000667621.1	AC074286.1	-4.19633	0.00364417	0.698056
ENST00000596225.5	EHD2	4.91189	0.00364934	0.69848
ENST00000415217.7	ADAM8	-6.72404	0.00365616	0.699217
ENST00000674662.1	INF2	-6.59045	0.00367888	0.702994
ENST00000483261.1	STPG1	-3.9517	0.00368887	0.703989
ENST00000514209.5	PPA2	5.19272	0.00369005	0.703989
ENST00000396787.5	UNC13B	-7.08475	0.00369543	0.704404
ENST00000378168.8	CASK	8.30711	0.00369819	0.704404
ENST00000659347.1	LINC00446	-3.61911	0.00370901	0.705813
ENST00000414144.7	ZNF200	-6.60949	0.00371252	0.705813
ENST00000506067.1	MFSD14C	-6.96936	0.00371719	0.705813
ENST00000577771.5	DRG2	-4.3298	0.00371754	0.705813
ENST00000412622.5	PHLDB2	-6.86047	0.00373804	0.709136
ENST00000660210.1	LINC01791	-2.63154	0.00374312	0.709529
ENST00000486949.6	NAMPT	-6.70098	0.00374901	0.710075
ENST00000661423.1	ANKRD34C-AS1	-7.17812	0.00375629	0.710885
ENST00000497372.1	CFAP61	2.76978	0.00376507	0.711975
ENST00000540993.1	AC138466.2	5.13138	0.00377424	0.712714
ENST00000341249.11	METTL23	-6.8305	0.00377531	0.712714
ENST00000680100.1	ACSL3	8.23781	0.00377803	0.712714
ENST00000570163.1	ATF7IP2	5.18412	0.00378949	0.714305
ENST00000529770.5	ATP5MG	5.10135	0.00380115	0.7154
ENST00000465553.5	CLIC2	5.6822	0.00380136	0.7154
ENST00000476016.1	GABRE	-3.71492	0.0038151	0.717416
ENST00000441617.6	MIR4500HG	5.06589	0.00382419	0.717885
ENST00000406217.8	PSTK	5.2672	0.00382854	0.717885
ENST00000566297.1	LINC01686	2.33398	0.00382906	0.717885
ENST00000453261.1	AC073387.1	-3.24156	0.0038319	0.717885
ENST00000655244.1	MYL3	-4.35459	0.0038328	0.717885
ENST00000507305.5	FAM200B	-6.8369	0.00384297	0.718376
ENST00000377967.9	KDM6A	-6.73009	0.00384715	0.718376
ENST00000526031.5	BSDC1	8.20732	0.00384943	0.718376
ENST00000586589.5	BECN1	-6.74948	0.00385287	0.718376
ENST00000658404.1	LRP8	-6.70706	0.00385638	0.718376
ENST00000469099.5	EFCAB10	-4.67498	0.0038581	0.718376
ENST00000358552.7	NFIX	8.01248	0.00385922	0.718376
ENST00000681019.1	JADE2	1.38173	0.00385975	0.718376
ENST00000298717.9	METTL3	8.23579	0.00386874	0.719481
ENST00000479598.5	SLC40A1	2.38067	0.00387421	0.719932
ENST00000573128.5	SPATA22	5.38029	0.003893	0.721212
ENST00000452007.1	CEACAMP6	2.13189	0.00389613	0.721212
ENST00000465603.5	IRF5	-6.78583	0.00389704	0.721212
ENST00000461496.1	ATP6V1A	-4.37153	0.0038973	0.721212
ENST00000656856.1	NA	-6.49306	0.00389831	0.721212
ENST00000517895.5	OSGEPL1	5.0286	0.00389942	0.721212
ENST00000679504.1	TCTN2	5.30673	0.00390845	0.722318
ENST00000674392.1	PTPRO	7.91007	0.00391558	0.72295
ENST00000575212.1	NPTX1	3.44341	0.00391879	0.72295
ENST00000395386.7	PHF20L1	8.598	0.00392539	0.72295
ENST00000402105.7	HPS4	5.01893	0.00393011	0.72295
ENST00000666121.1	LINC01018	-6.76726	0.0039338	0.72295
ENST00000521104.1	DST	8.13961	0.00393462	0.72295
ENST00000650063.1	AC093580.1	-4.95817	0.00393637	0.72295
ENST00000622252.4	DISC1	8.09375	0.00393975	0.72295
ENST00000379800.4	CSNK1A1L	-1.43974	0.00394133	0.72295
ENST00000526917.5	OSBPL9	-4.16177	0.00394248	0.72295
ENST00000421467.6	IGF2BP3	-6.56503	0.00394905	0.723283
ENST00000656584.1	MIR4500HG	-6.58145	0.00395082	0.723283
ENST00000626595.2	TCF4	-6.60628	0.00395349	0.723283
ENST00000527061.1	AP001107.5	-3.70714	0.00395848	0.723635
ENST00000367015.5	SYT14	8.22014	0.00396496	0.72426
ENST00000349438.8	RHCE	-4.80341	0.00396907	0.72445
ENST00000508325.5	GTF2H2C	5.57889	0.00397323	0.72465
ENST00000523082.1	PPP2CA	2.17657	0.00397916	0.725005
ENST00000648630.1	EIF2B5	8.08279	0.00398292	0.725005
ENST00000679291.1	HSPD1	-6.80031	0.00398695	0.725005
ENST00000644242.1	AL109918.1	-6.44654	0.00399356	0.725005
ENST00000586462.1	KCNJ16	-6.50983	0.00399587	0.725005
ENST00000678772.1	KAT14	-6.45474	0.00399839	0.725005
ENST00000473527.5	FIS1	-6.77862	0.00400129	0.725005
ENST00000583868.5	ARHGDIA	-7.53705	0.00400255	0.725005
ENST00000357006.8	ZBTB14	-6.73177	0.0040028	0.725005
ENST00000484082.1	DMAC1	-6.51739	0.00401517	0.726687
ENST00000636392.1	ARHGEF9	-6.94578	0.0040337	0.728474
ENST00000395200.5	MAPK3	7.91531	0.00403641	0.728474
ENST00000508622.1	C4orf33	2.54934	0.0040366	0.728474
ENST00000624220.1	AP003497.2	3.41323	0.00404017	0.728474
ENST00000540180.5	CCDC77	-6.59256	0.00404401	0.728474
ENST00000484806.1	SFI1	4.94155	0.00404554	0.728474
ENST00000393795.8	PSMC3IP	5.55725	0.00404663	0.728474
ENST00000656055.1	LINC01811	-4.35533	0.00405346	0.729147
ENST00000377306.5	CFAP61	5.14573	0.00406844	0.731057
ENST00000443649.9	DIABLO	-3.3891	0.00408318	0.731057
ENST00000625264.2	AC012358.3	5.07469	0.00408729	0.731057
ENST00000464649.1	BCL2L13	-6.72968	0.00408908	0.731057
ENST00000587191.3	PTBP1	-6.47632	0.00409636	0.731057
ENST00000670783.1	CCDC30	4.96233	0.0040973	0.731057
ENST00000657973.1	NNT	4.42548	0.00409944	0.731057
ENST00000467196.5	NOP56	-3.44124	0.00409984	0.731057
ENST00000470400.5	U2SURP	5.51738	0.0041003	0.731057
ENST00000543303.6	MTHFSD	-6.44997	0.00410136	0.731057
ENST00000498389.1	ZNF791	4.70369	0.00410161	0.731057
ENST00000555812.5	EML1	4.6897	0.00410401	0.731057
ENST00000666206.1	LINC00320	-6.67449	0.00410496	0.731057
ENST00000648408.1	ITGA2B	4.99072	0.00410908	0.731057
ENST00000594950.5	A1BG-AS1	-7.04152	0.00411051	0.731057
ENST00000487623.1	TTC31	4.79585	0.00411701	0.731142
ENST00000682242.1	COMMD6	-6.55506	0.00411909	0.731142
ENST00000555132.5	CALM1	4.96595	0.00412027	0.731142
ENST00000645451.1	EYA1	5.32297	0.00412539	0.731501
ENST00000436965.5	MLPH	-4.25782	0.00414216	0.733343
ENST00000417412.1	GUSBP10	-3.32289	0.00414445	0.733343
ENST00000534174.5	FAM71D	4.97044	0.0041451	0.733343
ENST00000680679.1	SMPD4	8.11345	0.00415424	0.734411
ENST00000601393.1	SNRPA	5.16069	0.00415785	0.7345
ENST00000454260.1	STEAP3-AS1	1.48832	0.00416101	0.734508
ENST00000684423.1	ZCWPW1	-6.56493	0.00416569	0.734786
ENST00000408017.2	RPL23AP47	-6.47997	0.00417819	0.736303
ENST00000418217.1	GTF2B	-6.54213	0.00418082	0.736303
ENST00000454240.1	SMARCC1	-3.48815	0.00418364	0.736303
ENST00000555694.5	ACYP1	4.94126	0.00419134	0.736882
ENST00000331817.6	KRT7	-4.37197	0.00419318	0.736882
ENST00000642109.1	AC117945.2	-3.82069	0.0042019	0.737865
ENST00000466300.1	KLHL17	2.0062	0.00421631	0.739746
ENST00000536635.6	CD22	-6.78354	0.00422823	0.739746
ENST00000415537.1	HLA-C	7.82052	0.0042284	0.739746
ENST00000600702.5	STXBP2	5.1898	0.00422931	0.739746
ENST00000599698.5	PRAM1	2.17015	0.00423044	0.739746
ENST00000586006.5	ZRANB2-AS2	5.16854	0.0042314	0.739746
ENST00000657879.1	AC013460.1	5.26466	0.00424594	0.740784
ENST00000526654.1	SULF1	3.56457	0.00424596	0.740784
ENST00000537840.5	TCF12	7.86992	0.00424674	0.740784
ENST00000453216.2	TRAM2-AS1	-2.96298	0.00425254	0.741226
ENST00000553994.1	CKB	-6.36877	0.00425942	0.741226
ENST00000546225.5	IQCH	-6.5114	0.0042633	0.741226
ENST00000593110.5	TUBD1	-4.34576	0.00426397	0.741226
ENST00000673997.1	RFX7	7.79724	0.00426497	0.741226
ENST00000464820.1	WDR12	-4.38218	0.00427229	0.741952
ENST00000258607.10	CKAP2	8.07765	0.00428655	0.743017
ENST00000523961.5	CCNC	-3.57535	0.00429306	0.743017
ENST00000625044.1	PCDHB16	5.2569	0.00429671	0.743017
ENST00000466423.5	HECTD3	5.17817	0.0043008	0.743017
ENST00000478505.6	MECR	-6.69751	0.00430297	0.743017
ENST00000439272.6	GNB1	-2.18767	0.00430462	0.743017
ENST00000555929.1	PCNX4	-6.39072	0.00430502	0.743017
ENST00000472669.5	OSTM1	-6.66015	0.00430542	0.743017
ENST00000676734.1	G3BP1	7.67138	0.00430673	0.743017
ENST00000539819.5	ATMIN	-0.908911	0.00431701	0.744247
ENST00000462759.5	OSBPL9	-6.83319	0.00432668	0.745369
ENST00000532460.5	CSRP1	2.17139	0.00433981	0.746133
ENST00000370003.2	RTEL1	7.90588	0.00434189	0.746133
ENST00000584067.5	MPRIP	0.84148	0.00434284	0.746133
ENST00000261367.11	SNCAIP	-1.57204	0.00434404	0.746133
ENST00000467685.2	ABCC4	-3.58953	0.00434691	0.746133
ENST00000639435.1	BIVM-ERCC5	8.2836	0.00436675	0.748994
ENST00000532419.5	TCN1	-3.25481	0.00437693	0.749629
ENST00000543155.6	COPS7A	-0.950366	0.0043776	0.749629
ENST00000549350.5	NFATC3	8.34764	0.00438333	0.749629
ENST00000509571.1	MRPS18C	4.52383	0.0043844	0.749629
ENST00000483910.5	ST3GAL6	7.64916	0.00438937	0.749629
ENST00000533156.2	PAX6	5.52511	0.00439075	0.749629
ENST00000363219.1	SNORD114-31	4.37521	0.00439267	0.749629
ENST00000618496.1	RF02157	-3.82908	0.00440695	0.751112
ENST00000674166.1	DNAJC7	-6.75346	0.00441023	0.751112
ENST00000460159.1	SLC22A16	-3.53708	0.0044109	0.751112
ENST00000546995.5	DGKA	4.96026	0.00442329	0.752642
ENST00000678691.2	CTSA	7.72597	0.00442697	0.752642
ENST00000434349.1	TUBGCP6	-6.78169	0.00442944	0.752642
ENST00000481229.2	PNISR	7.94674	0.00443696	0.753377
ENST00000661379.1	LINC01831	-3.96743	0.00445005	0.753944
ENST00000367561.9	RGSL1	-3.661	0.00445492	0.753944
ENST00000652708.1	PTPRZ1	5.17453	0.00445535	0.753944
ENST00000560853.6	DRAIC	-2.25987	0.00445709	0.753944
ENST00000514220.5	MTRR	-6.26657	0.00445894	0.753944
ENST00000639206.1	MVK	4.84158	0.00445945	0.753944
ENST00000444164.5	AC009487.1	5.06772	0.00446572	0.754464
ENST00000402681.7	C1S	7.67429	0.00447539	0.75518
ENST00000637360.1	AC063952.1	-5.28504	0.00447863	0.75518
ENST00000596232.1	TMEM147	4.52708	0.00448158	0.75518
ENST00000652139.1	PWRN1	-1.4116	0.00448275	0.75518
ENST00000599735.3	LINC02028	-3.11021	0.00449737	0.756999
ENST00000445998.1	UBQLN3	-4.25013	0.00450549	0.756999
ENST00000524976.5	TAF6L	1.76665	0.00450833	0.756999
ENST00000540654.5	SLC22A6	3.20395	0.00450947	0.756999
ENST00000447325.5	NCBP2	-6.30875	0.00451285	0.756999
ENST00000511613.5	NADK2	3.00115	0.00451569	0.756999
ENST00000547131.1	PPP1R12A	-6.28241	0.00451598	0.756999
ENST00000543504.5	CCDC77	-6.49871	0.0045222	0.757504
ENST00000585778.5	MATK	7.84238	0.0045349	0.758683
ENST00000412749.1	AC074117.1	-3.96249	0.00453847	0.758683
ENST00000511845.5	SPATA20	4.80462	0.00453887	0.758683
ENST00000397325.6	GALNT9	-7.02325	0.00455969	0.76117
ENST00000432183.5	RHOQ	4.53741	0.00456172	0.76117
ENST00000648459.1	HDAC8	4.68833	0.00456636	0.76117
ENST00000508776.5	HSPA4L	7.92021	0.0045703	0.76117
ENST00000457035.5	ATG4A	4.58083	0.00457097	0.76117
ENST00000588811.5	AL136311.1	2.1122	0.00457762	0.76117
ENST00000433635.1	MIOS	4.97242	0.00457782	0.76117
ENST00000341060.3	TDP2	-6.69964	0.00458346	0.76117
ENST00000341989.9	RAB36	-4.10994	0.00458538	0.76117
ENST00000467803.1	NCBP2	4.82433	0.00459543	0.76117
ENST00000342392.3	DIABLO	-4.03992	0.00459613	0.76117
ENST00000574011.1	RPH3AL	-4.03735	0.00459647	0.76117
ENST00000679705.1	MX1	8.251	0.00459686	0.76117
ENST00000461487.1	SLC22A16	3.62088	0.00459887	0.76117
ENST00000606369.5	IST1	7.85895	0.00461282	0.76276
ENST00000508457.1	C4orf46	7.57008	0.00461494	0.76276
ENST00000478332.5	WEE2-AS1	5.08845	0.00462626	0.764003
ENST00000482493.1	KIAA1147	7.59549	0.00462893	0.764003
ENST00000581189.1	NDEL1	-3.87801	0.00465988	0.768574
ENST00000653343.1	SNHG17	5.05712	0.00466512	0.768902
ENST00000644537.1	PPIP5K1	-6.20663	0.00466949	0.769085
ENST00000680991.1	NAMPT	7.72521	0.0046769	0.769768
ENST00000660124.1	POT1-AS1	4.56383	0.00468921	0.771257
ENST00000530885.5	APBB1	-6.56273	0.00470336	0.772504
ENST00000595227.5	NAPA	4.40462	0.00470347	0.772504
ENST00000657913.1	AC124067.3	-3.91453	0.0047066	0.772504
ENST00000340339.4	ADGRG5	3.71727	0.00471439	0.773245
ENST00000419395.6	SPATA18	4.08057	0.00471803	0.773305
ENST00000473380.2	MSL3	8.06215	0.00472848	0.774313
ENST00000502656.5	GAK	-3.63231	0.00473157	0.774313
ENST00000457656.1	AC018892.2	3.22188	0.00473401	0.774313
ENST00000568506.1	AC012645.3	-3.32066	0.00473746	0.774341
ENST00000554154.1	SPAG5-AS1	2.15298	0.00474477	0.774998
ENST00000439082.7	AKR1C3	7.92949	0.00475505	0.776126
ENST00000610959.4	PI4KAP1	1.8546	0.00475824	0.776126
ENST00000647910.1	C8G	3.48986	0.00476591	0.776363
ENST00000459851.5	TJAP1	-4.17398	0.00476714	0.776363
ENST00000461225.5	PLXDC1	4.96536	0.00477242	0.776363
ENST00000653309.1	LINC02055	3.27377	0.0047752	0.776363
ENST00000531949.1	MS4A14	2.15022	0.00477613	0.776363
ENST00000521661.5	IKBKB	8.01395	0.00477973	0.776413
ENST00000654549.1	NA	2.6118	0.00478492	0.776722
ENST00000602808.1	GABRR2	3.41858	0.00479312	0.77752
ENST00000648412.1	GNAI1	-6.45384	0.00481095	0.779875
ENST00000583346.1	AC090616.3	2.64155	0.00481695	0.780313
ENST00000597465.2	AL157832.2	-3.49532	0.00482475	0.781041
ENST00000675853.1	AARS	7.97702	0.00483082	0.781449
ENST00000496099.1	ZCCHC7	-4.40545	0.00483389	0.781449
ENST00000523558.5	STAU2	7.63443	0.00483744	0.781489
ENST00000677096.1	IDE	5.53403	0.00484948	0.781636
ENST00000612401.1	AC241644.3	5.27663	0.00484974	0.781636
ENST00000615564.1	CSNK1G2	-6.45178	0.00484985	0.781636
ENST00000548844.1	WDR90	3.23605	0.00485159	0.781636
ENST00000512713.5	YIPF3	-6.32526	0.00485592	0.781704
ENST00000398734.8	UBE2D2	-6.77518	0.00485864	0.781704
ENST00000494042.3	RN7SL416P	2.95681	0.004865	0.782196
ENST00000540423.5	PAQR6	-6.25908	0.00487478	0.783234
ENST00000608253.2	LAMTOR5-AS1	-3.57431	0.0048802	0.783252
ENST00000593379.1	ZNF613	1.36575	0.00488152	0.783252
ENST00000667767.1	AC087273.2	-4.05439	0.00489843	0.784911
ENST00000662487.1	LINC00662	4.8181	0.00490605	0.784911
ENST00000446301.1	AF127577.1	-6.35623	0.00490616	0.784911
ENST00000470667.5	MRPL2	-6.1343	0.00490959	0.784911
ENST00000253233.6	C12orf65	7.41168	0.00491042	0.784911
ENST00000406259.1	ARVCF	7.59259	0.00491817	0.784911
ENST00000470692.3	RN7SL824P	3.087	0.00492062	0.784911
ENST00000475056.5	DAP3	5.00823	0.00492508	0.784911
ENST00000372324.6	B4GALT2	8.03203	0.00492556	0.784911
ENST00000416015.2	MBD5	4.34478	0.0049283	0.784911
ENST00000413720.5	NCF2	-6.34021	0.00492841	0.784911
ENST00000506587.5	PGM3	4.70787	0.00493233	0.785004
ENST00000577961.5	YES1	7.62666	0.00494814	0.786795
ENST00000639465.1	EPM2A	7.92837	0.00495024	0.786795
ENST00000625536.2	TTN-AS1	4.9783	0.00496398	0.788448
ENST00000425773.1	APCDD1L	-3.50081	0.00497773	0.78964
ENST00000548116.5	SMPDL3B	4.05354	0.00498059	0.78964
ENST00000535497.1	CEP57	-6.4569	0.00498321	0.78964
ENST00000612578.1	AL592295.2	-2.38727	0.00498486	0.78964
ENST00000366792.3	PARP1	-3.45811	0.00499184	0.790006
ENST00000349036.9	GNAS	5.06509	0.00499412	0.790006
ENST00000410361.1	RNU2-36P	2.70325	0.00500228	0.790006
ENST00000347703.7	CDCA7	5.12848	0.00501	0.790006
ENST00000370150.5	PNCK	1.04594	0.00501137	0.790006
ENST00000634937.1	SLC44A3-AS1	-4.68904	0.00501327	0.790006
ENST00000553988.5	SAMD4A	5.78915	0.00501664	0.790006
ENST00000640445.1	MAPK10	-6.0781	0.00501727	0.790006
ENST00000634021.1	FP565260.1	-3.78215	0.00501727	0.790006
ENST00000622997.3	ALG13	-6.39023	0.00502798	0.790757
ENST00000345721.6	PAM	8.06514	0.00502874	0.790757
ENST00000478728.2	CASZ1	4.93221	0.00503688	0.791181
ENST00000670385.1	ERVK13-1	7.67397	0.00504057	0.791181
ENST00000465279.5	TBL2	4.48454	0.00504381	0.791181
ENST00000449647.5	SPATS2L	-6.3625	0.00504483	0.791181
ENST00000669178.1	NA	-6.36475	0.00505327	0.791978
ENST00000313865.6	AC020907.1	4.68542	0.00507197	0.794294
ENST00000418498.5	CLEC5A	-4.32815	0.00507646	0.794294
ENST00000217270.4	PROKR2	-6.42601	0.00508097	0.794294
ENST00000591274.1	LGALS3BP	4.84884	0.00508149	0.794294
ENST00000513103.1	DDX60L	-3.64641	0.00508918	0.794604
ENST00000535484.5	UEVLD	4.71812	0.00509021	0.794604
ENST00000299197.6	BRD7P5	-1.89465	0.00509379	0.794638
ENST00000471046.1	LAMP1	-6.20005	0.00509731	0.794662
ENST00000495685.1	ZNF425	4.35451	0.00511187	0.796031
ENST00000601978.1	SUPT5H	-6.49801	0.0051154	0.796031
ENST00000528457.5	ZCCHC11	4.75413	0.0051162	0.796031
ENST00000304979.8	PPIH	-6.44217	0.00512669	0.797139
ENST00000392173.6	ZNF565	-6.18618	0.00515095	0.800193
ENST00000398352.3	RSPH1	-6.22113	0.00515312	0.800193
ENST00000433495.1	OR13C6P	-2.67122	0.00516028	0.80078
ENST00000461418.1	LRP2	5.22952	0.00518325	0.803507
ENST00000297596.3	GEM	1.34228	0.00518466	0.803507
ENST00000531624.1	SPATA5L1	-5.98126	0.00519123	0.803997
ENST00000661575.1	LINC00240	-2.50894	0.00520626	0.805424
ENST00000511185.5	SH3BP2	7.48629	0.00520726	0.805424
ENST00000536749.1	CBLN1	4.92106	0.00521499	0.806085
ENST00000426398.3	PTBP2	7.70408	0.00522169	0.806085
ENST00000671164.1	AC109630.1	4.40051	0.00522178	0.806085
ENST00000518275.1	GTF2H2	4.54956	0.00523098	0.806863
ENST00000667224.1	NA	-4.13231	0.00523364	0.806863
ENST00000486964.5	POLR1A	4.66604	0.00523763	0.80695
ENST00000638730.1	RGPD2	-3.1024	0.00524435	0.807459
ENST00000528114.1	NUP214	-6.08394	0.00525952	0.808342
ENST00000461766.1	CDHR3	4.59242	0.00526484	0.808342
ENST00000409036.5	RAPGEF4	7.48104	0.00526543	0.808342
ENST00000675095.1	LRRC63	4.93572	0.00526942	0.808342
ENST00000600968.5	NDUFA6-AS1	-3.81956	0.00527069	0.808342
ENST00000469308.1	EIF1	-5.87823	0.00527278	0.808342
ENST00000466470.5	ZC3H11A	4.68607	0.00527404	0.808342
ENST00000420561.1	POLR3H	4.43398	0.00528376	0.808775
ENST00000617500.4	AOC3	3.62193	0.00528933	0.808775
ENST00000650903.2	DNAJC10	-6.07827	0.00529288	0.808775
ENST00000674801.1	SIPA1L2	7.34707	0.00529302	0.808775
ENST00000547044.5	LRMP	-4.92577	0.00529399	0.808775
ENST00000567269.5	CDH16	-3.54839	0.00530256	0.80931
ENST00000472059.6	ALDH3A2	8.09233	0.00531072	0.80931
ENST00000217246.8	MACROD2	5.18394	0.00531371	0.80931
ENST00000628032.2	FHL1	7.26288	0.0053159	0.80931
ENST00000656077.1	PVT1	4.18753	0.00532118	0.80931
ENST00000472367.5	LRRC75A-AS1	4.57869	0.00532124	0.80931
ENST00000384781.1	RF00019	3.13836	0.00532148	0.80931
ENST00000298375.12	AKR1E2	-6.33813	0.00532802	0.809725
ENST00000553122.5	CERS5	-6.3848	0.00533606	0.809725
ENST00000368519.5	C1orf43	7.54386	0.0053402	0.809725
ENST00000434755.5	NOD1	-1.42506	0.00534126	0.809725
ENST00000261606.11	MYOM1	7.51544	0.00534135	0.809725
ENST00000402914.5	MACROD2	-6.18949	0.00535448	0.810442
ENST00000547078.5	DNM1L	-1.5013	0.005355	0.810442
ENST00000683135.1	MAN1B1	7.23693	0.00536089	0.810442
ENST00000522973.1	AC002428.2	2.4894	0.00536804	0.810442
ENST00000524788.2	TPP1	7.59367	0.00536965	0.810442
ENST00000540737.7	C11orf80	-6.23335	0.00537009	0.810442
ENST00000568690.1	AC127502.1	-3.7932	0.0053701	0.810442
ENST00000609745.1	SDCBP2-AS1	-6.00368	0.00537965	0.811365
ENST00000377081.5	KIF1B	-12.5555	0.00538877	0.811642
ENST00000664196.1	PIN4	7.22626	0.00539186	0.811642
ENST00000618521.4	SH2B1	7.5642	0.00539352	0.811642
ENST00000651686.1	B3GALNT1	7.35646	0.00539523	0.811642
ENST00000373480.1	KIAA1522	7.60498	0.00540081	0.811784
ENST00000652987.1	LINC00446	3.26567	0.00540527	0.811784
ENST00000544914.5	HKR1	-6.00711	0.00540749	0.811784
ENST00000587948.5	TMEM205	-6.26834	0.00540992	0.811784
ENST00000606617.1	AL020996.3	-6.11248	0.00542537	0.813309
ENST00000356427.2	ATF7IP2	7.25882	0.00542698	0.813309
ENST00000424025.4	CHN2	7.54902	0.00543418	0.813375
ENST00000661169.1	AC016205.1	-3.47479	0.00543732	0.813375
ENST00000552540.5	NACA	-6.51329	0.00543882	0.813375
ENST00000496555.1	BIRC6	-2.41479	0.00544457	0.813375
ENST00000423344.6	CC2D2B	4.95459	0.00544463	0.813375
ENST00000442880.6	LEPROTL1	4.48561	0.0054589	0.814772
ENST00000439033.1	MTND4P4	-3.58024	0.00546088	0.814772
ENST00000669601.1	NNT	-6.17634	0.00546593	0.81501
ENST00000556833.1	CHD8	1.31756	0.00547402	0.815702
ENST00000593281.1	CCDC151	3.65423	0.00549315	0.817385
ENST00000468043.5	PQLC2L	-3.56789	0.00549527	0.817385
ENST00000437278.5	IRAK1	4.17687	0.0054957	0.817385
ENST00000434376.6	SCARF1	7.37311	0.00549933	0.817411
ENST00000517386.1	HMBOX1	1.07082	0.00552506	0.820362
ENST00000549738.5	GNPTAB	4.08128	0.00552614	0.820362
ENST00000451430.6	ANO10	-6.23817	0.00553946	0.821396
ENST00000587302.1	ZNF155	4.27514	0.00554072	0.821396
ENST00000490511.1	CREM	-6.05646	0.00554354	0.821396
ENST00000564999.5	TCF4	8.16549	0.00555322	0.822275
ENST00000643794.1	RPS27	-3.47565	0.00555942	0.822275
ENST00000684444.1	POMT2	4.4371	0.00556295	0.822275
ENST00000285670.7	SAMSN1	5.0356	0.00556591	0.822275
ENST00000538383.5	NTN4	7.28679	0.00556687	0.822275
ENST00000615302.1	ANKRD20A4	-6.2346	0.00558527	0.824474
ENST00000401644.6	SNED1	4.34887	0.0055911	0.824474
ENST00000448103.5	CASP12	4.68614	0.00559367	0.824474
ENST00000659583.1	LINC01640	-2.4911	0.00559636	0.824474
ENST00000437180.5	RUNX1	-6.30045	0.00560049	0.824474
ENST00000505619.5	LUC7L3	-3.24213	0.00560271	0.824474
ENST00000659595.1	TPM4	-6.52415	0.00560754	0.824672
ENST00000486514.5	BNC2	4.65081	0.00561662	0.825492
ENST00000683012.1	SETD5	-1.46458	0.00562119	0.825651
ENST00000450847.1	AC138089.1	-3.47439	0.00562573	0.825805
ENST00000641995.1	CETN4P	-6.3505	0.00563132	0.826111
ENST00000493797.1	AL627309.2	-6.08224	0.00563598	0.826281
ENST00000544378.6	NLRP1	7.66352	0.00564233	0.8267
ENST00000487209.5	ELOVL1	4.3878	0.00565014	0.827331
ENST00000562833.2	AC245033.1	-6.31903	0.00565494	0.82752
ENST00000671021.1	JPX	4.86802	0.00566442	0.828394
ENST00000505596.1	AMOTL2	-6.07609	0.00568383	0.83021
ENST00000651917.1	SPRY1	7.43676	0.00568386	0.83021
ENST00000314668.13	FHAD1	-5.87023	0.00569041	0.830653
ENST00000534826.5	CNIH2	2.27629	0.00570081	0.831261
ENST00000369637.5	RHOC	-5.91584	0.00570162	0.831261
ENST00000617760.4	LRRC41	7.81375	0.00570846	0.831745
ENST00000435803.6	ABCA13	-3.5657	0.00571705	0.831997
ENST00000475690.1	KANK1	-3.57092	0.00571723	0.831997
ENST00000645890.1	PKN2-AS1	-1.12663	0.00573473	0.833663
ENST00000556239.5	KLHL28	4.48542	0.00573811	0.833663
ENST00000578576.1	HS3ST3A1	4.83707	0.00574133	0.833663
ENST00000497706.5	C2	-3.02288	0.00574367	0.833663
ENST00000684214.1	HSD17B4	7.26556	0.00574633	0.833663
ENST00000681882.1	SLC15A3	5.27892	0.00575838	0.834898
ENST00000391753.6	RPS9	-5.84661	0.0057664	0.835548
ENST00000546580.2	AC084033.3	-5.89446	0.00578169	0.837249
ENST00000514345.1	NUDT9	4.45963	0.00578985	0.837918
ENST00000593922.5	IRF3	-6.51221	0.00579716	0.838462
ENST00000541444.5	CACNA2D4	-3.56175	0.00582696	0.842256
ENST00000677876.1	G3BP2	-5.97339	0.00583386	0.842638
ENST00000219022.3	OLFM4	-1.86996	0.00583674	0.842638
ENST00000618566.1	MIR8077	6.0204	0.00584342	0.842988
ENST00000631073.2	KCNT1	7.59918	0.0058463	0.842988
ENST00000682455.1	SNX14	7.26985	0.00585634	0.843291
ENST00000477227.1	NOS3	-5.98611	0.00585778	0.843291
ENST00000415162.5	OSBPL3	-5.95555	0.00585938	0.843291
ENST00000625665.1	MUC20-OT1	3.91657	0.00586269	0.843291
ENST00000551899.5	CCT2	4.63686	0.00587394	0.844396
ENST00000367632.2	RALGPS2	-5.89088	0.00588866	0.845581
ENST00000666488.1	AC092279.1	-6.09514	0.00588977	0.845581
ENST00000447415.1	AL049597.1	3.38432	0.00589292	0.845581
ENST00000380120.6	ECI2	-5.72232	0.00589896	0.845808
ENST00000234347.10	PRTN3	-4.78524	0.00590167	0.845808
ENST00000549132.2	MEOX1	3.92018	0.00590825	0.846238
ENST00000541323.1	PDGFRL	5.02042	0.00591722	0.846693
ENST00000605338.1	AL158042.1	-3.54114	0.0059186	0.846693
ENST00000328853.10	CLEC4G	-5.90892	0.00593111	0.847484
ENST00000518907.5	ENDOV	7.43688	0.00593472	0.847484
ENST00000507811.2	AC097522.1	-3.40758	0.00593489	0.847484
ENST00000493983.1	MTA3	-3.05878	0.00595782	0.850244
ENST00000483786.5	SLC4A2	-5.89009	0.00596701	0.851034
ENST00000508301.5	IK	7.40033	0.00597057	0.851034
ENST00000410983.1	RNU6-564P	1.98398	0.0059795	0.851793
ENST00000409714.7	PPIG	-6.29786	0.00598513	0.852081
ENST00000430518.3	AC018647.1	7.31181	0.00599114	0.852423
ENST00000373876.5	OBSL1	7.23545	0.00600036	0.853222
ENST00000580393.5	ZNF286A	-5.88693	0.00601312	0.85367
ENST00000679601.1	ARL13B	7.54024	0.00601648	0.85367
ENST00000396563.8	SP140L	7.04516	0.00601753	0.85367
ENST00000638778.1	EPM2A	5.06891	0.00601922	0.85367
ENST00000493694.1	TIMMDC1	-5.9824	0.00602765	0.85367
ENST00000521458.5	KCTD9	3.22859	0.0060281	0.85367
ENST00000435821.2	MTND4P5	-3.88919	0.00602882	0.85367
ENST00000442623.1	TRPV5	-3.65782	0.00603672	0.853753
ENST00000598076.1	FCGRT	-5.94731	0.00604056	0.853753
ENST00000543393.5	RAP1B	7.15178	0.00604148	0.853753
ENST00000414832.2	PTRH1	4.29571	0.00604499	0.853753
ENST00000541082.2	FAM110A	-5.95713	0.00604773	0.853753
ENST00000561825.1	KLHDC4	4.23991	0.00605109	0.853753
ENST00000532301.5	PCSK7	4.50257	0.00605556	0.853873
ENST00000634739.1	PPP1R12A	-6.20242	0.00606213	0.85429
ENST00000514856.2	MAPK10	5.00253	0.00606837	0.85466
ENST00000543255.1	HNF1A	3.31545	0.00608477	0.856458
ENST00000505170.5	LTC4S	4.13574	0.00609867	0.857404
ENST00000419242.5	OMA1	-4.20968	0.00609875	0.857404
ENST00000407621.1	MAST4	4.72484	0.00610465	0.857723
ENST00000592166.5	CNTD1	4.47129	0.00611281	0.858147
ENST00000493857.1	APBB1IP	2.13465	0.00611493	0.858147
ENST00000351231.7	CDC25A	-6.12572	0.00612225	0.858664
ENST00000531983.1	RBBP4	-2.07846	0.00613296	0.859312
ENST00000413984.6	ZNF226	-5.7093	0.00613415	0.859312
ENST00000432093.1	LSP1	4.41825	0.00616736	0.863453
ENST00000568375.2	GNAO1	4.09711	0.00618077	0.864466
ENST00000667577.1	NA	-5.93713	0.00618461	0.864466
ENST00000654707.1	LINC01359	-5.76559	0.00618558	0.864466
ENST00000535214.6	PNMA5	-5.98817	0.00619961	0.864923
ENST00000374820.6	PIGU	-6.12118	0.00619967	0.864923
ENST00000684626.1	BRIP1	-3.57776	0.00619984	0.864923
ENST00000656114.1	ATR	-5.74728	0.00621177	0.866076
ENST00000434409.2	DNMBP-AS1	-5.85525	0.00622079	0.866822
ENST00000427259.1	LINC00476	-5.86372	0.006229	0.867455
ENST00000514596.1	CTBP1	4.66624	0.00623901	0.868336
ENST00000393498.6	FOXP2	4.61193	0.00625706	0.870336
ENST00000611226.1	RF02196	3.80426	0.00626312	0.870666
ENST00000518844.5	RUNX1T1	-6.43833	0.00629623	0.874246
ENST00000537849.1	SPARC	-3.6958	0.00629628	0.874246
ENST00000476940.1	TANGO2	4.75328	0.00630215	0.874547
ENST00000438705.3	SNHG15	-5.91408	0.00631633	0.876001
ENST00000656341.1	LINC02316	4.00066	0.00632793	0.877094
ENST00000621780.1	TADA2A	4.29926	0.00635167	0.879868
ENST00000426978.5	CD36	3.8548	0.00635724	0.880124
ENST00000534459.5	MROH6	4.62231	0.00636301	0.880407
ENST00000648260.1	CFTR	4.40985	0.00637462	0.881496
ENST00000485753.5	ST7L	-1.46964	0.00638148	0.881822
ENST00000683160.1	CUL7	-6.32183	0.0063926	0.881822
ENST00000493301.5	STX16	7.45616	0.00639339	0.881822
ENST00000531682.1	HYOU1	-3.31893	0.00640838	0.881822
ENST00000542013.5	PRPSAP2	6.89601	0.00640926	0.881822
ENST00000475242.5	SYS1-DBNDD2	-5.86974	0.00641615	0.881822
ENST00000634255.2	LINC01649	4.65261	0.00642583	0.881822
ENST00000566632.5	ZNF688	-5.79286	0.00642593	0.881822
ENST00000558512.5	ICE2	-1.51595	0.00642594	0.881822
ENST00000434562.2	AL035691.1	-4.19039	0.00642633	0.881822
ENST00000648734.1	MIR100HG	-6.18519	0.00642666	0.881822
ENST00000676510.1	CTSH	7.48904	0.00642894	0.881822
ENST00000386104.1	SNORA35	-3.41259	0.00643222	0.881822
ENST00000549781.1	CPM	4.32805	0.00643296	0.881822
ENST00000417061.2	AL513477.1	4.49421	0.00643766	0.881822
ENST00000414343.1	MAP3K19	-3.98455	0.00644049	0.881822
ENST00000618750.2	PRSS2	-3.41843	0.0064439	0.881822
ENST00000483357.1	KIAA1109	-1.45517	0.00644665	0.881822
ENST00000525639.1	CREBZF	7.378	0.00644791	0.881822
ENST00000382647.7	MRPL36	7.17202	0.00646256	0.883314
ENST00000679679.1	SLC6A15	4.15034	0.0064686	0.883628
ENST00000434286.1	LILRB4	2.65254	0.00647558	0.88407
ENST00000470625.1	EIPR1	-1.81307	0.006497	0.88466
ENST00000520172.5	RUNX1T1	4.43656	0.00649903	0.88466
ENST00000466316.1	TRMT11	-5.74063	0.00650031	0.88466
ENST00000434463.7	HSDL1	7.08394	0.00650173	0.88466
ENST00000654926.1	LINC02266	-3.90293	0.00650666	0.88466
ENST00000484611.7	PLCXD1	4.07652	0.00651051	0.88466
ENST00000531107.5	MRVI1	7.01264	0.00651509	0.88466
ENST00000460031.5	P3H1	7.21708	0.00651566	0.88466
ENST00000457681.1	C9orf147	-2.48089	0.00651614	0.88466
ENST00000674463.1	CFAP61	-3.54593	0.00651746	0.88466
ENST00000359221.8	MAPK10	-10.801	0.0065216	0.88466
ENST00000663479.2	GNAS	-6.12489	0.00652485	0.88466
ENST00000666587.1	NA	3.2087	0.00655191	0.886924
ENST00000567212.5	UBFD1	-10.6444	0.00655354	0.886924
ENST00000396367.5	BCL2L14	-5.7785	0.00655811	0.886924
ENST00000653584.1	LINC00847	-5.92828	0.0065626	0.886924
ENST00000510006.6	PAM	5.05829	0.00656479	0.886924
ENST00000452831.5	RABL2A	4.33364	0.0065709	0.886924
ENST00000554182.5	GSKIP	4.98554	0.00657959	0.886924
ENST00000396224.1	MAGED2	-6.02194	0.00658126	0.886924
ENST00000439156.2	LINC01748	4.55852	0.00658294	0.886924
ENST00000532482.1	MTNR1B	-3.54876	0.00658563	0.886924
ENST00000675087.1	GPSM2	7.07461	0.0065873	0.886924
ENST00000557762.1	RIN3	1.67532	0.00658854	0.886924
ENST00000660480.1	LINC01736	4.40999	0.00659036	0.886924
ENST00000648796.1	AL359715.2	4.34667	0.00661526	0.888715
ENST00000683770.1	RNASET2	2.4056	0.00661785	0.888715
ENST00000589921.1	LINC00906	3.17669	0.00662725	0.888715
ENST00000535405.1	ISCU	-5.59622	0.00663194	0.888715
ENST00000456677.1	WDR53	-5.53759	0.00663556	0.888715
ENST00000672846.1	APTX	-1.35435	0.00664448	0.888715
ENST00000681106.1	SLC6A15	-6.11983	0.00664785	0.888715
ENST00000455809.5	TAMM41	7.09469	0.00664933	0.888715
ENST00000568698.5	CDH16	3.39164	0.00664942	0.888715
ENST00000370629.7	CD40LG	4.67907	0.00665068	0.888715
ENST00000465209.1	COL11A1	3.03705	0.00665329	0.888715
ENST00000518119.6	NPM2	-2.18163	0.00665599	0.888715
ENST00000486249.5	ST3GAL6	7.52656	0.0066561	0.888715
ENST00000574369.5	CLUAP1	-5.66527	0.00665635	0.888715
ENST00000413592.5	MCEE	4.85669	0.0066646	0.889314
ENST00000340246.10	LGALS12	-3.65676	0.00667092	0.889654
ENST00000582575.2	TCP10L	-3.73516	0.00667777	0.889668
ENST00000559044.5	PELI2	3.63392	0.00668298	0.889668
ENST00000615246.1	MIR6512	-3.04918	0.00668503	0.889668
ENST00000543425.1	TMED2	-5.96269	0.00668945	0.889668
ENST00000674864.1	NKAIN3	4.9685	0.00669197	0.889668
ENST00000377321.5	MEN1	-5.61693	0.00669545	0.889668
ENST00000422506.5	GUSBP11	0.881872	0.00669739	0.889668
ENST00000676596.1	CTSH	7.08134	0.00671681	0.891411
ENST00000419336.6	ACHE	7.08011	0.00671806	0.891411
ENST00000603019.1	AL138895.2	-3.02812	0.00674571	0.893875
ENST00000674644.1	FIG4	4.24466	0.00674633	0.893875
ENST00000454813.1	GAS5	4.79003	0.00674799	0.893875
ENST00000397925.2	TREH	-3.67407	0.00675253	0.893976
ENST00000618194.1	MIR6729	-6.08279	0.00676243	0.89448
ENST00000579944.1	LINC00271	-3.61168	0.00677521	0.89448
ENST00000433961.5	TRIM5	6.81077	0.00677811	0.89448
ENST00000652040.1	RORC	3.92117	0.00677972	0.89448
ENST00000621925.1	AC009268.2	1.52856	0.00678201	0.89448
ENST00000625461.2	KIF1BP	7.24102	0.00678574	0.89448
ENST00000652547.1	KIF25	-1.52499	0.00678817	0.89448
ENST00000417105.6	COL9A2	4.39213	0.00679039	0.89448
ENST00000395724.7	GSG1L	-6.49739	0.00679042	0.89448
ENST00000616495.1	FXYD4	-3.47435	0.00680394	0.895738
ENST00000368825.7	TDRKH	-5.58552	0.00680756	0.895738
ENST00000637288.1	FAM95C	-6.07514	0.00682481	0.897243
ENST00000411069.1	RNU2-61P	3.89262	0.00682659	0.897243
ENST00000484072.5	RTL10	-6.7458	0.00683759	0.897258
ENST00000380298.2	SLC22A23	7.35291	0.00684316	0.897258
ENST00000538703.5	HAL	4.59934	0.0068436	0.897258
ENST00000423832.5	NICN1	-5.68063	0.00684368	0.897258
ENST00000261210.9	TMPO	1.52166	0.00684755	0.897258
ENST00000543658.5	DDB1	6.95007	0.00684966	0.897258
ENST00000513452.5	CLDND1	4.10038	0.0068533	0.897258
ENST00000568990.5	TSNAXIP1	-5.84067	0.00686285	0.897795
ENST00000602719.5	C16orf74	4.06644	0.00686689	0.897795
ENST00000677349.1	CTSL	-6.02451	0.0068688	0.897795
ENST00000311967.6	NRF1	-5.68811	0.00687787	0.898351
ENST00000648916.1	MED13L	7.12257	0.00688326	0.898351
ENST00000510311.5	SPRY4-AS1	-3.51481	0.0068853	0.898351
ENST00000633241.1	AC073488.10	-3.67861	0.00689211	0.898351
ENST00000564726.5	RBBP6	-5.63809	0.00689514	0.898351
ENST00000480010.1	PCMT1	-5.52273	0.0068967	0.898351
ENST00000582789.5	SENP3	6.92511	0.00689982	0.898351
ENST00000514838.6	POC5	7.05082	0.00690489	0.898351
ENST00000486464.1	TSC22D1	-6.00991	0.00690928	0.898351
ENST00000377797.7	TCOF1	7.06313	0.00691109	0.898351
ENST00000472958.5	EXD3	-5.63772	0.00691883	0.898614
ENST00000374497.7	GALE	6.78017	0.00692316	0.898614
ENST00000391788.6	ZNF528	-1.30859	0.00692928	0.898614
ENST00000585674.1	ATP9B	-5.49021	0.00693037	0.898614
ENST00000533813.5	DKK3	1.45862	0.00693214	0.898614
ENST00000506061.1	FAF2	4.16929	0.00694021	0.898776
ENST00000678346.1	LAMB1	-6.18276	0.00694691	0.898776
ENST00000542309.5	GRIP1	6.97457	0.00694717	0.898776
ENST00000381151.5	SLC5A3	1.07307	0.00694861	0.898776
ENST00000554921.1	AL137191.1	-3.35079	0.00695961	0.899706
ENST00000399655.6	CACNA1C	-10.8677	0.00696533	0.899953
ENST00000612402.4	WDR36	6.85736	0.00697489	0.900247
ENST00000432645.6	HDAC9	-5.86411	0.00697604	0.900247
ENST00000463082.1	C10orf90	-3.30596	0.00697905	0.900247
ENST00000551118.6	DNA2	-5.9426	0.00698562	0.900314
ENST00000676227.1	PTBP1	6.85451	0.00698718	0.900314
ENST00000270257.9	GEMIN7	4.28971	0.00701251	0.90126
ENST00000438905.2	ARMC4P1	-3.28392	0.00701435	0.90126
ENST00000569906.1	AF274858.1	4.79374	0.00701603	0.90126
ENST00000521773.5	SNX16	4.56025	0.00702202	0.90126
ENST00000487381.5	GALT	6.80958	0.0070307	0.90126
ENST00000222482.10	CPA4	7.16062	0.00703165	0.90126
ENST00000660983.1	STXBP5-AS1	6.73164	0.00703188	0.90126
ENST00000619500.4	KLRC2	-5.62009	0.00703939	0.90126
ENST00000636760.1	DNM1	4.26339	0.00703967	0.90126
ENST00000616710.4	TNFRSF11A	6.86777	0.00703991	0.90126
ENST00000544675.1	NDUFA9	-5.95307	0.00704448	0.90126
ENST00000493276.1	AC139453.2	-1.93877	0.0070505	0.90126
ENST00000557691.2	AC004816.1	4.72987	0.0070515	0.90126
ENST00000505067.5	IRF2	1.57979	0.007058	0.90126
ENST00000656620.1	AC139713.2	4.38035	0.00705853	0.90126
ENST00000539932.5	SLC11A1	-5.94569	0.00706284	0.90126
ENST00000545724.2	MDM1	4.13402	0.00706414	0.90126
ENST00000482730.1	CEP41	-3.24595	0.00706552	0.90126
ENST00000684646.1	GLE1	-5.7476	0.00707067	0.90126
ENST00000517463.1	MTCYBP19	-3.67268	0.00707567	0.90126
ENST00000487308.1	AC006483.1	3.48063	0.00707945	0.90126
ENST00000611865.4	GLYAT	3.88196	0.00708268	0.90126
ENST00000410083.6	F10	4.09479	0.00708521	0.90126
ENST00000641527.1	OR2B11	2.97776	0.00708854	0.90126
ENST00000429375.6	POU2F1	-10.5154	0.00708992	0.90126
ENST00000446423.2	SDCBP2-AS1	-5.61371	0.00710317	0.902091
ENST00000607985.5	DARS-AS1	-4.10525	0.0071041	0.902091
ENST00000418021.1	THOC5	-5.71901	0.00711328	0.902262
ENST00000461600.5	ARMC8	6.91768	0.00711629	0.902262
ENST00000679033.1	MARK1	6.71906	0.00712138	0.902262
ENST00000660503.1	AC016044.1	-3.16694	0.00712568	0.902262
ENST00000668863.1	LINC01340	3.77682	0.00713225	0.902262
ENST00000505851.5	WDR1	-5.50448	0.00713614	0.902262
ENST00000654325.1	B4GALT1-AS1	1.2424	0.00714343	0.902262
ENST00000650112.2	MYD88	6.92287	0.00714598	0.902262
ENST00000533972.5	EMSY	-2.75478	0.007147	0.902262
ENST00000577794.1	TOM1L2	-1.43465	0.00714708	0.902262
ENST00000552882.5	PMEL	4.2073	0.00715041	0.902262
ENST00000365490.1	RN7SKP249	3.07449	0.00715525	0.902262
ENST00000399627.3	SBF1	4.14216	0.00715895	0.902262
ENST00000582735.1	SLC46A1	4.61738	0.0071602	0.902262
ENST00000642025.1	FBXO2	0.890919	0.00716275	0.902262
ENST00000662433.1	NA	7.20677	0.00716996	0.902589
ENST00000599464.1	PRKD2	-6.07799	0.00717299	0.902589
ENST00000609394.5	PROX1-AS1	-2.65605	0.00717886	0.902847
ENST00000423829.2	ICAM1	4.32659	0.00718394	0.903005
ENST00000553573.1	BAZ1A	-3.56415	0.00718888	0.903145
ENST00000511109.1	GAB1	1.69962	0.0071994	0.903405
ENST00000567638.1	SCAMP2	1.21745	0.00720022	0.903405
ENST00000474993.5	NPM3	-5.75458	0.00720486	0.903405
ENST00000671468.1	MCPH1-AS1	-5.8298	0.00720858	0.903405
ENST00000465729.1	ARMC3	4.17438	0.00721191	0.903405
ENST00000507018.5	TGFBI	6.68794	0.00721612	0.903405
ENST00000666449.1	TNNT2	3.92336	0.0072185	0.903405
ENST00000431391.1	AC069257.3	4.50051	0.00722155	0.903405
ENST00000542804.1	LINC02359	-2.6797	0.00724108	0.904804
ENST00000289528.10	ZFAND2B	6.90825	0.00724174	0.904804
ENST00000474249.5	GAPDH	6.67587	0.00724422	0.904804
ENST00000453593.5	ABCB4	-5.59257	0.00725106	0.905179
ENST00000497259.5	ARHGAP25	6.92567	0.0072632	0.906116
ENST00000509761.1	TBC1D1	3.34351	0.00727873	0.906116
ENST00000682114.1	EMD	6.68125	0.00727898	0.906116
ENST00000479942.5	ATG16L1	7.12327	0.00728295	0.906116
ENST00000580275.5	THY1	6.73624	0.00728694	0.906116
ENST00000437963.5	SAMD11	4.60331	0.00728988	0.906116
ENST00000648206.1	NA	2.24845	0.00729031	0.906116
ENST00000681109.1	USP13	4.35357	0.00729639	0.906116
ENST00000423381.6	CAMK2G	-10.2687	0.00729663	0.906116
ENST00000368332.7	TRMT11	-5.73165	0.00729693	0.906116
ENST00000544813.5	P3H3	-5.49545	0.00730319	0.906416
ENST00000657227.1	LINC01515	-3.92507	0.00731785	0.907248
ENST00000636961.1	KCNT1	2.10078	0.00732126	0.907248
ENST00000455775.7	FOXP3	-3.41458	0.00732393	0.907248
ENST00000636895.1	CREBBP	2.49487	0.00732526	0.907248
ENST00000381596.1	SIRPB1	-3.48002	0.00733341	0.907782
ENST00000582602.5	RHOT1	3.63196	0.00733725	0.907782
ENST00000353185.7	CAMK2B	3.94902	0.00735413	0.908956
ENST00000573370.5	CLUAP1	4.47967	0.00735781	0.908956
ENST00000513837.5	FAM13A	7.48128	0.00735829	0.908956
ENST00000455654.1	FAM171A1	4.4178	0.0073656	0.909384
ENST00000495260.5	KIAA1109	7.22593	0.00737557	0.91014
ENST00000598776.1	FPR2	3.70995	0.00738339	0.910451
ENST00000553476.1	HSD17B6	4.06374	0.0073858	0.910451
ENST00000354147.7	PPA2	4.09981	0.00739585	0.911213
ENST00000669052.1	ASB16-AS1	-5.81361	0.00740701	0.912113
ENST00000531472.1	ZNF528	4.70675	0.00741263	0.912329
ENST00000538317.6	AC084816.1	-5.44401	0.00742837	0.913783
ENST00000679938.1	IFIH1	6.68395	0.00743218	0.913783
ENST00000671014.1	AL163195.2	4.0638	0.00743765	0.913979
ENST00000339255.2	NIPAL3	-5.6672	0.00745957	0.916196
ENST00000622639.4	MSANTD3	7.09608	0.00746383	0.916243
ENST00000557662.1	RIPK3	3.09673	0.0074707	0.916611
ENST00000662242.1	AC003985.2	-3.61196	0.0074872	0.918157
ENST00000664997.1	NUTM2A-AS1	7.13676	0.00752363	0.922016
ENST00000679128.1	CTSB	7.19258	0.00752647	0.922016
ENST00000440121.1	TTC21A	6.72006	0.0075451	0.923342
ENST00000347758.6	HAUS4	-5.80933	0.00754603	0.923342
ENST00000423320.5	TPO	-3.74683	0.00755298	0.923342
ENST00000615136.4	MMP28	4.19516	0.00755307	0.923342
ENST00000394351.9	MITF	7.23668	0.00755797	0.923342
ENST00000620410.1	PTPRT	6.72798	0.00756376	0.923342
ENST00000504337.1	TMEM184B	3.54172	0.00756643	0.923342
ENST00000598425.1	AC011467.2	3.10315	0.007578	0.923342
ENST00000377993.8	CMAHP	6.82837	0.00757978	0.923342
ENST00000554557.5	ZFYVE26	7.3013	0.00757982	0.923342
ENST00000509686.5	RBM24	6.99466	0.0075803	0.923342
ENST00000362588.1	RNU4-35P	-3.52228	0.00759608	0.923573
ENST00000538662.5	NDUFS7	6.74857	0.00759685	0.923573
ENST00000526293.1	MAP3K11	-5.4876	0.00759897	0.923573
ENST00000602178.5	FAM71E1	-5.53097	0.00760077	0.923573
ENST00000543287.5	HYOU1	-2.37294	0.00760367	0.923573
ENST00000465309.6	LMO7	4.59448	0.00760918	0.923573
ENST00000420783.7	WDR6	-5.61799	0.00760956	0.923573
ENST00000306391.10	BAALC	1.56657	0.00762371	0.924814
ENST00000678028.1	PABPC4	6.98702	0.00763887	0.925655
ENST00000399773.10	FAM205BP	-5.59004	0.00764041	0.925655
ENST00000503721.1	EDNRA	-5.43996	0.00765535	0.925655
ENST00000593851.5	C5orf58	3.05945	0.00765545	0.925655
ENST00000523057.1	AC008429.2	-3.83401	0.00766244	0.925655
ENST00000451123.5	KIF28P	4.43216	0.00766405	0.925655
ENST00000595723.5	ARHGEF1	3.89106	0.00766535	0.925655
ENST00000433638.1	SYBU	6.91828	0.00766539	0.925655
ENST00000462910.1	INTS7	1.98203	0.00766893	0.925655
ENST00000486377.1	RNF7	-2.80172	0.00766983	0.925655
ENST00000681485.1	P4HB	6.98077	0.00769086	0.926912
ENST00000627914.2	VIPR1-AS1	2.58203	0.00769344	0.926912
ENST00000446878.1	AL136981.1	-2.61917	0.00770232	0.926912
ENST00000293604.10	C6orf136	6.64478	0.00770352	0.926912
ENST00000414226.6	ACRBP	-5.47056	0.00770998	0.926912
ENST00000555543.1	VTI1B	1.15495	0.00771006	0.926912
ENST00000463486.5	VPS52	6.90665	0.00771354	0.926912
ENST00000460852.2	UBE2T	4.3662	0.00771489	0.926912
ENST00000480900.1	HSPG2	-3.48406	0.00772687	0.926912
ENST00000576988.1	MIS12	4.54742	0.0077298	0.926912
ENST00000538800.1	LRRC43	3.79415	0.00772996	0.926912
ENST00000618301.4	PCDH15	-2.96693	0.0077326	0.926912
ENST00000392735.2	RPL22P19	4.2588	0.00773773	0.926912
ENST00000415143.1	SSR4P1	4.36447	0.0077411	0.926912
ENST00000642159.1	CNOT3	-3.31024	0.00774268	0.926912
ENST00000469710.5	CD86	6.83289	0.00774619	0.926912
ENST00000650295.1	FOXP1	6.77737	0.00774696	0.926912
ENST00000586341.5	ERMARD	4.29735	0.00776048	0.927579
ENST00000370758.5	PTGFR	-5.50593	0.0077621	0.927579
ENST00000468998.1	ABHD11	3.8753	0.00776893	0.927579
ENST00000351625.10	EED	-5.74226	0.00777093	0.927579
ENST00000668990.2	AP3B2	-9.83076	0.00777706	0.927579
ENST00000540640.3	MAPK4	-6.73565	0.00777757	0.927579
ENST00000518979.5	CARD8	7.49018	0.00778003	0.927579
ENST00000394830.7	PBRM1	6.99504	0.00778775	0.92803
ENST00000487538.1	GTPBP1	-3.72196	0.00779419	0.928259
ENST00000491266.5	RABGGTB	-5.9724	0.00779752	0.928259
ENST00000488511.2	AC007686.1	3.12238	0.00780629	0.928835
ENST00000434275.1	TASP1	-2.8911	0.00781881	0.929356
ENST00000658430.1	AL133166.1	-5.63041	0.00782363	0.929356
ENST00000481549.1	NT5C2	6.63847	0.00782625	0.929356
ENST00000502690.5	UBE2D3	6.62495	0.00782642	0.929356
ENST00000580707.1	RECQL5	6.91552	0.00784072	0.930587
ENST00000528731.1	KCNJ11	1.75544	0.00784919	0.930659
ENST00000533504.1	AP000880.1	-1.4801	0.00784921	0.930659
ENST00000559246.1	AC021231.1	-1.16448	0.00785661	0.931069
ENST00000358656.9	ZNF707	6.67657	0.00786265	0.931172
ENST00000656511.1	AL078590.2	4.32622	0.00786536	0.931172
ENST00000660969.1	AL133304.3	-5.84055	0.00786981	0.931232
ENST00000652526.1	PWRN1	-3.34109	0.00788491	0.932169
ENST00000623224.1	PCDH8P1	4.42785	0.00789148	0.932169
ENST00000607590.1	AL109615.3	4.4673	0.00789251	0.932169
[truncated: 5,961 more rows]

## Sheet: ACC DLB Vs PDD
Transcript	Gene	logFC	PValue	FDR
ENST00000262327.9	LIG3	-9.38241	3.51525e-28	8.30252e-23
ENST00000496803.6	WDR45	8.29494	2.00176e-21	2.36394e-16
ENST00000561212.5	ZEB1	-8.4952	3.55575e-21	2.7994e-16
ENST00000555193.1	TGFB3	-8.00114	3.74211e-14	2.20958e-09
ENST00000567028.5	AL049634.2	9.14086	9.89415e-14	4.67372e-09
ENST00000645252.2	GLIS3	-6.91905	6.39824e-11	2.51862e-06
ENST00000389378.6	TNIP1	-9.68519	5.10697e-10	1.72314e-05
ENST00000673650.1	GBF1	8.45642	3.43349e-09	0.000101368
ENST00000412865.1	DUSP18	-6.69551	7.38922e-09	0.000186879
ENST00000519069.5	TRIQK	6.13407	7.91238e-09	0.000186879
ENST00000414144.7	ZNF200	7.66285	1.038e-08	0.000222874
ENST00000547131.1	PPP1R12A	8.44509	1.19459e-08	0.000235121
ENST00000452365.2	HAGLR	7.82565	1.34311e-08	0.000244018
ENST00000354200.5	TBC1D20	-8.60563	2.44036e-08	0.000404278
ENST00000566632.5	ZNF688	7.26903	2.74482e-08	0.000404278
ENST00000530886.5	CSDE1	8.2841	2.94061e-08	0.000404278
ENST00000446185.1	CYB5R1	7.58613	2.94303e-08	0.000404278
ENST00000379246.5	ACSL6	-7.20408	3.08105e-08	0.000404278
ENST00000505863.1	DDX60L	-6.94582	3.47519e-08	0.000431995
ENST00000431054.5	P4HA2	7.62216	3.89483e-08	0.000459953
ENST00000432907.6	PKNOX1	-7.59189	5.37358e-08	0.000604364
ENST00000454996.6	TTC28-AS1	-6.70136	6.18499e-08	0.000664004
ENST00000550353.5	ERGIC2	7.42369	6.61769e-08	0.000679568
ENST00000463082.1	C10orf90	5.52063	7.74137e-08	0.000761835
ENST00000520694.6	DNPEP	-6.91106	1.01123e-07	0.000955353
ENST00000678655.1	PSEN2	6.61642	1.09353e-07	0.000993369
ENST00000518244.1	SEMA4G	-6.55476	1.51789e-07	0.0013016
ENST00000431507.5	TMEM246-AS1	3.94041	1.54842e-07	0.0013016
ENST00000585871.1	ROGDI	-7.10729	1.61419e-07	0.0013016
ENST00000565388.1	AL592146.1	-6.04453	1.65327e-07	0.0013016
ENST00000529361.5	NAP1L4	-4.69483	2.2448e-07	0.00171029
ENST00000684080.1	MEI4	-6.69711	2.88299e-07	0.00212788
ENST00000359929.7	ADGRL2	8.78766	3.35775e-07	0.00239829
ENST00000674153.1	STAT1	-6.65053	3.45245e-07	0.00239829
ENST00000677073.1	COPB2	-11.0251	3.69251e-07	0.00243265
ENST00000493969.2	GIMAP6	-6.57846	3.7079e-07	0.00243265
ENST00000439491.2	SLC29A4	-5.77151	4.05425e-07	0.00258799
ENST00000494217.5	RFX5	3.20427	4.57433e-07	0.00284314
ENST00000504337.1	TMEM184B	-6.2415	5.26864e-07	0.00319072
ENST00000537578.5	TCF4	-9.49747	7.58176e-07	0.00447677
ENST00000485002.6	MEGF6	-6.07541	8.11671e-07	0.00466787
ENST00000357068.11	PRODH	-9.86742	8.30069e-07	0.00466787
ENST00000600561.1	CYP2S1	-4.96718	9.86637e-07	0.0054193
ENST00000421834.6	DST	-12.7096	1.05625e-06	0.0056698
ENST00000642543.1	SERPINB6	-5.77829	1.15289e-06	0.00604151
ENST00000381596.1	SIRPB1	4.94604	1.17666e-06	0.00604151
ENST00000657285.1	SNHG14	10.9745	1.22947e-06	0.0061784
ENST00000508164.6	TSPAN17	-9.42205	1.2894e-06	0.00634453
ENST00000638951.1	TEX15	-9.86583	1.37351e-06	0.00662047
ENST00000469263.5	SLC7A8	-9.0782	1.50092e-06	0.00704817
ENST00000241069.11	ACHE	9.55346	1.53291e-06	0.00704817
ENST00000535671.5	GPRC5B	-6.98608	1.55176e-06	0.00704817
ENST00000586243.5	STK11	-9.3683	1.61052e-06	0.00717702
ENST00000588316.1	GFAP	10.588	1.76007e-06	0.00769821
ENST00000428693.1	TTC3	-8.45356	1.9334e-06	0.00830257
ENST00000448467.1	SIRPAP1	3.5254	1.97281e-06	0.00832053
ENST00000620850.4	TBX18-AS1	6.23147	2.05862e-06	0.00842317
ENST00000221327.8	ZNF180	8.81572	2.06847e-06	0.00842317
ENST00000561312.5	MESD	8.42966	2.17196e-06	0.00869469
ENST00000396840.6	IFFO1	-9.05938	2.31739e-06	0.00901212
ENST00000530446.5	KAT5	-9.34137	2.32757e-06	0.00901212
ENST00000674775.1	IGHMBP2	3.91419	2.37003e-06	0.00902853
ENST00000336066.8	PANK2	-8.39403	2.63346e-06	0.00987281
ENST00000640066.1	CUTALP	-5.43886	2.70375e-06	0.00997794
ENST00000295658.8	TMEM169	-8.07302	2.86496e-06	0.0104102
ENST00000432519.5	RFTN1	-9.03626	2.95879e-06	0.0105882
ENST00000474408.1	EIF2D	4.82653	3.05053e-06	0.0106953
ENST00000643612.1	C15orf41	5.97511	3.08376e-06	0.0106953
ENST00000436673.5	UPP1	-5.17198	3.12454e-06	0.0106953
ENST00000493185.2	CLTA	8.81928	3.31648e-06	0.0111901
ENST00000488559.6	CIZ1	8.34348	3.39907e-06	0.0113072
ENST00000440431.6	SCN3A	-9.41441	3.5743e-06	0.011725
ENST00000653917.1	MYO6	9.14637	4.36213e-06	0.0140829
ENST00000678509.1	GSK3B	-5.7881	4.48424e-06	0.0140829
ENST00000674831.1	FANCI	8.0458	4.51034e-06	0.0140829
ENST00000658805.1	NA	8.9758	4.53161e-06	0.0140829
ENST00000435135.5	ADCY3	7.73163	4.78446e-06	0.0146756
ENST00000507277.1	UBE2B	-7.5718	4.87696e-06	0.0147676
ENST00000551264.5	KIF21A	-9.1217	5.82032e-06	0.01731
ENST00000495458.5	RAB24	-8.68927	5.86319e-06	0.01731
ENST00000527711.5	TPD52L1	-8.39462	5.9657e-06	0.0173645
ENST00000382686.8	ATXN2L	7.52469	6.09918e-06	0.0173645
ENST00000396203.7	RPL14	-8.70179	6.10219e-06	0.0173645
ENST00000524299.1	ASAP1	-7.14351	6.4376e-06	0.017959
ENST00000498262.1	COX20	7.87563	6.4632e-06	0.017959
ENST00000417104.2	OR13E1P	-7.81447	6.58673e-06	0.0180894
ENST00000476746.6	HSPD1	-8.36608	6.71878e-06	0.01824
ENST00000622206.2	TBC1D3C	-8.70487	7.05809e-06	0.0189434
ENST00000612492.5	PMP22	-8.5043	7.14932e-06	0.0189727
ENST00000529456.1	FAM66B	-7.83996	7.34835e-06	0.0192842
ENST00000543945.5	PTPN14	-8.93576	7.49476e-06	0.0194523
ENST00000356331.9	SH3BP2	-9.63842	7.65072e-06	0.0196412
ENST00000350941.7	BBS9	-8.23941	7.82906e-06	0.0198829
ENST00000392407.6	MUC4	-7.84762	8.02892e-06	0.0199999
ENST00000652649.1	MXI1	7.57111	8.04448e-06	0.0199999
ENST00000345005.8	CLK3	-7.45631	8.82361e-06	0.0217085
ENST00000424078.5	TMEM8A	-7.23431	9.47922e-06	0.0227691
ENST00000527423.5	EPB41L2	-7.46755	9.51447e-06	0.0227691
ENST00000571679.1	TMEM100	5.57363	9.54391e-06	0.0227691
ENST00000418785.5	TMEM168	-7.11387	9.89499e-06	0.0230837
ENST00000553556.2	FRMD6	-7.44763	9.95396e-06	0.0230837
ENST00000494012.1	MACF1	7.50517	1.01063e-05	0.0230837
ENST00000557451.5	NFATC4	-7.93109	1.0112e-05	0.0230837
ENST00000475278.6	RSRC1	-3.89943	1.01645e-05	0.0230837
ENST00000474380.2	LAMB1	-7.76325	1.04676e-05	0.0235457
ENST00000351231.7	CDC25A	7.00005	1.19343e-05	0.0265916
ENST00000429940.7	LINC00839	-7.55335	1.21963e-05	0.0269215
ENST00000524099.5	PPP2R2A	5.96204	1.2606e-05	0.0275682
ENST00000509523.2	PAM	-5.04577	1.30765e-05	0.0283348
ENST00000483124.1	SLC9A9	7.10697	1.32147e-05	0.028374
ENST00000509698.6	COX7A2	7.64691	1.4225e-05	0.0302679
ENST00000476964.6	SOX2-OT	7.65697	1.46317e-05	0.0308553
ENST00000586871.5	AC020907.2	-7.91577	1.48768e-05	0.0310947
ENST00000658582.1	NA	-5.0181	1.51003e-05	0.0311401
ENST00000666686.1	FLG-AS1	-7.30307	1.51992e-05	0.0311401
ENST00000586934.5	SAFB	-7.47538	1.52941e-05	0.0311401
ENST00000594641.1	KLK6	6.70938	1.54996e-05	0.0312888
ENST00000666996.1	AL590652.1	5.02842	1.63158e-05	0.0323925
ENST00000539387.5	NDUFC1	7.15777	1.6327e-05	0.0323925
ENST00000345358.12	BAX	-7.32762	1.64578e-05	0.0323925
ENST00000615988.3	PRR36	-7.42596	1.76348e-05	0.0341506
ENST00000617913.4	NBPF26	-7.87026	1.76402e-05	0.0341506
ENST00000541014.5	C12orf4	-7.24009	1.82826e-05	0.0348694
ENST00000587470.1	VMP1	-7.36697	1.83068e-05	0.0348694
ENST00000647743.1	ZSCAN9	-6.96645	1.87407e-05	0.0353986
ENST00000507218.5	ZNF131	-7.50932	1.88843e-05	0.0353986
ENST00000527348.1	BANF1	5.42938	1.91695e-05	0.0356501
ENST00000560137.2	ANPEP	-7.03385	2.00996e-05	0.0370878
ENST00000513442.1	BTNL8	-5.09124	2.02656e-05	0.0371042
ENST00000370809.4	CCDC160	-7.34491	2.09085e-05	0.0379869
ENST00000583388.1	DHRS7B	6.58559	2.12029e-05	0.0382276
ENST00000643477.1	ABHD5	-7.2554	2.24339e-05	0.0399389
ENST00000438480.7	MSANTD1	-6.47856	2.25958e-05	0.0399389
ENST00000512164.1	OR7E85P	5.07348	2.26593e-05	0.0399389
ENST00000304979.8	PPIH	6.47036	2.28877e-05	0.0400426
ENST00000538086.5	XPOT	-7.72222	2.36712e-05	0.0411089
ENST00000368581.8	RSPH4A	6.47567	2.46252e-05	0.0424534
ENST00000597566.5	ZNF611	4.87811	2.59159e-05	0.0442057
ENST00000641010.1	MAPK10	-7.19864	2.60159e-05	0.0442057
ENST00000387405.1	MT-TC	-3.87504	2.62683e-05	0.0443158
ENST00000261367.11	SNCAIP	2.04097	2.73992e-05	0.0458957
ENST00000527511.1	AP002884.1	-5.12979	2.81663e-05	0.0468485
ENST00000537508.6	SLC3A2	6.89444	2.84109e-05	0.0469249
ENST00000473940.5	CREM	-6.63896	3.08558e-05	0.050609
ENST00000433731.7	RNF212	-6.51759	3.10757e-05	0.0506183
ENST00000611972.4	TPD52L2	-7.09782	3.21696e-05	0.0520411
ENST00000669000.1	GRTP1-AS1	-2.55991	3.34344e-05	0.0534695
ENST00000366204.6	NDRG2	-6.62092	3.35053e-05	0.0534695
ENST00000586114.5	PSME3	-7.15014	3.42169e-05	0.0542386
ENST00000535560.1	RHOF	3.53328	3.56621e-05	0.0561526
ENST00000676493.1	G3BP2	-7.43009	3.66974e-05	0.0571887
ENST00000369000.5	TACC2	-7.56607	3.71877e-05	0.0571887
ENST00000496099.1	ZCCHC7	4.79064	3.72806e-05	0.0571887
ENST00000397583.8	RASSF7	-5.61094	3.72887e-05	0.0571887
ENST00000676768.1	DPP4	-6.51704	3.78169e-05	0.0576247
ENST00000588705.1	AC012254.2	-6.29005	4.01309e-05	0.060437
ENST00000492526.5	SLTM	7.56566	4.01743e-05	0.060437
ENST00000397591.2	THBS1	-3.48519	4.11114e-05	0.0614553
ENST00000387409.1	MT-TY	-3.87538	4.14371e-05	0.0615288
ENST00000370549.5	HPSE2	-7.626	4.16816e-05	0.0615288
ENST00000544675.1	NDUFA9	6.15184	4.27881e-05	0.0623357
ENST00000532742.5	MDP1	6.17331	4.29872e-05	0.0623357
ENST00000419671.1	COL12A1	-7.051	4.302e-05	0.0623357
ENST00000675818.1	NA	-6.31502	4.45783e-05	0.0641998
ENST00000453411.6	HGF	-6.39237	4.59678e-05	0.0657997
ENST00000439203.5	DST	-12.6775	4.75059e-05	0.0675918
ENST00000336067.10	TOR2A	6.52112	4.86343e-05	0.0687829
ENST00000584538.1	USP22	-6.79886	4.93505e-05	0.0693803
ENST00000431645.1	SRRT	-6.43724	5.10645e-05	0.0713652
ENST00000355238.11	SYNCRIP	-11.4715	5.17318e-05	0.0718726
ENST00000476957.5	AKR1A1	-7.16233	5.27714e-05	0.0728881
ENST00000517697.6	CA3-AS1	-4.46216	5.40232e-05	0.0741833
ENST00000530885.5	APBB1	6.14387	5.66754e-05	0.0773754
ENST00000393494.6	FOXP2	6.60181	5.76247e-05	0.0782193
ENST00000570198.1	PLCG2	-5.07928	5.79685e-05	0.0782363
ENST00000379016.7	HIPK3	10.5141	6.02682e-05	0.0808779
ENST00000678446.1	ACBD5	10.714	6.0678e-05	0.0809677
ENST00000648990.1	SEMA5B	-6.49943	6.15037e-05	0.0816085
ENST00000568604.5	MTMR10	10.3366	6.28931e-05	0.0829859
ENST00000452375.5	COPS7B	-6.96752	6.48572e-05	0.0848902
ENST00000446986.1	SLC25A5-AS1	6.48127	6.50552e-05	0.0848902
ENST00000310998.8	TTLL9	-6.24711	6.57238e-05	0.0852914
ENST00000446256.6	DHX30	10.8244	6.61144e-05	0.0853295
ENST00000681376.1	IFIT3	10.3226	6.69012e-05	0.0858757
ENST00000676748.1	ACO2	-1.75917	6.79976e-05	0.0868113
ENST00000607866.1	ITM2B	9.97024	6.86279e-05	0.0871449
ENST00000443580.6	SLC16A1	-5.71538	6.96835e-05	0.0880121
ENST00000453113.6	GCA	2.94816	7.25652e-05	0.0911642
ENST00000520342.5	ASAP1	-7.25136	7.34707e-05	0.0918135
ENST00000595763.1	ZNF497	-5.71738	7.39713e-05	0.0919525
ENST00000418105.5	ICAM2	-3.97453	7.60067e-05	0.0939881
ENST00000650716.1	ZFHX4	-3.55476	7.89017e-05	0.0970597
ENST00000643088.1	TSC2	10.2518	7.95413e-05	0.097336
ENST00000424904.1	EMC3-AS1	-5.40776	7.99505e-05	0.097336
ENST00000350302.8	FBXO25	-11.0209	8.12785e-05	0.0984454
ENST00000360013.7	KALRN	-11.2591	8.20839e-05	0.0989136
ENST00000511817.1	XRCC4	-6.14944	8.44782e-05	0.101282
ENST00000652526.1	PWRN1	3.68607	8.5981e-05	0.102563
ENST00000663451.1	LINC01398	5.0724	9.09565e-05	0.107953
ENST00000494714.5	TTC12	-5.48113	9.2613e-05	0.10891
ENST00000678380.1	MPP5	-10.9646	9.26851e-05	0.10891
ENST00000417773.5	LINC00222	-4.01442	9.46895e-05	0.110715
ENST00000537958.5	SHC4	6.94125	9.57637e-05	0.110876
ENST00000521613.5	CARD8	-6.99309	9.57663e-05	0.110876
ENST00000679166.1	STAT3	-10.882	9.88386e-05	0.113875
ENST00000400274.5	DIP2A	-9.94563	0.000104007	0.119219
ENST00000634367.2	AC007221.2	3.26842	0.000104487	0.119219
ENST00000367445.7	TROVE2	8.98481	0.000107163	0.121684
ENST00000441616.6	TRIM2	9.00753	0.000108745	0.12289
ENST00000506784.5	CDK18	9.40203	0.000109682	0.123358
ENST00000343304.10	LRRC41	-9.81419	0.000112208	0.125315
ENST00000477905.1	LRRC42	2.57542	0.000112482	0.125315
ENST00000590799.5	TMC8	5.61875	0.000113962	0.126368
ENST00000512140.5	BRD8	-9.85602	0.000114889	0.12645
ENST00000619874.4	SMIM11B	9.1545	0.000115622	0.12645
ENST00000545492.5	NOP2	5.79443	0.000116268	0.12645
ENST00000673315.1	CFL2	1.06587	0.000116617	0.12645
ENST00000667257.1	LINC01503	5.81607	0.00011731	0.12645
ENST00000474993.5	NPM3	5.41415	0.00011754	0.12645
ENST00000326009.9	DCAF11	-9.77197	0.000118159	0.12645
ENST00000449047.8	MAPK10	-9.82406	0.000118319	0.12645
ENST00000368974.7	LINC00222	5.35684	0.000119977	0.127643
ENST00000663349.1	NA	-2.91139	0.000122824	0.12974
ENST00000416322.5	CLDN12	1.56374	0.000123046	0.12974
ENST00000489411.1	ZNF852	-6.95747	0.000124763	0.130638
ENST00000642462.1	ATP8B1	9.17258	0.000125862	0.130638
ENST00000367264.7	KDM5B	-9.50233	0.000126305	0.130638
ENST00000542135.5	FAM76B	-5.48319	0.000126728	0.130638
ENST00000377394.7	SF1	-9.64807	0.000126796	0.130638
ENST00000517847.6	ASPH	-9.29717	0.000127788	0.130638
ENST00000484262.1	WIPI2	8.8628	0.000128175	0.130638
ENST00000349945.7	NFAT5	-10.1055	0.000128323	0.130638
ENST00000478695.2	DDX1	8.86111	0.000128908	0.130671
ENST00000327569.7	ATP11C	8.97031	0.000129848	0.131061
ENST00000495417.5	LILRA1	-5.54652	0.000131522	0.132185
ENST00000514647.5	IPO11	-5.09806	0.000132726	0.13283
ENST00000457212.5	FAM3A	5.53425	0.000137552	0.13653
ENST00000435132.5	PTPA	-5.23365	0.000137703	0.13653
ENST00000602830.2	LINC00632	-8.95345	0.000138157	0.13653
ENST00000246314.10	AGO3	8.58765	0.000138961	0.136541
ENST00000490516.5	EXOSC3	-5.45611	0.000139796	0.136541
ENST00000589181.5	ANGPTL6	5.6683	0.000140535	0.136541
ENST00000378427.6	FAM213B	-9.88183	0.00014113	0.136541
ENST00000491960.5	SIRT2	5.48519	0.000142016	0.136541
ENST00000442258.6	CACNA1G	-9.65698	0.000142073	0.136541
ENST00000471562.1	FILIP1L	9.10388	0.000142214	0.136541
ENST00000409208.5	FOXP4	-9.78027	0.000143771	0.137367
ENST00000456402.5	ENTPD3	-6.34591	0.000145232	0.137367
ENST00000424471.1	CIDECP	-2.58575	0.000145283	0.137367
ENST00000402126.1	PPARA	-3.1747	0.000145401	0.137367
ENST00000518329.5	CEP57L1	-5.45158	0.000149098	0.140299
ENST00000382226.5	LCORL	-9.38493	0.000149778	0.140379
ENST00000361255.7	TRPM6	-9.4815	0.000151218	0.141169
ENST00000430760.5	CDK14	-5.05602	0.000152749	0.141689
ENST00000586695.1	NFATC1	-5.71506	0.000152976	0.141689
ENST00000396028.6	C2CD5	-9.31035	0.000153895	0.141984
ENST00000440535.5	AC132008.2	5.85394	0.000154509	0.141996
ENST00000536731.5	FCGR2A	-5.0265	0.000156354	0.142159
ENST00000680258.1	DNAJC10	8.66269	0.000157207	0.142159
ENST00000510282.1	CUL9	5.99926	0.000158543	0.142159
ENST00000361195.6	QKI	-9.45953	0.000159007	0.142159
ENST00000567434.5	CCNDBP1	-5.64095	0.000159132	0.142159
ENST00000450863.6	GOLGA4	8.70483	0.000159401	0.142159
ENST00000576084.5	COX11	6.07803	0.000160309	0.142159
ENST00000681985.1	AZIN1	8.66087	0.000160676	0.142159
ENST00000533700.5	IL10RA	-6.44664	0.000161463	0.142159
ENST00000274599.10	ZNF300	8.23814	0.000161676	0.142159
ENST00000522298.1	ADAMDEC1	5.26573	0.000161835	0.142159
ENST00000314970.11	PRIMPOL	8.52268	0.00016191	0.142159
ENST00000658385.1	NA	-5.65683	0.000164959	0.1443
ENST00000344528.8	SH3BP4	-9.69554	0.000169005	0.146933
ENST00000387460.2	MT-TT	-4.20172	0.000171265	0.146933
ENST00000346964.6	DLG1	-9.31962	0.000171298	0.146933
ENST00000674662.1	INF2	8.98432	0.00017139	0.146933
ENST00000451491.2	TSSC4	8.99353	0.000172218	0.146933
ENST00000650843.1	MXI1	-9.09245	0.000172286	0.146933
ENST00000458740.5	HS1BP3	5.28081	0.000172468	0.146933
ENST00000674797.2	MTR	-9.40668	0.000172946	0.146933
ENST00000661591.1	PALM3	-5.48255	0.00017382	0.147147
ENST00000465216.1	TSGA10	-4.57686	0.000174495	0.14719
ENST00000456128.5	TOM1	-5.8804	0.000176748	0.14856
ENST00000464981.1	PCDH19	5.21672	0.000180916	0.151524
ENST00000641358.1	MAPK10	-8.51235	0.000182643	0.15243
ENST00000586594.1	RAB27B	-4.54041	0.000187995	0.156344
ENST00000680576.1	DENND5A	-9.04475	0.000188947	0.156585
ENST00000634374.1	EFEMP1	8.49308	0.000190954	0.15769
ENST00000347898.7	SLC5A11	2.09015	0.000191616	0.15769
ENST00000676866.1	KPNA4	-8.95951	0.000192829	0.158137
ENST00000626312.1	AC092902.2	5.22756	0.000194216	0.158229
ENST00000387392.1	MT-TA	-3.20758	0.000194652	0.158229
ENST00000620924.1	NDFIP2	-9.30017	0.000195055	0.158229
ENST00000538897.5	TCF7L2	8.08432	0.000195621	0.158229
ENST00000502901.6	LINC02055	-5.61859	0.000199059	0.160155
ENST00000429504.6	CERS1	9.25479	0.000199728	0.160155
ENST00000594996.5	TBC1D17	7.80409	0.000200036	0.160155
ENST00000618807.1	AC092683.2	4.51626	0.000200863	0.160274
ENST00000622315.1	CD24	-4.92178	0.000204995	0.16302
ENST00000391666.3	LINC01105	-8.79709	0.000209447	0.165036
ENST00000369464.7	TRIM45	-8.90207	0.000209816	0.165036
ENST00000407817.3	TCN2	8.04679	0.000210061	0.165036
ENST00000547594.5	NR2C1	-5.29907	0.000210325	0.165036
ENST00000356436.8	TBC1D7	7.70323	0.000212392	0.166106
ENST00000512991.5	ADH5	-4.61445	0.000213456	0.166387
ENST00000492244.5	FDPS	7.79393	0.000215416	0.167081
ENST00000456980.5	OMA1	7.99604	0.000215761	0.167081
ENST00000632034.1	PON2	-8.22848	0.000220011	0.169706
ENST00000441890.5	UBAP2L	7.64698	0.000220587	0.169706
ENST00000493803.5	ALDH1L1	-6.02565	0.000223626	0.171485
ENST00000556157.1	GALT	-5.28312	0.000226003	0.172461
ENST00000520970.5	BMP1	8.1924	0.000226442	0.172461
ENST00000667661.1	VLDLR-AS1	7.71596	0.000227089	0.172461
ENST00000535015.5	ADGRD1	-5.75989	0.000230967	0.174843
ENST00000321027.8	GCFC2	-1.15044	0.000233381	0.176107
ENST00000585841.5	LASP1	-7.95869	0.000234828	0.176462
ENST00000465817.1	ARHGEF26	-8.47824	0.0002358	0.176462
ENST00000468765.1	NLRX1	5.00761	0.000236525	0.176462
ENST00000549786.2	MED13L	8.03099	0.00023684	0.176462
ENST00000661602.1	AL445472.1	4.43709	0.000238261	0.176588
ENST00000335643.12	KATNA1	-5.64567	0.000238505	0.176588
ENST00000674946.1	GDAP1	-8.58882	0.000241009	0.177885
ENST00000559832.1	PLEKHH1	4.46936	0.000243344	0.179048
ENST00000658985.1	LINC02223	-4.2494	0.000244784	0.179548
ENST00000471976.5	DPF1	7.83537	0.000247941	0.181045
ENST00000586812.1	SEPT9	-2.83384	0.000248357	0.181045
ENST00000631520.1	AC245187.2	-3.29927	0.00024981	0.181156
ENST00000568594.5	GRAMD2A	-5.00359	0.000250044	0.181156
ENST00000400103.6	TPTE2	5.26888	0.000251753	0.181448
ENST00000646208.1	SERAC1	-8.53127	0.000251983	0.181448
ENST00000667944.1	AC011247.1	-3.71277	0.000253765	0.181678
ENST00000650044.1	CBARP	7.95623	0.000253841	0.181678
ENST00000502415.5	POLR2J3	-5.68269	0.000255071	0.182006
ENST00000498156.5	CIZ1	5.63577	0.000257512	0.183195
ENST00000674176.1	PRKN	7.50168	0.000261365	0.185265
ENST00000373872.9	TGIF2	-8.13933	0.000263025	0.185265
ENST00000529324.5	PPP3CA	-5.19877	0.000264666	0.185265
ENST00000506002.1	MTND6P4	-4.76628	0.000264902	0.185265
ENST00000515432.1	HNRNPD	3.67932	0.000265214	0.185265
ENST00000649268.2	NA	4.20136	0.000265571	0.185265
ENST00000486223.1	FREM1	5.40718	0.00026613	0.185265
ENST00000510942.5	MEF2C	-9.51399	0.000267313	0.185265
ENST00000436604.2	DHCR24	-8.38475	0.000267679	0.185265
ENST00000596622.1	AC073254.1	-4.55391	0.000268266	0.185265
ENST00000438149.5	BAG6	-5.37365	0.000272359	0.18662
ENST00000647193.1	SLC1A2	-8.19317	0.000273194	0.18662
ENST00000451809.6	MAGI2-AS3	-6.40509	0.000274212	0.18662
ENST00000675336.1	GDAP1	7.51893	0.000274522	0.18662
ENST00000676942.1	BCL2L1	-8.52432	0.00027567	0.18662
ENST00000321944.8	PAK4	-8.08967	0.000275785	0.18662
ENST00000609504.5	NRSN2	-4.28257	0.000277049	0.18662
ENST00000479734.1	DDX17	-2.07375	0.000277547	0.18662
ENST00000398560.2	ARHGEF10	-8.42713	0.000278438	0.18662
ENST00000457064.1	MAPKAPK3	4.82306	0.000278661	0.18662
ENST00000472515.1	ATRAID	5.51199	0.000279545	0.18662
ENST00000655899.1	AC016708.1	-5.06031	0.00027971	0.18662
ENST00000334122.5	TEX38	-4.74462	0.00028182	0.187029
ENST00000447250.1	AL022068.1	-5.11355	0.000281906	0.187029
ENST00000681605.1	PTGS2	-8.41552	0.000284865	0.188044
ENST00000579591.1	CDKN2B	-5.71087	0.000285029	0.188044
ENST00000646804.1	SUCLA2	7.52559	0.000288881	0.190055
ENST00000592391.5	DDX39A	-5.75253	0.000292168	0.191245
ENST00000639919.1	AC005906.2	5.13588	0.00029231	0.191245
ENST00000448496.5	ZFAND2B	-4.99333	0.00029846	0.194662
ENST00000541941.5	LDAH	-8.60308	0.000301414	0.194662
ENST00000341949.9	DALRD3	7.36882	0.000303046	0.194662
ENST00000589709.1	VAT1	5.74363	0.000303142	0.194662
ENST00000450238.5	LINC01011	4.389	0.000303775	0.194662
ENST00000574232.5	WSCD1	7.57943	0.000303814	0.194662
ENST00000576842.1	LINC02128	-4.42523	0.000303997	0.194662
ENST00000629385.1	ABCC4	7.25239	0.000305195	0.194662
ENST00000352967.9	TAF1A	2.28385	0.000305653	0.194662
ENST00000594108.1	MZF1	7.25225	0.000305774	0.194662
ENST00000394722.7	ANKHD1	-8.10703	0.000307604	0.194841
ENST00000662732.1	NA	-3.98209	0.000307705	0.194841
ENST00000625474.1	TGFB2-OT1	-8.84587	0.000309097	0.195199
ENST00000636573.1	GABRA1	-8.58276	0.000310617	0.195635
ENST00000563913.5	PHKG2	7.7375	0.000312818	0.195962
ENST00000441633.2	MTCO1P53	-3.93039	0.000313218	0.195962
ENST00000675012.1	LRSAM1	-5.13343	0.000313697	0.195962
ENST00000533610.1	ACAT1	3.48888	0.000315168	0.195962
ENST00000677955.1	CTSL	7.19755	0.00031759	0.195962
ENST00000546762.5	PPP1R12A	-5.37895	0.000318497	0.195962
ENST00000522678.5	GPBAR1	-4.47327	0.000318616	0.195962
ENST00000510958.1	C1QTNF7	2.81471	0.000318919	0.195962
ENST00000669762.1	LINC00898	-4.88192	0.00031918	0.195962
ENST00000639302.1	CNTN2	8.03934	0.000319431	0.195962
ENST00000433034.1	ARPC4	4.07504	0.000321346	0.196526
ENST00000474837.5	SFMBT1	-5.30681	0.000322413	0.196526
ENST00000622934.3	SMIM11B	-7.66936	0.000323121	0.196526
ENST00000601919.5	SSBP4	-5.24484	0.000324542	0.196526
ENST00000511713.5	IPO11	5.37571	0.000325102	0.196526
ENST00000352187.5	SLC43A3	-8.32047	0.000325344	0.196526
ENST00000589251.5	SGTA	7.17662	0.000327017	0.197032
ENST00000529133.5	CAPN1	-7.83852	0.000330311	0.198511
ENST00000679791.1	NEDD4L	-8.31436	0.000335099	0.200279
ENST00000476905.6	SSX2IP	-5.30929	0.00033517	0.200279
ENST00000514234.5	MIB2	-7.96122	0.000335797	0.200279
ENST00000387416.2	MT-TS1	-3.64161	0.000337442	0.200402
ENST00000619156.1	ARHGAP23	4.91315	0.0003377	0.200402
ENST00000375809.7	MPIG6B	-7.85528	0.000339801	0.201143
ENST00000648015.1	LUCAT1	4.66607	0.000341564	0.201681
ENST00000261234.11	RXYLT1	-7.73706	0.000342765	0.201886
ENST00000587739.1	CHAF1A	-5.28036	0.000344223	0.2019
ENST00000679144.1	MKRN3	-5.64595	0.000344498	0.2019
ENST00000478111.5	TRIM13	-5.01416	0.000348279	0.203611
ENST00000599247.5	ZNF160	-8.42361	0.000353182	0.205193
ENST00000230173.10	ADGRG6	8.27559	0.000353279	0.205193
ENST00000613670.4	LIG1	-7.83053	0.000353592	0.205193
ENST00000254108.12	FUS	7.34753	0.000354948	0.205475
ENST00000609470.6	SDCBP2-AS1	-7.97411	0.000355942	0.205546
ENST00000675704.1	SNHG28	-7.67346	0.000359508	0.2071
ENST00000611709.1	RF02185	-3.65701	0.000361865	0.207661
ENST00000334095.4	ZNF761	8.82064	0.000362241	0.207661
ENST00000371730.6	EPS15	7.26924	0.000368372	0.209908
ENST00000357544.7	ADGRG2	6.92713	0.000368855	0.209908
ENST00000550844.2	ATXN2	-7.71248	0.000369035	0.209908
ENST00000608699.3	MUC20-OT1	-4.64115	0.000370679	0.209908
ENST00000645459.1	ZBED3-AS1	7.17635	0.000371675	0.209908
ENST00000615845.4	MYO15A	7.155	0.000372138	0.209908
ENST00000659436.1	NA	-3.90303	0.000372383	0.209908
ENST00000656561.1	LINC00499	-3.91764	0.000373623	0.210106
ENST00000657191.1	SCN3B	7.49768	0.000375737	0.21062
ENST00000656210.1	NA	2.86958	0.00037632	0.21062
ENST00000396707.6	ZDHHC4	7.21136	0.000381065	0.212722
ENST00000543566.6	ARL6IP4	3.74029	0.000381877	0.212722
ENST00000466842.1	FAM71F1	4.46475	0.000384258	0.213544
ENST00000496786.5	SPEG	5.05269	0.000385579	0.213775
ENST00000575769.1	KREMEN2	6.99563	0.000389447	0.214972
ENST00000406116.7	RPS6KB1	-7.79505	0.000389735	0.214972
ENST00000521112.1	RPL30	6.90865	0.00039097	0.214972
ENST00000254941.6	NIP7	-7.8654	0.00039237	0.214972
ENST00000369666.5	ST7L	-7.54191	0.000393001	0.214972
ENST00000554321.1	TUNAR	-4.45223	0.000393198	0.214972
ENST00000444254.1	IRAK1	5.04262	0.000396585	0.215539
ENST00000267859.8	BNIP2	7.11128	0.000396902	0.215539
ENST00000531386.1	EXPH5	-2.89676	0.000396973	0.215539
ENST00000645417.1	ABCC8	-4.40821	0.000400477	0.216909
ENST00000387441.1	MT-TH	-3.18598	0.00040186	0.216909
ENST00000453148.2	IFNWP4	3.15183	0.000402252	0.216909
ENST00000524446.2	DENND5A	-7.26676	0.000406155	0.218515
ENST00000217270.4	PROKR2	7.86097	0.000408834	0.219457
ENST00000368630.7	CRTC2	6.9692	0.000410631	0.219922
ENST00000443203.5	NELFA	4.85154	0.000411894	0.220099
ENST00000678816.1	SYNCRIP	-7.49045	0.000413921	0.220683
ENST00000470504.1	PTPRZ1	-7.62366	0.000415746	0.221156
ENST00000371999.5	MED22	4.22175	0.000418456	0.222097
ENST00000555600.1	AL161804.1	4.74019	0.000419816	0.22232
ENST00000565850.1	CMTR2	4.81959	0.000423596	0.22382
ENST00000457356.9	MSC-AS1	7.12204	0.000425149	0.224139
ENST00000650473.1	LMBRD1	-7.8378	0.000426659	0.224434
ENST00000439676.5	WAC	0.973789	0.000428008	0.224643
ENST00000427887.2	DOCK9	-8.59683	0.000429761	0.225063
ENST00000379409.6	PLEKHN1	-4.35524	0.000434395	0.225478
ENST00000637288.1	FAM95C	6.8975	0.000435014	0.225478
ENST00000629575.2	UBAP2	-7.84322	0.000435083	0.225478
ENST00000534814.5	NPEPPS	-7.35142	0.000435131	0.225478
ENST00000652616.1	CHD1L	-7.75273	0.000435714	0.225478
ENST00000006275.8	TRAPPC6A	6.85992	0.000436281	0.225478
ENST00000486577.6	KCNT1	-7.90952	0.000437649	0.225691
ENST00000675880.1	CCND2	-7.99438	0.000441784	0.226681
ENST00000621646.1	AC020904.2	1.69189	0.00044254	0.226681
ENST00000350485.8	TAC1	-4.06899	0.000442819	0.226681
ENST00000595005.1	AC020909.2	3.64582	0.000443408	0.226681
ENST00000639579.1	ATG9B	6.7419	0.000446941	0.227779
ENST00000502363.1	PKD2	-8.39915	0.000447483	0.227779
ENST00000552792.5	PFKM	4.72276	0.000452225	0.229431
ENST00000503798.1	LUC7L3	-7.54281	0.000452671	0.229431
ENST00000654495.1	NA	4.79761	0.000458507	0.231439
ENST00000646960.1	RNASEH2B	-4.66066	0.000458594	0.231439
ENST00000422032.1	EHBP1	6.83745	0.000463011	0.232228
ENST00000531259.5	BIRC2	-7.10384	0.000463238	0.232228
ENST00000641995.1	CETN4P	6.74992	0.000464045	0.232228
ENST00000391694.4	ZNF446	-7.6682	0.000465143	0.232228
ENST00000387459.1	MT-TE	-2.9384	0.000465255	0.232228
ENST00000673475.1	ARHGEF2	-7.23374	0.000466495	0.232228
ENST00000506730.5	RNF212	-4.37577	0.000467168	0.232228
ENST00000538250.5	MPHOSPH9	3.34638	0.000468023	0.232228
ENST00000402438.5	CYB5R3	-7.35546	0.000470649	0.232557
ENST00000555042.5	DCAF4	-7.27486	0.000472497	0.232557
ENST00000378795.9	NDUFA5	-7.82152	0.00047254	0.232557
ENST00000304758.5	AMOT	-1.61515	0.000472626	0.232557
ENST00000376081.8	AGTPBP1	5.15313	0.000474537	0.232861
ENST00000446632.7	IL5RA	6.51763	0.000475263	0.232861
ENST00000394049.5	KRT222	-7.29886	0.0004762	0.232861
ENST00000574954.5	ARRB2	-7.50449	0.000478558	0.233139
ENST00000673403.1	PCDHA12	-7.40373	0.000478744	0.233139
ENST00000435574.2	LINC01354	-8.14209	0.000480462	0.233495
ENST00000529949.5	ABCB7	5.12216	0.000483131	0.23431
ENST00000513328.6	ADD1	6.54489	0.000484309	0.2344
ENST00000447872.5	VSTM1	4.36762	0.00048775	0.23482
ENST00000526942.5	RPUSD4	-7.46383	0.000488523	0.23482
ENST00000565039.1	CHST5	-4.93023	0.000488733	0.23482
ENST00000663938.1	AC007614.1	-4.01045	0.000489155	0.23482
ENST00000618828.1	COL5A2	2.15167	0.000490208	0.234848
ENST00000395912.6	RRM2B	6.77738	0.000491785	0.235127
ENST00000529064.5	TSTA3	-7.4656	0.000498573	0.237891
ENST00000676968.1	CSPP1	5.5962	0.000501516	0.238396
ENST00000638730.1	RGPD2	2.09888	0.00050251	0.238396
ENST00000281882.8	CFC1B	6.63635	0.000502659	0.238396
ENST00000394315.3	MRRF	6.92179	0.000505876	0.239029
ENST00000558018.5	MFGE8	-7.53917	0.000506019	0.239029
ENST00000640445.1	MAPK10	6.55272	0.000508212	0.239503
ENST00000552072.5	ISCU	6.99829	0.000509051	0.239503
ENST00000665275.1	AC090136.3	4.86638	0.000518437	0.243435
ENST00000295566.8	YY1AP1	-8.05847	0.000523042	0.244761
ENST00000636490.1	ABHD14A-ACY1	6.67638	0.000523334	0.244761
ENST00000465284.5	PPP1R12B	4.53469	0.000528052	0.246479
ENST00000655464.1	LINC02128	5.69635	0.000530241	0.247013
ENST00000622059.4	ZNF2	-4.18484	0.000533715	0.248142
ENST00000592210.1	KCTD15	-1.92946	0.000539747	0.250135
ENST00000518844.5	RUNX1T1	6.49041	0.00054012	0.250135
ENST00000565923.5	SCAMP5	-2.47492	0.000546556	0.25262
ENST00000524064.5	CEP57L1	-4.22806	0.000553386	0.254773
ENST00000437338.5	EVA1C	-4.65168	0.000553872	0.254773
ENST00000489681.5	PYCR2	6.58667	0.000554451	0.254773
ENST00000372720.7	DBNDD2	1.30748	0.00055704	0.255466
ENST00000523956.1	DUSP26	-7.46148	0.000559432	0.256066
ENST00000562538.1	AC000032.1	4.63928	0.00056112	0.256342
ENST00000636340.1	GABRA1	-6.98883	0.00056567	0.257922
ENST00000654716.1	PCBP1-AS1	-7.36465	0.000570512	0.259628
ENST00000592098.1	SEPT9	4.13927	0.000581559	0.264146
ENST00000380149.6	ALOXE3	6.68155	0.000585253	0.265314
ENST00000576556.5	METTL16	-7.4568	0.000588328	0.266197
ENST00000335762.10	CACNA1C	6.76685	0.000592696	0.267114
ENST00000648569.1	NA	2.62056	0.000593234	0.267114
ENST00000650569.1	KDM5B	-7.19395	0.000594673	0.267114
ENST00000555910.5	RPS6KL1	-6.80178	0.000596001	0.267114
ENST00000574236.5	PHF23	-4.30828	0.000596008	0.267114
ENST00000530636.5	EPS8L2	-7.42629	0.000600758	0.268732
ENST00000551590.5	TCTN1	-7.76373	0.000604524	0.269906
ENST00000584431.1	AP000919.2	-4.44382	0.000609879	0.271292
ENST00000577418.5	ACE	-2.13305	0.000609927	0.271292
ENST00000552221.1	SART3	-6.64924	0.0006145	0.272712
ENST00000523449.5	HNRNPH1	-7.75139	0.000615428	0.272712
ENST00000647104.1	SLC1A2	7.19168	0.000618002	0.27334
ENST00000591736.5	RANBP3	3.33174	0.000621488	0.274189
ENST00000443430.2	POLR2J3	-7.09579	0.000622244	0.274189
ENST00000514029.5	AR	4.5127	0.000626087	0.275369
ENST00000635077.1	BAG1	-7.03769	0.000628374	0.275834
ENST00000425781.5	TEX264	6.20254	0.000629481	0.275834
ENST00000328189.7	VTCN1	4.07913	0.000632841	0.276481
ENST00000417768.1	TCAIM	-7.23259	0.000633551	0.276481
ENST00000598654.1	EGLN2	-6.98096	0.000634468	0.276481
ENST00000642383.1	CLCN5	-4.50155	0.000635974	0.276626
ENST00000341989.9	RAB36	3.70619	0.000637776	0.2769
ENST00000569422.1	LINC00558	-4.17235	0.000639612	0.277188
ENST00000223459.11	ZNF688	-7.44478	0.000640973	0.277269
ENST00000482699.1	HEG1	-4.90173	0.000642317	0.277342
ENST00000536635.6	CD22	6.71741	0.000644531	0.27779
ENST00000652415.1	TMPRSS3	-7.01969	0.00064921	0.279298
ENST00000544125.1	MDM2	-7.20902	0.000653233	0.280517
ENST00000491050.1	MSL2	6.28722	0.000657062	0.281649
ENST00000597961.1	AC010422.5	6.61768	0.000658319	0.281677
ENST00000661077.1	NA	-2.42249	0.000666821	0.284799
ENST00000533965.5	ZNF517	6.85015	0.000672342	0.286639
ENST00000557796.6	MEIS2	-7.14034	0.000682378	0.290238
ENST00000465030.1	SNX12	4.38129	0.000683242	0.290238
ENST00000673312.1	NF2	-4.56724	0.00068497	0.290246
ENST00000640268.1	PIGN	3.28684	0.000686876	0.290246
ENST00000680751.1	VLDLR	-7.06823	0.000686948	0.290246
ENST00000652176.1	BICD1	-1.23048	0.000692433	0.292041
ENST00000433477.4	CTSO	-7.59493	0.000701791	0.29546
ENST00000387421.1	MT-TK	-3.36336	0.000714344	0.299721
ENST00000458059.7	CNEP1R1	-4.25148	0.000714449	0.299721
ENST00000523477.2	KCNK9	-7.05615	0.000719388	0.300948
ENST00000661633.1	NA	2.62164	0.000720157	0.300948
ENST00000472669.5	OSTM1	6.32775	0.000721197	0.300948
ENST00000421867.6	MIAT	6.78601	0.000726005	0.302039
ENST00000612452.5	AR	6.78518	0.000726369	0.302039
ENST00000557746.5	MAX	-7.10337	0.000729616	0.302856
ENST00000441914.5	TTC7A	-6.96179	0.000731671	0.303176
ENST00000671034.1	LINC00158	3.84031	0.000738257	0.305369
ENST00000528010.1	TM9SF1	-6.6354	0.000740577	0.305794
ENST00000680982.1	SCARB1	-1.46309	0.000745763	0.30727
ENST00000520674.5	RELL2	6.29061	0.000746756	0.30727
ENST00000608780.1	EAF1-AS1	2.51008	0.000749095	0.307697
ENST00000469097.5	HM13	-4.23741	0.000756006	0.309997
ENST00000646371.1	BTD	6.58102	0.000759025	0.310695
ENST00000526780.5	DHCR7	2.62516	0.000760366	0.310705
ENST00000469028.2	SNU13	3.87977	0.000762288	0.310953
ENST00000422706.5	APOL1	6.09324	0.000764631	0.311371
ENST00000674783.1	FIG4	-7.63906	0.000771982	0.313823
ENST00000581541.1	AC090125.1	-3.54828	0.000776844	0.315257
ENST00000468612.5	NEDD9	-3.55846	0.000782249	0.316906
ENST00000673680.1	ATP10A	-8.89402	0.000785505	0.31768
ENST00000520927.5	ASAP1	5.96827	0.000788562	0.318371
ENST00000508162.1	RGS7BP	-3.1236	0.00079005	0.318428
ENST00000537886.5	KIAA0319	-8.00447	0.000801935	0.322656
ENST00000638763.1	GABRD	-7.0049	0.000804461	0.322656
ENST00000528321.1	THAP12P4	1.40084	0.000804638	0.322656
ENST00000542000.1	FZD10-AS1	4.90715	0.000815963	0.325431
ENST00000538659.1	LAMB2	-4.44172	0.00081617	0.325431
ENST00000462453.1	CYP2W1	4.02465	0.000816553	0.325431
ENST00000554541.5	PSMA6	6.22308	0.000818173	0.325431
ENST00000602850.5	ACD	-7.02603	0.000818449	0.325431
ENST00000445208.5	AP4M1	-7.05294	0.000821255	0.325998
ENST00000543133.5	BCL2L13	-6.58415	0.000829879	0.327711
ENST00000464544.1	BSCL2	6.3201	0.000831428	0.327711
ENST00000472336.5	XPNPEP1	-6.62405	0.00083301	0.327711
ENST00000670203.1	LINC01278	-6.64473	0.00083357	0.327711
ENST00000472605.1	SPAG8	6.0262	0.000833949	0.327711
ENST00000379123.10	PAX6	-6.65924	0.000834739	0.327711
ENST00000525261.5	EEF1D	-6.54144	0.000836256	0.327711
ENST00000244070.7	PPP4R1L	-6.5533	0.000837028	0.327711
ENST00000681368.1	DDB1	-1.40504	0.000838057	0.327711
ENST00000528182.5	SDHD	-6.61582	0.000841108	0.32836
ENST00000578176.5	DUS1L	-6.7059	0.000843632	0.328802
ENST00000470607.5	PPOX	6.34478	0.000846868	0.329519
ENST00000641754.1	TTLL13P	-4.65781	0.00085089	0.330009
ENST00000340001.9	ABCA9	1.24845	0.000850919	0.330009
ENST00000446158.5	EBP	3.38762	0.000852688	0.330152
ENST00000508177.5	GNPDA1	1.07902	0.000857505	0.331474
ENST00000479018.5	PTPRG-AS1	-6.93925	0.000862588	0.332894
ENST00000638140.1	EFHC1	-4.45769	0.000869886	0.335163
ENST00000471177.1	SZT2	4.33405	0.000871497	0.335237
ENST00000393810.5	SLC35B2	6.3188	0.000873579	0.335238
ENST00000641115.1	PHGDH	-7.06623	0.00087434	0.335238
ENST00000654403.1	DSCAS	-2.35295	0.000876122	0.335377
ENST00000498578.5	ABCB8	-7.2315	0.000878996	0.335909
ENST00000491225.5	NME7	3.30775	0.000881252	0.335909
ENST00000555929.1	PCNX4	5.9973	0.000881777	0.335909
ENST00000488587.1	U2SURP	3.43382	0.000889385	0.338261
ENST00000550813.5	ACTR6	-3.98187	0.000893532	0.339292
ENST00000490511.1	CREM	6.0269	0.000896474	0.339539
ENST00000437781.5	DUXAP8	-6.71799	0.000897058	0.339539
ENST00000542186.1	REXO2	6.06276	0.000906052	0.342132
ENST00000340513.4	TPX2	6.49674	0.000906805	0.342132
ENST00000609979.1	AC002467.1	3.66938	0.000909638	0.342654
ENST00000497263.5	PPIL3	-4.34282	0.000916945	0.344856
ENST00000373852.9	C20orf24	6.16381	0.000918579	0.344921
ENST00000529622.1	TAGLN	-6.7722	0.000922206	0.345733
ENST00000536283.1	ARF3	-4.56446	0.000933112	0.349268
ENST00000230582.8	PRSS16	-4.0211	0.000935543	0.349624
ENST00000437771.5	BAG6	-7.08338	0.000937062	0.349638
ENST00000677482.1	GGH	-6.24263	0.000942343	0.350736
ENST00000677122.1	KIF5C	0.896609	0.000942974	0.350736
ENST00000381286.7	IL6ST	-3.91536	0.000945735	0.350928
ENST00000675512.1	MFN2	-6.68954	0.000947441	0.350928
ENST00000639959.1	CSTB	-6.89593	0.000949175	0.350928
ENST00000607275.6	ELOVL2-AS1	-6.66835	0.000949434	0.350928
ENST00000527617.1	AP002004.1	-4.03208	0.000952766	0.351609
ENST00000532245.5	CTNND1	5.77736	0.000961679	0.3541
ENST00000648951.1	LINC01709	-4.56196	0.000963785	0.3541
ENST00000471046.1	LAMP1	6.20532	0.000965186	0.3541
ENST00000355954.7	MFSD11	6.77107	0.000965512	0.3541
ENST00000680411.1	DLAT	3.44335	0.000971297	0.35491
ENST00000617444.5	SLC35E2B	-1.40709	0.000971786	0.35491
ENST00000472440.1	WDR13	6.10532	0.000972228	0.35491
ENST00000399103.5	PIGP	-6.38352	0.000984243	0.358742
ENST00000535835.5	SPARCL1	5.88765	0.000989391	0.359529
ENST00000471618.5	CNTNAP4	3.49169	0.000991857	0.359529
ENST00000681822.1	DYNC1H1	12.3038	0.000992078	0.359529
ENST00000560537.1	UNC13C	-3.68343	0.000992491	0.359529
ENST00000481622.1	UBE2E1	2.23895	0.000995517	0.360072
ENST00000328596.10	TNFRSF18	4.24897	0.000999726	0.361042
ENST00000408936.7	DAB2IP	-0.860856	0.00100306	0.361692
ENST00000457041.5	CAB39L	6.50705	0.00100693	0.362536
ENST00000535152.1	CYB561A3	-6.40748	0.00100876	0.362639
ENST00000505774.5	POLK	4.79691	0.00101418	0.363483
ENST00000645623.1	CSNK2A1	6.20388	0.00101418	0.363483
ENST00000525270.5	VNN2	5.7755	0.00101845	0.364461
ENST00000458296.2	PSMB8-AS1	6.19116	0.00102375	0.36517
ENST00000360295.13	SEZ6	-6.78929	0.00102451	0.36517
ENST00000679621.1	MMGT1	-6.29064	0.00102507	0.36517
ENST00000355898.6	ZNF507	10.6495	0.00102674	0.365212
ENST00000523932.1	DOK2	-4.17561	0.00103912	0.369061
ENST00000535454.5	MAGEA8	4.96461	0.00104353	0.370069
ENST00000502386.1	ADH5	4.47982	0.00104566	0.37027
ENST00000502409.1	PRDM5	6.02923	0.00104788	0.3705
ENST00000602582.5	TRIM11	-6.38305	0.00105691	0.373137
ENST00000536761.5	AMN1	-6.3353	0.00106126	0.373138
ENST00000416735.5	SPECC1L	-3.4383	0.00106147	0.373138
ENST00000615300.4	SLC38A5	5.94827	0.00106166	0.373138
ENST00000374428.1	OR2K2	4.32938	0.00107123	0.375401
ENST00000483447.1	CXorf40B	5.83057	0.00107128	0.375401
ENST00000462512.1	FRMD4B	3.57781	0.00107527	0.376241
ENST00000237014.8	TTR	-3.22771	0.00107886	0.37694
ENST00000418908.5	MYO1B	-6.35201	0.0010896	0.379585
ENST00000504290.5	TP53	5.67088	0.00108964	0.379585
ENST00000530789.1	GLI1	-3.32913	0.00109294	0.380173
ENST00000486788.2	TLN1	-6.16401	0.001095	0.380328
ENST00000354811.5	RPL15	-6.37117	0.00109834	0.380586
ENST00000664647.1	AC092279.1	-4.94919	0.00109896	0.380586
ENST00000651401.1	TYMP	6.20539	0.00110511	0.382155
ENST00000517485.5	RAD21	3.30905	0.00111048	0.38345
ENST00000448631.6	RANBP10	5.83697	0.00111448	0.384271
ENST00000418446.6	ABHD4	-6.37722	0.00112121	0.386027
ENST00000634339.1	SLC44A3-AS1	-6.60838	0.00112381	0.38604
ENST00000619971.2	BX255923.2	-6.45238	0.00112452	0.38604
ENST00000567984.1	AC009093.4	-1.32697	0.0011275	0.386083
ENST00000371028.6	EDN3	-6.27852	0.00112901	0.386083
ENST00000250377.11	KIAA0391	10.2558	0.0011311	0.386083
ENST00000528060.1	PDE4DIP	-2.52303	0.00113607	0.386083
ENST00000635435.2	BISPR	-6.66662	0.00113633	0.386083
ENST00000502656.5	GAK	3.79557	0.0011365	0.386083
ENST00000429521.5	ANKRD20A11P	2.09103	0.00113669	0.386083
ENST00000497011.5	BCHE	6.18638	0.00113772	0.386083
ENST00000641333.1	AC119674.1	1.96939	0.00114848	0.389176
ENST00000495241.5	DLGAP4	5.65247	0.00115168	0.3897
ENST00000481235.1	AC092989.1	3.71113	0.00116137	0.392416
ENST00000586327.6	ASXL3	-4.66297	0.00117059	0.394967
ENST00000677453.1	NDUFS2	5.96731	0.00117378	0.395186
ENST00000557727.1	CHD8	1.75815	0.00117459	0.395186
ENST00000574540.2	U91319.1	5.83418	0.00117789	0.395735
ENST00000630046.2	SERF2	3.98225	0.0011822	0.396617
ENST00000472126.1	PLA1A	-4.19079	0.00118697	0.397652
ENST00000496489.5	NCK1	5.5006	0.00119321	0.399178
ENST00000470418.5	NT5M	-3.76366	0.00119624	0.399625
ENST00000526940.1	NFRKB	-3.98253	0.00120497	0.401086
ENST00000544543.5	ACSF3	-5.94921	0.00120556	0.401086
ENST00000389826.7	EIF4E3	9.92928	0.00120571	0.401086
ENST00000412277.6	INPP5J	-6.34385	0.0012105	0.402115
ENST00000423859.5	RANBP1	-6.29746	0.00121932	0.404477
ENST00000410361.1	RNU2-36P	-2.83694	0.00122269	0.405025
ENST00000468006.1	MRPL9	5.66715	0.0012268	0.405818
ENST00000296026.4	CXCL3	-4.07454	0.00123493	0.407935
ENST00000423596.5	SH3BGR	-6.41539	0.00124027	0.409126
ENST00000670757.1	GRM7-AS3	-3.70953	0.00124389	0.409303
ENST00000570504.5	ACAP1	5.86183	0.00124427	0.409303
ENST00000580746.1	NAPG	1.27128	0.00124898	0.41028
ENST00000375646.5	WAC	-6.32497	0.00125484	0.411632
ENST00000432058.1	STAT1	-3.43072	0.00125732	0.411876
ENST00000457029.3	FARP1	-6.0692	0.00126683	0.413892
ENST00000422022.1	AL390729.1	5.35683	0.00126698	0.413892
ENST00000683980.1	COL9A1	-6.13785	0.0012818	0.418152
ENST00000678069.1	GGH	-6.23987	0.00128398	0.418287
ENST00000654707.1	LINC01359	5.60315	0.00128842	0.419155
ENST00000641643.2	SYT6	6.50252	0.0012906	0.419288
ENST00000396721.6	SDR16C5	-6.22855	0.00129635	0.420576
ENST00000492121.1	TPM3P9	-6.55875	0.00130033	0.421043
ENST00000667934.1	AC108471.2	6.39893	0.00130257	0.421043
ENST00000485811.5	CCDC24	-6.25089	0.00130313	0.421043
ENST00000529252.2	FAM66E	5.71544	0.00130538	0.421152
ENST00000585095.1	PER1	5.688	0.0013097	0.421152
ENST00000512541.5	KIF2A	1.41161	0.00130973	0.421152
ENST00000664525.1	AC009063.2	-6.35511	0.00131122	0.421152
ENST00000504374.5	NSUN2	-1.32604	0.00131239	0.421152
ENST00000680414.1	ARL13B	-5.97407	0.00131552	0.421583
ENST00000580287.5	CDK5RAP3	9.85457	0.00132089	0.422177
ENST00000473639.1	RND3	-3.73779	0.00132204	0.422177
ENST00000663500.1	AL049875.1	-3.63871	0.00132273	0.422177
ENST00000492847.1	MARC1	-1.81379	0.00132859	0.423475
ENST00000464962.6	QARS	-6.41328	0.00133214	0.424009
ENST00000595302.1	A1BG-AS1	-6.26669	0.0013341	0.424009
ENST00000430352.6	ABCA8	9.99924	0.00133565	0.424009
ENST00000481769.1	AXIN1	3.74708	0.00134503	0.425289
ENST00000656819.1	NA	-5.88068	0.00134572	0.425289
ENST00000446122.5	DGKI	9.78849	0.0013466	0.425289
ENST00000426123.5	EIF4G1	-5.84003	0.00134693	0.425289
ENST00000675813.1	CEP41	-6.22674	0.00134916	0.425289
ENST00000539907.5	ALPL	-6.80742	0.00135051	0.425289
ENST00000531072.1	SAC3D1	5.74641	0.00135229	0.425289
ENST00000672404.2	CAMK2A	-11.0519	0.00136172	0.42764
ENST00000532523.5	PGAP2	-6.25588	0.00136339	0.42764
ENST00000613539.1	HMOX2	-6.10983	0.00136808	0.428543
ENST00000571442.5	SMG6	1.41158	0.00136999	0.428573
ENST00000358769.7	PBLD	-1.21883	0.00137618	0.429436
ENST00000423198.1	NDUFB4P7	-3.84726	0.00137639	0.429436
ENST00000512958.1	DDX60L	3.62592	0.00138028	0.430082
ENST00000489689.5	IGSF11	9.46265	0.00139053	0.432706
ENST00000666180.1	TEX41	4.14327	0.00139407	0.433236
ENST00000466222.7	CAPN3	4.7257	0.00139727	0.433458
ENST00000562199.2	CAPN3	6.11176	0.00139997	0.433458
ENST00000325568.9	IL32	-6.79651	0.00140031	0.433458
ENST00000455244.2	SCDP1	-2.90133	0.00140212	0.433458
ENST00000565376.2	CCP110	5.40482	0.0014051	0.433811
ENST00000605745.1	AC020891.4	2.29932	0.00140759	0.434013
ENST00000545871.1	RAI2	-5.87796	0.00141147	0.434642
ENST00000536154.5	CCDC91	-6.82244	0.00142043	0.436264
ENST00000680812.1	CANX	9.71564	0.00142044	0.436264
ENST00000428374.5	THOC5	-5.78287	0.00142587	0.437365
ENST00000528086.5	CD44	-6.36973	0.0014282	0.437512
ENST00000438253.1	STX16	-6.16666	0.001433	0.438412
ENST00000549928.5	SLC16A7	-3.66144	0.00143709	0.439094
ENST00000441632.1	AC010907.1	3.58876	0.00144108	0.439746
ENST00000503515.1	TSC22D3	2.04129	0.00145189	0.442471
ENST00000553571.5	NSFL1C	3.95508	0.00146934	0.446879
ENST00000440741.7	EFCAB5	1.36678	0.00147013	0.446879
ENST00000616533.4	ZFAND6	9.36113	0.00149778	0.454698
ENST00000601645.5	HNRNPM	5.58618	0.00150003	0.454796
ENST00000369422.4	TECTB	-4.26086	0.00150648	0.455261
ENST00000601071.1	BRD4	-4.03099	0.00151055	0.455261
ENST00000529760.5	PICALM	9.21969	0.00151059	0.455261
ENST00000569752.1	AC002310.1	2.48617	0.00151196	0.455261
ENST00000503584.5	SLC9B1	-5.70051	0.00151223	0.455261
ENST00000541543.6	CEP41	9.09203	0.0015142	0.455261
ENST00000679722.1	AKAP9	9.69101	0.00151506	0.455261
ENST00000298523.9	CLEC7A	6.04579	0.00151885	0.455289
ENST00000571688.5	LITAF	-6.3731	0.00151916	0.455289
ENST00000479880.1	CSF3	-4.0344	0.00152216	0.455289
ENST00000278302.9	TRIM6	-5.97329	0.00152286	0.455289
ENST00000463556.5	CP	5.19049	0.00153439	0.457726
ENST00000379104.7	P4HA2	9.06195	0.00153489	0.457726
ENST00000541488.1	PRKDC	1.75075	0.00154058	0.458843
ENST00000418441.1	AL158823.1	1.97	0.00154675	0.460102
ENST00000381208.9	RPAIN	5.64794	0.00155227	0.461162
ENST00000342704.11	CBFA2T2	9.42404	0.00155446	0.461233
ENST00000521369.2	OXR1	-5.8225	0.00155901	0.462003
ENST00000479021.1	PPIA	1.55372	0.00157154	0.465131
ENST00000342878.3	SCGB1C1	-3.83737	0.00158444	0.467298
ENST00000432828.1	AC092162.1	-3.3682	0.00158471	0.467298
ENST00000552674.5	SMARCC2	-10.6845	0.00158479	0.467298
ENST00000521986.5	PTK2	2.19725	0.00158735	0.467469
ENST00000676732.1	ACBD5	9.07809	0.00159921	0.470225
ENST00000429691.6	GCA	3.04372	0.00160069	0.470225
ENST00000588592.5	CCDC159	5.2207	0.00160275	0.470245
ENST00000445918.1	AL158047.1	3.48886	0.00160849	0.471053
ENST00000478123.5	PSMD14	1.60685	0.00160949	0.471053
ENST00000346918.7	PAM	-6.29247	0.00161293	0.471476
ENST00000514056.1	GRPEL1	5.04758	0.00162356	0.473562
ENST00000569155.1	MT1H	2.74508	0.00162408	0.473562
ENST00000423403.1	AC099792.1	-6.09645	0.00164098	0.4779
ENST00000402174.5	ZNRF3	-1.34737	0.00166041	0.482594
ENST00000654180.1	NA	-5.90916	0.00166153	0.482594
ENST00000588349.6	MAPRE2	5.21707	0.00166672	0.482594
ENST00000640934.1	KCNMA1	8.98685	0.00166999	0.482594
ENST00000409800.5	MCFD2	-10.9061	0.00167023	0.482594
ENST00000674478.1	ATL1	5.41739	0.00167108	0.482594
ENST00000478563.2	CDK13	5.5606	0.0016714	0.482594
ENST00000491855.5	CHIT1	-5.59315	0.0016777	0.483248
ENST00000236495.9	SLC5A9	5.26791	0.00167949	0.483248
ENST00000571213.1	SIRT7	3.00766	0.00168653	0.483248
ENST00000557521.1	EGLN3	-3.99266	0.00168869	0.483248
ENST00000273960.7	HERC6	-5.87696	0.00168904	0.483248
ENST00000437844.6	ZEB1	8.81831	0.00169126	0.483248
ENST00000650113.1	EFL1	9.05114	0.00169204	0.483248
ENST00000559149.5	LINS1	-5.89743	0.00169251	0.483248
ENST00000534808.1	MADD	-6.13617	0.00169344	0.483248
ENST00000450289.1	RHEBP2	-6.12993	0.00169413	0.483248
ENST00000422403.5	MIAT	5.37445	0.00170735	0.48578
ENST00000588550.1	LINC00484	-6.00151	0.00171136	0.48578
ENST00000347699.8	MAP4K4	-10.1641	0.00171137	0.48578
ENST00000477224.6	CAMKV	-10.1076	0.00171222	0.48578
ENST00000659957.1	IL12A-AS1	-5.843	0.00171329	0.48578
ENST00000552387.1	ITGA5	-6.22963	0.00171551	0.485825
ENST00000343258.8	VAV3	-4.19168	0.0017182	0.486006
ENST00000489322.5	SLC2A11	-6.01986	0.00172806	0.487097
ENST00000645538.1	ATP13A3	9.18478	0.00172809	0.487097
ENST00000460621.6	VAMP7	5.86039	0.00172825	0.487097
ENST00000409178.5	C10orf55	-3.1555	0.00174277	0.490034
ENST00000487118.1	NUDCD3	5.37082	0.00174422	0.490034
ENST00000382806.6	KDM5D	8.78367	0.00174564	0.490034
ENST00000419180.6	NPIPB3	-11.0691	0.00174696	0.490034
ENST00000518596.5	CARD8	-6.21625	0.00175622	0.491551
ENST00000643192.1	CBLB	-5.94064	0.00175716	0.491551
ENST00000568945.2	MKRN3	3.19906	0.00175862	0.491551
ENST00000670894.1	LINC00320	8.68512	0.00176332	0.492283
ENST00000619945.1	RF01970	-1.33346	0.00177045	0.49369
ENST00000253506.9	NFATC1	-6.34267	0.0017749	0.494347
ENST00000572393.1	TFAP4	2.92198	0.00177791	0.494494
ENST00000466588.5	GAPDH	8.58519	0.00178002	0.494494
ENST00000517927.1	MIR3142HG	-4.2918	0.00178171	0.494494
ENST00000610454.4	SENP3	5.32951	0.0017875	0.49515
ENST00000371826.4	IFIT2	8.86624	0.00179085	0.49515
ENST00000570172.1	NDUFB10	5.5205	0.00179304	0.49515
ENST00000647133.1	SPAST	-6.32186	0.00179413	0.49515
ENST00000644478.1	CYTOR	-6.08748	0.00179455	0.49515
ENST00000641605.1	FAM71F2	-10.4856	0.00180007	0.495387
ENST00000481917.5	ERFE	3.80145	0.00180049	0.495387
ENST00000370927.5	ENOX2	8.7834	0.0018036	0.495387
ENST00000381160.8	NPC1L1	6.24033	0.0018038	0.495387
ENST00000623099.1	AC097460.3	1.87523	0.00180868	0.495906
ENST00000370007.5	NOLC1	8.55915	0.00180989	0.495906
ENST00000590469.6	APC2	-10.3518	0.00181717	0.497323
ENST00000329043.7	NFXL1	-9.88112	0.00183098	0.500259
ENST00000479543.2	SLC1A2	-13.6418	0.00183213	0.500259
ENST00000463787.5	MAGED2	-5.97314	0.00183717	0.500814
ENST00000373181.8	MOCS1	1.72388	0.00184005	0.500814
ENST00000680794.1	MTO1	-5.91461	0.00184052	0.500814
ENST00000444392.5	RFX5	5.45857	0.00184627	0.501798
ENST00000562939.1	MT1X	-5.95591	0.00185579	0.503574
ENST00000619306.5	PTGS1	-5.96365	0.00185706	0.503574
ENST00000361799.7	RNF220	-10.1644	0.00185936	0.503618
ENST00000682954.1	CEP63	-6.30205	0.00186199	0.503754
ENST00000682855.1	BBS2	-10.0964	0.0018662	0.504315
ENST00000514563.5	SLC1A3	-5.51611	0.00187118	0.505082
ENST00000425679.5	SORBS2	-6.49159	0.00187387	0.50523
ENST00000650734.1	CHN1	-6.17487	0.00188396	0.507371
ENST00000538162.3	PNMA6B	8.70082	0.00188868	0.507506
ENST00000500268.6	ZNF518B	8.56606	0.00188899	0.507506
ENST00000678346.1	LAMB1	5.784	0.00189091	0.507506
ENST00000561180.5	RASGRP1	5.49901	0.00189603	0.508222
ENST00000563304.5	ZNF689	-5.7121	0.00189827	0.508222
ENST00000681863.1	CTSS	-3.84929	0.00190003	0.508222
ENST00000576891.2	DPH1	-5.75228	0.00190318	0.50849
ENST00000339777.5	LRRC43	-0.983587	0.00190654	0.508813
ENST00000591190.5	CXXC1	-2.16261	0.00191257	0.509844
ENST00000456331.6	PPP1R9A	-10.4707	0.00192675	0.513046
ENST00000679926.1	DENND5A	8.42532	0.00193284	0.514087
ENST00000678281.1	CTSH	-6.43321	0.00194121	0.515356
ENST00000545050.1	NPIPA8	-11.1046	0.0019425	0.515356
ENST00000619982.4	DHX30	-9.68225	0.00194416	0.515356
ENST00000576896.5	AKAP10	-2.5997	0.00194697	0.515523
ENST00000441239.5	C3orf18	5.04252	0.00195885	0.517295
ENST00000423968.7	MRAS	-0.904162	0.00195946	0.517295
ENST00000482431.5	RPS11P6	3.88764	0.00196023	0.517295
ENST00000543238.5	LMF1	-6.28365	0.00196376	0.517374
ENST00000506682.5	RIOX2	5.12232	0.00196578	0.517374
ENST00000636066.1	NRXN1	-6.09436	0.00197106	0.517374
ENST00000683502.1	KMT2C	-10.483	0.0019724	0.517374
ENST00000676169.1	TRIM2	-10.4685	0.00197305	0.517374
ENST00000587063.1	PRCD	-5.83218	0.00197682	0.517374
ENST00000515288.1	SPRY4-AS1	-2.59159	0.00197774	0.517374
ENST00000393551.5	PDLIM7	-2.22068	0.00197805	0.517374
ENST00000651067.1	PWRN1	2.19199	0.00198176	0.51777
ENST00000254636.9	IMMT	8.48289	0.00199551	0.520786
ENST00000559673.1	AC015712.4	3.93929	0.00200187	0.52187
ENST00000644693.1	SERPINB6	5.16626	0.00200717	0.522674
ENST00000580824.5	CDC6	-5.67217	0.0020113	0.523172
ENST00000683840.1	CACNA1C	-9.92114	0.00201896	0.524138
ENST00000547370.5	AC084200.1	-3.35749	0.00201945	0.524138
ENST00000446488.7	NFRKB	-9.672	0.00202872	0.525967
ENST00000568365.1	SIRPB1	2.8032	0.00203235	0.526331
ENST00000587258.1	UNK	-5.29414	0.00203864	0.527381
ENST00000560293.1	CA12	-3.33931	0.00204281	0.527881
ENST00000331889.10	CNOT10	8.33527	0.00205223	0.529736
ENST00000392021.7	ATG16L1	8.52885	0.00205458	0.529763
ENST00000405929.1	ZNF602P	1.03744	0.00205724	0.52987
ENST00000398104.5	MGLL	-1.04705	0.0020642	0.530746
ENST00000553122.5	CERS5	8.36028	0.00206564	0.530746
ENST00000374078.5	ROMO1	-1.28498	0.00206738	0.530746
ENST00000551869.1	GPR132	3.41145	0.002081	0.533662
ENST00000409987.5	LSM5	4.9689	0.00209002	0.535053
ENST00000673715.1	MLH1	-2.83701	0.00209095	0.535053
ENST00000677287.1	IL18R1	-6.23476	0.00209327	0.535066
ENST00000357122.8	SPAG9	-9.99802	0.00210131	0.536088
ENST00000658420.1	DRAIC	8.32059	0.00210181	0.536088
ENST00000454107.1	RPL21P92	-3.97179	0.00210661	0.536734
ENST00000613473.1	APOOL	-10.1446	0.00211315	0.537463
ENST00000520467.5	SCUBE2	-6.17071	0.00211402	0.537463
ENST00000681786.1	ADAR	8.17669	0.00212131	0.538203
ENST00000646116.1	CTNNB1	-9.93468	0.00212149	0.538203
ENST00000650790.1	TBK1	5.05779	0.00212948	0.53965
ENST00000597917.1	HAUS8	-5.46457	0.00213662	0.540879
ENST00000579872.1	FAM104A	-5.62275	0.00214167	0.541489
ENST00000547488.6	MAP3K12	-9.71582	0.00214362	0.541489
ENST00000527591.5	SLC38A6	5.19265	0.00215245	0.542634
ENST00000591260.5	CCDC159	4.90344	0.00215421	0.542634
ENST00000674041.1	CAPN3	8.0672	0.00215504	0.542634
ENST00000504473.5	CDK10	4.67131	0.00216035	0.543391
ENST00000648750.1	CBARP	-2.00332	0.00216702	0.544489
ENST00000453091.6	RIF1	-10.1112	0.00217607	0.546149
ENST00000437004.6	PPP1R12A	8.62749	0.00217825	0.546149
ENST00000461146.3	RN7SL50P	3.3449	0.00219407	0.549533
ENST00000636309.1	TCF7L2	-3.4105	0.0021991	0.550207
ENST00000394942.2	WDR89	8.72319	0.00220356	0.550667
ENST00000680063.1	ALG8	7.95236	0.00220784	0.550667
ENST00000678056.1	KIF5C	8.15471	0.00221542	0.550667
ENST00000601548.5	PLA2G4C-AS1	2.32305	0.00221603	0.550667
ENST00000479187.5	LRRK2	8.20394	0.00221769	0.550667
ENST00000392693.7	CDON	8.3979	0.00221787	0.550667
ENST00000360108.7	CACNA1E	-9.60088	0.00221894	0.550667
ENST00000309285.4	XCR1	2.98786	0.00221959	0.550667
ENST00000373506.8	ZBTB8OS	2.54241	0.00222433	0.550747
ENST00000333188.10	COPB2	-9.62811	0.00222457	0.550747
ENST00000372359.10	ARTN	-5.2851	0.00222868	0.551117
ENST00000418507.6	LST1	5.11338	0.00223073	0.551117
ENST00000599004.1	C19orf48	-3.82312	0.00223876	0.552522
ENST00000243040.10	PFDN5	-5.2749	0.00224546	0.553598
ENST00000477780.2	HAX1	-5.47238	0.00225145	0.554136
ENST00000531551.5	CTSB	-9.25615	0.00225234	0.554136
ENST00000520767.5	FUT10	-2.53576	0.00226071	0.555048
ENST00000682875.1	BBS2	-5.77826	0.00226142	0.555048
ENST00000567246.1	PWRN2	1.14768	0.00226543	0.555048
ENST00000640149.1	RMST	-5.69724	0.00226545	0.555048
ENST00000580825.5	PPP1R1B	-1.0742	0.0022835	0.558523
ENST00000599905.1	STXBP2	4.51641	0.00228436	0.558523
ENST00000649641.1	MYT1L	-0.708373	0.00228835	0.55892
ENST00000680577.1	CUL4B	-5.77032	0.00229273	0.559411
ENST00000683537.1	IARS	7.9144	0.00229513	0.559421
ENST00000666251.1	AC145343.1	1.52621	0.00229799	0.559539
ENST00000643522.1	SLC1A2	-10.1608	0.00230423	0.559912
ENST00000537427.5	PNPLA4	8.14338	0.00230809	0.559912
ENST00000595883.6	SPIB	5.17774	0.00230883	0.559912
ENST00000587353.5	SMAD2	2.95991	0.0023109	0.559912
ENST00000636717.1	MAGI2	1.7562	0.00231455	0.559912
ENST00000530005.5	SLC43A3	5.08109	0.00231474	0.559912
ENST00000583689.5	NAT9	4.81453	0.00231735	0.559912
ENST00000420798.6	TRO	3.70446	0.00231848	0.559912
ENST00000637217.1	CACNB4	8.90114	0.00232263	0.560339
ENST00000532814.5	RRAS2	5.12493	0.00232647	0.560548
ENST00000397456.2	EEF1E1-BLOC1S5	4.85222	0.00232824	0.560548
ENST00000580157.2	CDH19	2.75956	0.00233818	0.562369
ENST00000512339.5	FAM13A	4.7949	0.0023462	0.562428
ENST00000610171.1	AL157904.1	-3.32549	0.00234623	0.562428
ENST00000463254.1	GALNT3	3.51685	0.00234693	0.562428
ENST00000306388.10	TBCA	7.95259	0.00234796	0.562428
ENST00000677476.1	XPO1	-9.66057	0.00236302	0.565464
ENST00000533807.3	MPV17L2	5.3269	0.00236647	0.565716
ENST00000477917.5	DNAJB2	0.903592	0.00236975	0.565927
ENST00000510020.5	CCNH	-5.56021	0.00238029	0.567861
ENST00000527644.1	TSPAN4	-1.6507	0.00238476	0.567861
ENST00000675179.1	CAST	-9.89304	0.00238577	0.567861
ENST00000657549.1	AC113385.1	-3.79118	0.00238886	0.567861
ENST00000542740.1	PIANP	-1.60205	0.00239129	0.567861
ENST00000644203.1	SLC9A3	2.40592	0.00239228	0.567861
ENST00000608853.5	ATXN2	-9.44948	0.00239534	0.568019
ENST00000506987.1	SRP19	2.4156	0.00239779	0.568029
ENST00000463289.1	SLC24A5	4.59855	0.00240153	0.568213
ENST00000636456.1	TAB2	-9.80627	0.00240476	0.568213
ENST00000555867.1	PSEN1	1.49485	0.00240599	0.568213
ENST00000374181.8	GRM4	7.96022	0.00240819	0.568213
ENST00000620830.1	AC234791.1	-3.62676	0.00241498	0.569247
ENST00000674036.8	WHRN	7.79989	0.00241973	0.569701
ENST00000402357.6	FAM19A5	-0.637898	0.00242173	0.569701
ENST00000444354.6	OCIAD1	8.50778	0.00242684	0.569914
ENST00000555311.1	HECTD1	1.47409	0.00242747	0.569914
ENST00000547172.1	NELL2	1.62564	0.00243878	0.570545
ENST00000576721.5	SLC43A2	-2.27793	0.00244154	0.570545
ENST00000642980.1	MYH14	-2.57854	0.00244161	0.570545
ENST00000621039.5	GRIP2	7.82746	0.00244457	0.570545
ENST00000649706.1	CDC73	-6.33583	0.00244458	0.570545
ENST00000419071.6	PRPSAP2	-5.62665	0.00244465	0.570545
ENST00000370253.6	FNBP1L	-9.69448	0.00244761	0.570674
ENST00000622489.4	LRRC23	4.45162	0.00245513	0.571265
ENST00000394432.8	RASGRP2	-9.19385	0.00245931	0.571265
ENST00000683816.1	RAB18	8.01825	0.00246166	0.571265
ENST00000606947.1	HDAC2-AS2	1.26256	0.0024632	0.571265
ENST00000642763.1	DDX3X	-9.0592	0.00246364	0.571265
ENST00000484147.5	PTPN22	-5.29627	0.00246467	0.571265
ENST00000681773.1	LRRK2	7.84581	0.00247143	0.571975
ENST00000437945.6	MEST	7.67413	0.00247434	0.571975
ENST00000483684.1	COMMD3	-5.48187	0.00247777	0.571975
ENST00000436360.5	CNTFR-AS1	-5.5453	0.0024793	0.571975
ENST00000612493.4	NCOA6	7.65358	0.00247983	0.571975
ENST00000661706.1	AL590652.1	4.87485	0.00248312	0.571989
ENST00000402038.7	PARG	-9.53198	0.00248591	0.571989
ENST00000677248.1	ACBD5	-8.92024	0.00248783	0.571989
ENST00000515301.2	ARSI	4.91143	0.00249042	0.571989
ENST00000684264.1	ERCC2	7.80465	0.002492	0.571989
ENST00000434411.6	SNHG20	-5.60324	0.00249913	0.572731
ENST00000443183.5	DLG1	-9.09698	0.00250009	0.572731
ENST00000642315.1	CTNNB1	-9.64336	0.00251214	0.574933
ENST00000495581.1	SMIM29	-1.30727	0.0025195	0.575676
ENST00000651048.1	BIVM	-5.07215	0.00252188	0.575676
ENST00000393711.7	RNF121	-2.25675	0.00252269	0.575676
ENST00000616382.4	FMR1	7.56242	0.00252632	0.575947
ENST00000387439.1	MT-TR	-3.0554	0.00253648	0.577706
ENST00000319167.12	TRO	-9.18236	0.0025511	0.579922
ENST00000563184.1	LINC00557	-3.52855	0.00255462	0.579922
ENST00000357984.7	TMUB2	7.60475	0.00255578	0.579922
ENST00000354532.8	ARHGEF1	-9.52202	0.00255603	0.579922
ENST00000680361.1	DST	-1.66361	0.00256146	0.580596
ENST00000614090.1	PTPN20CP	-2.00609	0.00256631	0.581138
ENST00000651926.2	BDNF-AS	-5.56344	0.00257084	0.581295
ENST00000460984.1	GDI1	-5.85283	0.00257193	0.581295
ENST00000510813.1	C1GALT1P2	2.88399	0.00257487	0.581404
ENST00000555703.4	FRMD6	4.65239	0.00258618	0.583348
ENST00000477255.1	LILRA1	4.81973	0.00258842	0.583348
ENST00000547482.1	ILF2P2	2.30822	0.00260393	0.584956
ENST00000531104.1	SRPRA	1.52571	0.00260755	0.584956
ENST00000417816.2	NEBL	-0.688541	0.00260762	0.584956
ENST00000521063.1	NDUFAF6	2.25708	0.00260873	0.584956
ENST00000322166.10	NOP2	7.82884	0.00261564	0.584956
ENST00000354958.6	PLEC	-0.935595	0.0026157	0.584956
ENST00000438259.6	VIPR1	-1.26974	0.00261754	0.584956
ENST00000531112.1	RASSF7	5.62087	0.0026201	0.584956
ENST00000480581.1	CAPN2	-1.02386	0.00262073	0.584956
ENST00000441626.6	CNBP	7.51814	0.00262159	0.584956
ENST00000505842.5	ANAPC4	-5.43399	0.0026234	0.584956
ENST00000676918.1	RPS20	-1.22786	0.00262528	0.584956
ENST00000630868.1	CDRT1	4.73595	0.00263229	0.585966
ENST00000420636.5	ELMO1	3.97437	0.00264692	0.588667
ENST00000662371.1	NA	-5.37903	0.0026573	0.590224
ENST00000491486.5	PRDM15	-5.6472	0.00265891	0.590224
ENST00000662821.1	AL713998.1	7.5741	0.00266535	0.591097
ENST00000470877.1	MINDY1	4.90962	0.00267267	0.592164
ENST00000506216.5	CRMP1	-5.32795	0.00267652	0.592181
ENST00000563085.5	USP7	8.33197	0.00267776	0.592181
ENST00000248104.11	UNKL	-8.86847	0.0026814	0.592317
ENST00000613634.4	TAZ	-5.52874	0.00268339	0.592317
ENST00000466506.1	AC092903.1	-2.45104	0.00268628	0.592402
ENST00000503027.1	CCDC112	-4.53026	0.00269926	0.594708
ENST00000640017.1	KCNJ10	-9.55423	0.00270204	0.594739
ENST00000530041.5	USP47	1.18548	0.00270444	0.594739
ENST00000454354.1	USP40	-3.91565	0.00271054	0.595102
ENST00000495112.1	TSN	-5.4965	0.00271113	0.595102
ENST00000646082.1	SPAST	4.84188	0.00272539	0.597152
ENST00000532275.1	WEE1	-5.62097	0.00272552	0.597152
ENST00000409104.7	SET	-8.89258	0.00273316	0.597784
ENST00000474882.2	MYCBP2	2.63962	0.00273975	0.597784
ENST00000667534.1	LINC00343	4.95636	0.00274138	0.597784
ENST00000573759.1	MIS12	1.1802	0.00274763	0.597784
ENST00000481908.5	INTS6L	7.84714	0.00274806	0.597784
ENST00000573127.5	MIR22HG	-5.2513	0.00274812	0.597784
ENST00000669048.1	AC022706.1	-5.46121	0.00274888	0.597784
ENST00000409469.5	CUL1	7.49049	0.0027521	0.597784
ENST00000679118.1	RIPK1	-5.30532	0.00275616	0.597784
ENST00000591391.5	HKR1	-5.24051	0.00275915	0.597784
ENST00000681169.1	ATF6	7.51683	0.00276475	0.597784
ENST00000460834.1	LST1	4.68182	0.00276703	0.597784
ENST00000614484.4	SRRT	-9.61871	0.00276772	0.597784
ENST00000535603.5	IFRD1	7.46105	0.00277176	0.597784
ENST00000293362.7	PSME3	-5.37011	0.00277369	0.597784
ENST00000409151.5	SPATS2L	-1.11751	0.00277923	0.597784
ENST00000477040.1	MRPS15	1.46224	0.00277938	0.597784
ENST00000492969.3	RN7SL646P	-1.6632	0.00278163	0.597784
ENST00000526256.5	CSRP1	-9.16823	0.00278181	0.597784
ENST00000534947.5	COPS7A	-2.01746	0.00278481	0.597784
ENST00000518951.6	TOP1MT	-2.73456	0.00278587	0.597784
ENST00000398937.6	CLEC1B	3.81349	0.00278791	0.597784
ENST00000416768.6	LINC00320	8.02924	0.00279037	0.597784
ENST00000444836.5	MFN2	8.18372	0.00279122	0.597784
ENST00000460886.1	COL6A2	-2.9271	0.00279339	0.597784
ENST00000526411.1	AL355310.3	4.88055	0.00279421	0.597784
ENST00000644408.1	SPAST	-4.77482	0.00280373	0.598793
ENST00000492396.5	PDCD10	7.58902	0.002804	0.598793
ENST00000409472.5	SCAMP4	-9.75104	0.00280999	0.599222
ENST00000651597.1	ACSL6	7.48378	0.00281108	0.599222
ENST00000546866.1	C12orf75	2.02422	0.00281813	0.600047
ENST00000450737.2	PARP11	-5.56042	0.00282153	0.600047
ENST00000393545.9	SPATA7	7.41671	0.00282339	0.600047
ENST00000320017.10	SCAP	7.9084	0.00282511	0.600047
ENST00000639636.2	ZNF577	-8.94175	0.00283488	0.600699
ENST00000216187.10	FOXRED2	-1.14954	0.00283489	0.600699
ENST00000304032.13	AGAP1	-8.53279	0.00283581	0.600699
ENST00000424450.2	TUBGCP2	-4.95309	0.00284743	0.601932
ENST00000509408.5	CAMK4	3.80191	0.00284794	0.601932
ENST00000613026.1	BSNDP1	3.35355	0.00285422	0.601932
ENST00000511700.1	CCT5	7.29413	0.00285425	0.601932
ENST00000543908.5	NMT1	-2.21243	0.00285629	0.601932
ENST00000448110.6	DSN1	-4.79434	0.00285692	0.601932
ENST00000547409.1	ATG101	2.56647	0.00285968	0.601975
ENST00000298910.12	LRRK2	-8.6685	0.00287259	0.603944
ENST00000546728.5	SART3	7.45204	0.00287414	0.603944
ENST00000680371.1	ANO6	2.81629	0.00288437	0.60554
ENST00000485803.5	FHL3	7.2974	0.00288687	0.60554
ENST00000474617.1	CCM2	8.14029	0.00289165	0.606005
ENST00000368174.5	CD5L	4.24939	0.002898	0.606336
ENST00000636872.1	ALDH7A1	7.77321	0.00289837	0.606336
ENST00000666151.1	AL121656.1	2.31745	0.0029043	0.607039
ENST00000374170.5	ARHGAP22	-3.10644	0.0029119	0.607489
ENST00000587602.5	ARHGAP45	4.96959	0.002917	0.607489
ENST00000432621.5	AP001347.1	4.68837	0.00292175	0.607489
ENST00000498194.1	PCK1	4.02669	0.00292699	0.607489
ENST00000282260.10	HOMER1	-4.7954	0.00292749	0.607489
ENST00000367284.10	ELF3	3.70378	0.00292862	0.607489
ENST00000643499.1	CEP78	7.29974	0.00293121	0.607489
ENST00000512389.5	CACNA1G	-8.85273	0.00293195	0.607489
ENST00000628813.2	CCZ1	-8.7867	0.00293307	0.607489
ENST00000370728.5	ADGRL2	-8.65199	0.00293386	0.607489
ENST00000452729.1	COL10A1	-5.32296	0.00293474	0.607489
ENST00000370550.10	HS2ST1	-0.561688	0.00294031	0.607894
ENST00000596375.1	AURKC	-5.49341	0.00294184	0.607894
ENST00000628919.3	FHL1	-5.31817	0.0029532	0.609706
ENST00000669965.1	LINC01621	-2.18876	0.00296653	0.611916
ENST00000460902.2	SLC22A1	-4.87648	0.00296908	0.611916
ENST00000526526.1	AP003080.1	4.51857	0.00297172	0.611926
ENST00000339241.1	SPRY1	7.65191	0.00297826	0.612738
ENST00000429914.5	DPP10	-3.1276	0.00298558	0.612764
ENST00000374491.3	EDEM2	7.49488	0.00298592	0.612764
ENST00000488844.1	TMEM184B	-1.01876	0.00299518	0.612764
ENST00000591096.5	AARSD1	-5.53193	0.00299915	0.612764
ENST00000677667.1	ACBD5	-9.01042	0.00299946	0.612764
ENST00000573258.1	PLD2	3.09565	0.00299958	0.612764
ENST00000528954.5	LPXN	7.66611	0.00300124	0.612764
ENST00000648228.1	DNM3OS	2.21489	0.00300141	0.612764
ENST00000394865.2	CFAP70	-5.10289	0.00300174	0.612764
ENST00000429527.6	NEDD1	7.31307	0.00300695	0.613288
ENST00000658785.1	LINC00963	7.30443	0.0030095	0.613288
ENST00000681132.1	AMPD2	-8.84279	0.00301343	0.61356
ENST00000461176.1	TFR2	-3.66996	0.00301842	0.614047
ENST00000373482.6	PBX3	-5.32051	0.00302377	0.614384
ENST00000514209.5	PPA2	-5.27569	0.00302528	0.614384
ENST00000682972.1	PAM	-9.03108	0.00303642	0.615778
ENST00000639977.1	ADGRE4P	5.02389	0.00303736	0.615778
ENST00000506993.1	SGMS2	-4.69496	0.00304029	0.615845
ENST00000475316.5	GUSB	-3.13647	0.00304529	0.616209
ENST00000276609.8	SLC26A7	-5.74576	0.00304731	0.616209
ENST00000503326.6	COPB2	-8.47054	0.00305797	0.617836
ENST00000420040.2	LINC00937	-3.29938	0.0030642	0.61838
ENST00000438062.5	GPR85	-2.58759	0.0030659	0.61838
ENST00000382538.10	TSC2	7.25915	0.00308321	0.621083
ENST00000522580.5	PHF20L1	1.39916	0.00309008	0.621083
ENST00000495723.1	AC012651.1	7.29442	0.00309221	0.621083
ENST00000652308.1	TPP2	-9.0302	0.00309266	0.621083
ENST00000570163.1	ATF7IP2	-5.26612	0.00309414	0.621083
ENST00000277010.9	SIGMAR1	-8.47843	0.00309591	0.621083
ENST00000638069.1	ASAH1	-8.35704	0.00309854	0.621083
ENST00000483228.5	NME7	4.91741	0.00310034	0.621083
ENST00000682835.1	CACNA1C	-9.01019	0.00310509	0.621507
ENST00000609345.1	ELAC2	7.17987	0.00311559	0.622679
ENST00000504582.5	ADAMTS12	4.68736	0.00311725	0.622679
ENST00000583414.5	COPZ2	5.02093	0.00312014	0.622679
ENST00000466926.1	SLC6A9	4.62206	0.00312149	0.622679
ENST00000429236.5	SYNJ1	-8.56216	0.00312977	0.623804
ENST00000545708.5	MTF2	7.30484	0.003139	0.624452
ENST00000647806.1	AC015712.6	1.42586	0.00313945	0.624452
ENST00000678899.1	SYNCRIP	7.24555	0.00314095	0.624452
ENST00000658105.1	AC096564.1	3.61795	0.00318355	0.632389
ENST00000529526.5	CTNND1	-8.77869	0.0031945	0.634031
ENST00000286627.10	KCNMA1	7.63901	0.00319769	0.63413
ENST00000674293.1	N4BP2L2	-8.63661	0.00321003	0.634839
ENST00000539365.1	PTPN6	4.66898	0.00321579	0.634839
ENST00000264345.7	HERC3	-8.51811	0.00321589	0.634839
ENST00000533971.2	CRYAB	-8.20637	0.00321661	0.634839
ENST00000345941.2	LPAR6	-8.36983	0.00321679	0.634839
ENST00000683544.1	SGCA	1.67731	0.00321739	0.634839
ENST00000520518.5	FYN	-1.60963	0.00322584	0.635011
ENST00000585948.5	ACAA2	4.2679	0.00322599	0.635011
ENST00000452929.6	KLC1	-8.63262	0.00322633	0.635011
ENST00000550974.1	GPN3	-5.11509	0.00322988	0.63518
ENST00000591194.5	SLC44A2	-6.03801	0.00323994	0.63592
ENST00000512882.2	C5orf64-AS1	3.69097	0.00324003	0.63592
ENST00000678105.1	HGS	7.17677	0.00324522	0.63592
ENST00000604893.1	AC020549.2	1.79017	0.00324937	0.63592
ENST00000573128.5	SPATA22	-5.4736	0.00324979	0.63592
ENST00000683992.1	BBS2	-8.30119	0.00325518	0.63592
ENST00000468091.2	LTBP1	-5.31046	0.00325681	0.63592
ENST00000481560.1	FAM209A	-3.47269	0.00325852	0.63592
ENST00000531768.1	RSF1	-1.28567	0.00325985	0.63592
ENST00000498261.1	CD274	4.29643	0.00326887	0.63592
ENST00000530137.1	RNF121	-8.88716	0.00327045	0.63592
ENST00000278836.10	MYRF	1.23194	0.00327415	0.63592
ENST00000502921.5	CDH10	1.75226	0.00327757	0.63592
ENST00000431160.5	SH3YL1	4.42769	0.00327823	0.63592
ENST00000675743.1	INF2	-5.32704	0.0032824	0.63592
ENST00000582984.5	ARHGDIA	7.29198	0.00328401	0.63592
ENST00000475049.5	SDHB	4.23296	0.00328766	0.63592
ENST00000397167.6	SFMBT2	-8.43561	0.00328793	0.63592
ENST00000553077.5	NFATC3	-8.50654	0.00328812	0.63592
ENST00000527698.1	LRRK1	2.89413	0.00328815	0.63592
ENST00000426315.1	NAALADL2-AS1	3.34133	0.00329273	0.63592
ENST00000428021.1	VRK2	1.19249	0.0032947	0.63592
ENST00000474070.5	CHN2	-5.17867	0.00329946	0.63592
ENST00000576921.1	HCFC1R1	7.12414	0.00329992	0.63592
ENST00000670323.1	SNHG1	7.3114	0.00330188	0.63592
ENST00000654883.1	DRAIC	-8.37508	0.00330364	0.63592
ENST00000654530.1	IL12A-AS1	-5.02537	0.00330699	0.636047
ENST00000474731.1	MPP7	-2.45349	0.00331546	0.637156
ENST00000430595.5	AL590999.1	2.80596	0.0033288	0.638112
ENST00000537971.5	TSPAN9	-8.15062	0.00333005	0.638112
ENST00000524574.5	VAV3	4.84829	0.00333076	0.638112
ENST00000567629.1	ATP2C2	-5.07693	0.00333124	0.638112
ENST00000677876.1	G3BP2	4.04625	0.00333636	0.638388
ENST00000647390.1	CTNNB1	-8.41613	0.00333987	0.638388
ENST00000433757.1	DDR2	3.20211	0.00334079	0.638388
ENST00000414380.1	SH2D3C	-2.53591	0.003354	0.6392
ENST00000537757.5	LMO3	-3.41464	0.00335559	0.6392
ENST00000658838.1	AC008448.1	-3.61064	0.00335615	0.6392
ENST00000370197.5	PTBP2	-8.20593	0.00335863	0.6392
ENST00000634021.1	FP565260.1	4.692	0.00336098	0.6392
ENST00000518901.5	ENDOV	-8.11479	0.00336161	0.6392
ENST00000401994.5	ARVCF	-8.28292	0.00336592	0.6392
ENST00000438907.3	TBRG1	3.17279	0.0033686	0.6392
ENST00000672935.1	DOHH	7.15383	0.00337171	0.6392
ENST00000683629.1	ARMC9	7.77335	0.0033721	0.6392
ENST00000524194.5	TPD52	7.10481	0.00337556	0.639342
ENST00000683920.1	KNDC1	-0.685415	0.00337919	0.639516
ENST00000439000.5	MYADM	7.15374	0.00338407	0.639553
ENST00000599474.5	BABAM1	-5.33289	0.00338943	0.639553
ENST00000519575.5	PDGFRB	-2.36795	0.00339035	0.639553
ENST00000519285.5	CYP11B1	-3.70945	0.00339138	0.639553
ENST00000461487.1	SLC22A16	-3.70584	0.00339953	0.639553
ENST00000387365.1	MT-TI	-2.74361	0.00339966	0.639553
ENST00000680100.1	ACSL3	-8.32256	0.00340045	0.639553
ENST00000475084.5	FHL3	-3.46847	0.00340551	0.639553
ENST00000415906.1	LPP	-5.06707	0.00340653	0.639553
ENST00000441969.7	SIGLEC10	-8.38745	0.00340914	0.639553
ENST00000671176.1	AC018464.1	-5.17262	0.00340951	0.639553
ENST00000181383.10	CPB2	1.40491	0.00341961	0.639553
ENST00000446179.5	IDH1	7.32969	0.0034204	0.639553
ENST00000549588.5	SLC16A7	2.95611	0.00342112	0.639553
ENST00000442099.1	BUD23	-4.81809	0.00342228	0.639553
ENST00000555694.5	ACYP1	-5.03005	0.00342271	0.639553
ENST00000679978.1	VPS53	1.61526	0.00343304	0.639647
ENST00000371018.7	MIER1	7.24013	0.00343828	0.639647
ENST00000542973.5	KDM2B	-8.42922	0.00343935	0.639647
ENST00000582319.5	CD300A	2.21509	0.00344099	0.639647
ENST00000668016.1	NIFK-AS1	7.04425	0.00344176	0.639647
ENST00000358552.7	NFIX	-8.08983	0.00344412	0.639647
ENST00000545614.1	AL049844.1	-3.36166	0.00344937	0.639647
ENST00000381918.4	SLC1A3	-8.21048	0.00345188	0.639647
ENST00000584420.1	PLEKHM1	6.89233	0.00345302	0.639647
ENST00000681623.1	SLC1A3	7.16894	0.00345413	0.639647
ENST00000361310.7	ZNF438	-8.40781	0.00345511	0.639647
ENST00000494652.3	RN7SL569P	2.63499	0.00345571	0.639647
ENST00000477633.1	PRDM15	-5.06687	0.00347275	0.642126
ENST00000546506.5	TWF1	5.03491	0.00347454	0.642126
ENST00000639007.1	SPIN3	-8.12453	0.00348681	0.643129
ENST00000554374.2	PTBP1P	2.05318	0.00348984	0.643129
ENST00000620985.4	SAMD9	7.02704	0.00349029	0.643129
ENST00000422242.1	RAB5A	7.22218	0.00349467	0.643129
ENST00000586144.1	CXXC1	-5.24109	0.00349598	0.643129
ENST00000644233.2	CDKN2B-AS1	2.4399	0.00349937	0.643129
ENST00000434417.1	ZNF771	-1.54854	0.00350025	0.643129
ENST00000503936.6	TTC33	-5.45872	0.00350175	0.643129
ENST00000598048.1	RINL	3.23099	0.00350511	0.643166
ENST00000680584.1	NAMPT	7.3873	0.00351004	0.643166
ENST00000409242.5	EXD2	-8.33669	0.00351018	0.643166
ENST00000420941.2	AL359094.2	4.98742	0.00351284	0.643166
ENST00000468318.5	CNIH4	7.18818	0.00351579	0.643208
ENST00000361059.7	MATR3	-8.27182	0.00352004	0.643486
ENST00000625044.1	PCDHB16	-5.3422	0.0035273	0.644283
ENST00000648206.1	NA	-2.41556	0.00352986	0.644283
ENST00000466423.5	HECTD3	-5.27588	0.00353674	0.645042
ENST00000666467.1	LINC00271	-5.05923	0.00354576	0.646187
ENST00000614791.1	GPX4	-4.91748	0.00354955	0.64638
ENST00000462786.1	SUV39H1	-1.40264	0.00355253	0.646424
ENST00000620651.4	MKL1	-8.36777	0.00355643	0.646466
ENST00000680082.1	EPHA7	7.36266	0.00356109	0.646466
ENST00000679281.1	G3BP2	3.6386	0.0035625	0.646466
ENST00000572457.5	ARRB2	7.11551	0.00356371	0.646466
ENST00000563983.5	ZNF276	0.793969	0.00356651	0.646477
ENST00000529826.5	BCLAF1	7.28667	0.00357178	0.646936
ENST00000658729.1	NNT	-5.15335	0.00357682	0.647231
ENST00000475691.5	SEPT7P9	1.76797	0.00358024	0.647231
ENST00000526727.5	ST3GAL4	-0.875342	0.00358181	0.647231
ENST00000556542.2	AL162511.1	1.48059	0.00358437	0.647231
ENST00000422993.2	CELF1	4.63675	0.00358813	0.647415
ENST00000494592.1	RGPD2	4.72602	0.0035968	0.647982
ENST00000564750.5	POLR3E	-8.52712	0.00359775	0.647982
ENST00000538342.5	SH2B1	-8.62073	0.00359951	0.647982
ENST00000578715.5	MBP	1.56214	0.00360505	0.648469
ENST00000674398.1	LARS	7.16795	0.0036077	0.648469
ENST00000667110.1	AC007614.1	-4.63869	0.00361813	0.64985
ENST00000523693.1	GTF2H2	1.44194	0.00362271	0.650177
ENST00000523654.5	MRPS27	2.27472	0.0036368	0.651382
ENST00000682242.1	COMMD6	6.97883	0.00363688	0.651382
ENST00000649130.1	MSL3	6.82912	0.0036377	0.651382
ENST00000466914.2	KCNT2	4.23381	0.0036411	0.651498
ENST00000676369.1	MFN2	6.89246	0.00364487	0.651678
ENST00000560365.5	IRF9	7.12718	0.00365834	0.653043
ENST00000555125.1	RHOJ	-1.6084	0.00365895	0.653043
ENST00000681599.1	AREL1	-8.25474	0.0036608	0.653043
ENST00000486466.1	CBWD5	1.87067	0.00366396	0.653113
ENST00000659277.1	LINC00320	-8.01203	0.00369928	0.658417
ENST00000395361.3	RIMS2	4.47759	0.00369928	0.658417
ENST00000411993.1	HDAC9	2.25096	0.0037051	0.65856
ENST00000562011.1	CTU2	1.94904	0.00372001	0.65856
ENST00000370758.5	PTGFR	7.10521	0.00372216	0.65856
ENST00000524147.5	POU6F2	4.72877	0.0037281	0.65856
ENST00000548912.5	PXN	-2.62224	0.00372883	0.65856
ENST00000652708.1	PTPRZ1	-5.26506	0.00372977	0.65856
ENST00000664106.1	LINC00654	6.84877	0.00373133	0.65856
ENST00000512315.5	ZNF346	-5.86537	0.00373202	0.65856
ENST00000439605.2	HSPD1	-8.29523	0.00373562	0.65856
ENST00000298972.5	KCNC2	6.92435	0.00373674	0.65856
ENST00000412507.1	TRIM56	-3.46387	0.00373679	0.65856
ENST00000641753.1	MFSD8	-7.97275	0.00373743	0.65856
ENST00000467803.1	NCBP2	-4.91524	0.00373779	0.65856
ENST00000474718.5	C10orf128	4.48147	0.00374024	0.65856
ENST00000680679.1	SMPD4	-8.20534	0.00374556	0.65856
ENST00000470183.1	RPGR	-2.62819	0.00374634	0.65856
ENST00000622926.1	AC041040.1	-3.19184	0.00374749	0.65856
ENST00000489868.6	CCDC39	-4.58804	0.00376439	0.660472
ENST00000415537.1	HLA-C	-7.90457	0.0037654	0.660472
ENST00000488494.6	ITGB1	6.76541	0.00376676	0.660472
ENST00000669179.1	MFSD2B	6.96493	0.00377443	0.660624
ENST00000468783.1	PIK3AP1	3.68341	0.00377507	0.660624
ENST00000583320.5	SNX11	6.77172	0.00377838	0.660624
ENST00000412647.2	LINC01737	3.38538	0.00377882	0.660624
ENST00000418619.5	PTH1R	-8.1342	0.00378598	0.661387
ENST00000455264.7	PAM	-7.98481	0.00379278	0.661805
ENST00000540114.5	PPFIBP1	-7.79045	0.00379885	0.661805
ENST00000537840.5	TCF12	-7.95759	0.00380008	0.661805
ENST00000540415.1	LRP6	4.01072	0.00380017	0.661805
ENST00000368914.8	SEMA6C	-8.35952	0.00380238	0.661805
ENST00000620199.4	TMEM191B	-4.64845	0.00380926	0.66222
ENST00000561293.5	MEIS3	-7.99488	0.00381037	0.66222
ENST00000440897.1	AL592182.1	3.36363	0.00382676	0.664324
ENST00000525022.1	ABCC8	2.42117	0.0038302	0.664324
ENST00000611769.4	AC245297.3	-4.90332	0.00383227	0.664324
ENST00000673997.1	RFX7	-7.87435	0.00383373	0.664324
ENST00000569192.6	BBS2	6.95632	0.00384948	0.666564
ENST00000478332.5	WEE2-AS1	-5.17289	0.00385319	0.666718
ENST00000641448.1	AL358472.5	6.75128	0.0038606	0.667511
ENST00000339746.9	ANKRD6	-8.1044	0.00386751	0.667675
ENST00000568831.2	AC016597.1	2.90623	0.0038738	0.667675
ENST00000419875.2	PIPOX	4.05275	0.00387763	0.667675
ENST00000515866.5	RPL32P3	1.56371	0.00387857	0.667675
ENST00000323906.9	CD37	6.91149	0.0038804	0.667675
ENST00000567254.5	INO80E	6.91994	0.0038811	0.667675
ENST00000339444.10	SLC26A5	-5.04184	0.00388134	0.667675
ENST00000456264.5	SLC20A1	4.50908	0.00388508	0.667833
ENST00000527852.6	NADSYN1	-5.70919	0.0038884	0.667866
ENST00000539084.5	NCAPD2	7.26938	0.00389093	0.667866
ENST00000356764.6	PPP1R12B	7.0408	0.00389551	0.668166
ENST00000580078.1	RECQL5	4.38951	0.0038988	0.668245
[truncated: 7,445 more rows]

## Sheet: DLPFC NDC Vs DLB
Transcript	Gene	logFC	PValue	FDR
[truncated: 8,650 more rows]

[truncated: 1 more sheets: DLPFC DLB Vs PDD]
