# Supplementary material for: Transcriptome-wide alternative splicing and transcript-level differential expression analysis of post-mortem Lewy body dementia brains
Source: Acta Neuropsychiatr. 2025 Feb 10;37:e9. doi: 10.1017/neu.2024.65 (PMC13130329; doi:10.1017/neu.2024.65)
Supplement: Goddard et al. supplementary material 4 — Goddard et al. supplementary material [file S0924270824000656sup004.xlsx]

## Sheet: Abbreviations
Gene	Ensembl Gene ID
Symbol	Gene Symbol
Adjusted p-value	Overall False Discovery Rate (alpha = 5%) corrected p-value of alternative splicing for gene following StageR correction
p-value	Unadjusted p-value of alternative splicing for gene

## Sheet: ACC NDC Vs LBD
Gene	Symbol	p-value	Adjusted p-value
ENSG00000181523	SGSH	2.08835e-14	1.10768e-09
ENSG00000166833	NAV2	3.55123e-11	9.41803e-07
ENSG00000122299	ZC3H7A	8.22551e-11	1.4543e-06
ENSG00000009780	FAM76A	8.03617e-10	1.06562e-05
ENSG00000148290	SURF1	3.7132e-09	3.28253e-05
ENSG00000283183	AC116565.2	3.6503e-09	3.28253e-05
ENSG00000160714	UBE2Q1	1.0416e-08	6.90593e-05
ENSG00000181409	AATK	9.82806e-09	6.90593e-05
ENSG00000253230	LINC00599	3.15581e-08	0.000185986
ENSG00000163755	HPS3	4.02382e-08	0.000213428
ENSG00000134779	TPGS2	6.3214e-08	0.000304812
ENSG00000140575	IQGAP1	6.94637e-08	0.000307035
ENSG00000116984	MTR	8.33191e-08	0.000339948
ENSG00000171885	AQP4	1.02832e-07	0.000389593
ENSG00000134262	AP4B1	1.90948e-07	0.000633004
ENSG00000230724	LINC01001	1.8615e-07	0.000633004
ENSG00000145912	NHP2	2.19654e-07	0.00064726
ENSG00000113460	BRIX1	2.14311e-07	0.00064726
ENSG00000136861	CDK5RAP2	2.50365e-07	0.000698926
ENSG00000131378	RFTN1	2.70472e-07	0.000717305
ENSG00000241231	AC022294.1	3.29375e-07	0.000794108
ENSG00000178234	GALNT11	3.24547e-07	0.000794108
ENSG00000139173	TMEM117	3.68757e-07	0.000814969
ENSG00000176485	PLA2G16	3.64588e-07	0.000814969
ENSG00000068650	ATP11A	3.99524e-07	0.000847645
ENSG00000051108	HERPUD1	4.81509e-07	0.000982297
ENSG00000225783	MIAT	5.05652e-07	0.000993344
ENSG00000163002	NUP35	9.69256e-07	0.00183608
ENSG00000066117	SMARCD1	1.32197e-06	0.00233729
ENSG00000224924	LINC00320	1.29491e-06	0.00233729
ENSG00000092841	MYL6	1.44532e-06	0.00247295
ENSG00000177731	FLII	1.63044e-06	0.0027025
ENSG00000225472	AL136366.1	1.74368e-06	0.00272019
ENSG00000110900	TSPAN11	1.73157e-06	0.00272019
ENSG00000021776	AQR	1.95309e-06	0.00287761
ENSG00000167178	ISLR2	1.95273e-06	0.00287761
ENSG00000151623	NR3C2	2.76618e-06	0.00386108
ENSG00000149823	VPS51	2.74132e-06	0.00386108
ENSG00000077232	DNAJC10	3.54008e-06	0.0048146
ENSG00000011566	MAP4K3	4.35045e-06	0.0056281
ENSG00000232112	TMA7	4.31078e-06	0.0056281
ENSG00000082212	ME2	4.53023e-06	0.00572114
ENSG00000283633	AP000547.3	4.74137e-06	0.00584853
ENSG00000141279	NPEPPS	6.14261e-06	0.00740478
ENSG00000085733	CTTN	6.78381e-06	0.007996
ENSG00000117010	ZNF684	7.13279e-06	0.00822458
ENSG00000108262	GIT1	7.96823e-06	0.0089924
ENSG00000115677	HDLBP	8.76869e-06	0.00968959
ENSG00000117308	GALE	1.03971e-05	0.0106053
ENSG00000066926	FECH	1.03165e-05	0.0106053
ENSG00000113851	CRBN	1.00587e-05	0.0106053
ENSG00000144468	RHBDD1	9.87636e-06	0.0106053
ENSG00000159086	PAXBP1	1.1673e-05	0.011682
ENSG00000133597	ADCK2	1.21582e-05	0.0119423
ENSG00000101940	WDR13	1.24497e-05	0.0120063
ENSG00000160325	CACFD1	1.2815e-05	0.0121379
ENSG00000074201	CLNS1A	1.42522e-05	0.0132623
ENSG00000238197	PAXBP1-AS1	1.52733e-05	0.0139675
ENSG00000174791	RIN1	1.55467e-05	0.0139765
ENSG00000285043	ALDOA	1.67283e-05	0.0147881
ENSG00000181929	PRKAG1	1.73531e-05	0.0150889
ENSG00000253974	NRG1-IT1	1.82641e-05	0.0151367
ENSG00000186417	GLDN	1.80824e-05	0.0151367
ENSG00000160051	IQCC	1.80187e-05	0.0151367
ENSG00000071243	ING3	1.87571e-05	0.0153061
ENSG00000159377	PSMB4	1.94033e-05	0.0155935
ENSG00000105426	PTPRS	2.22411e-05	0.0157292
ENSG00000177728	TMEM94	2.19533e-05	0.0157292
ENSG00000142303	ADAMTS10	2.19474e-05	0.0157292
ENSG00000070669	ASNS	2.18891e-05	0.0157292
ENSG00000161204	ABCF3	2.17501e-05	0.0157292
ENSG00000150967	ABCB9	2.11267e-05	0.0157292
ENSG00000109458	GAB1	2.08355e-05	0.0157292
ENSG00000177051	FBXO46	2.0564e-05	0.0157292
ENSG00000025796	SEC63	2.03803e-05	0.0157292
ENSG00000162702	ZNF281	2.27612e-05	0.0158852
ENSG00000239779	WBP1	2.44443e-05	0.0168383
ENSG00000174891	RSRC1	2.72906e-05	0.018094
ENSG00000241990	PRR34-AS1	2.72545e-05	0.018094
ENSG00000154511	FAM69A	2.70129e-05	0.018094
ENSG00000138686	BBS7	2.84798e-05	0.0186494
ENSG00000163110	PDLIM5	2.90616e-05	0.0187982
ENSG00000164190	NIPBL	2.97144e-05	0.0189889
ENSG00000148158	SNX30	3.31588e-05	0.0206915
ENSG00000131873	CHSY1	3.31294e-05	0.0206915
ENSG00000175573	C11orf68	3.82109e-05	0.0232959
ENSG00000159792	PSKH1	3.79209e-05	0.0232959
ENSG00000135976	ANKRD36	4.04344e-05	0.0243714
ENSG00000143207	COP1	4.39333e-05	0.0258918
ENSG00000164053	ATRIP	4.37401e-05	0.0258918
ENSG00000125755	SYMPK	4.56046e-05	0.0265815
ENSG00000198721	ECI2	4.65843e-05	0.0268573
ENSG00000139726	DENR	4.76295e-05	0.0271647
ENSG00000184831	APOO	5.02136e-05	0.0280356
ENSG00000104853	CLPTM1	5.01794e-05	0.0280356
ENSG00000144597	EAF1	5.08862e-05	0.0281152
ENSG00000162604	TM2D1	5.18631e-05	0.0283595
ENSG00000078814	MYH7B	5.33115e-05	0.028854
ENSG00000134508	CABLES1	5.47794e-05	0.0290555
ENSG00000225683	PACRG-AS3	5.43725e-05	0.0290555
ENSG00000144369	FAM171B	5.5542e-05	0.0291683
ENSG00000100412	ACO2	5.72336e-05	0.0294731
ENSG00000179588	ZFPM1	5.69329e-05	0.0294731
ENSG00000184640	SEPT9	5.90639e-05	0.0298363
ENSG00000134001	EIF2S1	5.89069e-05	0.0298363
ENSG00000244045	TMEM199	6.44705e-05	0.0322602
ENSG00000088766	CRLS1	6.53803e-05	0.0324097
ENSG00000141258	SGSM2	7.24443e-05	0.0352525
ENSG00000238164	TNFRSF14-AS1	7.18561e-05	0.0352525
ENSG00000185238	PRMT3	7.40367e-05	0.0356998
ENSG00000188938	FAM120AOS	7.63775e-05	0.0361709
ENSG00000100258	LMF2	7.60235e-05	0.0361709
ENSG00000170011	MYRIP	7.73686e-05	0.036316
ENSG00000116095	PLEKHA3	7.8294e-05	0.036428
ENSG00000172209	GPR22	8.06879e-05	0.0372154
ENSG00000186522	SEPT10	8.31073e-05	0.0380008
ENSG00000156968	MPV17L	8.69058e-05	0.0387359
ENSG00000160124	CCDC58	8.68226e-05	0.0387359
ENSG00000164742	ADCY1	8.56464e-05	0.0387359
ENSG00000117226	GBP3	8.82374e-05	0.0390017
ENSG00000108561	C1QBP	9.18736e-05	0.0392989
ENSG00000068305	MEF2A	9.14165e-05	0.0392989
ENSG00000232044	LINC01105	9.11954e-05	0.0392989
ENSG00000068120	COASY	8.98199e-05	0.0392989
ENSG00000286389	N/A	9.5256e-05	0.0404198
ENSG00000128951	DUT	0.000100736	0.0424057
ENSG00000006704	GTF2IRD1	0.000102126	0.0426524
ENSG00000235888	AF064858.1	0.000105409	0.043341
ENSG00000121742	GJB6	0.000105096	0.043341
ENSG00000149591	TAGLN	0.000108189	0.0441421
ENSG00000125775	SDCBP2	0.000111541	0.0451623
ENSG00000102387	TAF7L	0.000112854	0.0453475
ENSG00000171126	KCNG3	0.000114732	0.0457555
ENSG00000099290	WASHC2A	0.000115892	0.0458733
ENSG00000078319	PMS2P1	0.000119309	0.0468761
ENSG00000179950	PUF60	0.000128832	0.0502455
ENSG00000188010	MORN2	0.000131096	0.0503873
ENSG00000151503	NCAPD3	0.000130595	0.0503873
ENSG00000114019	AMOTL2	0.00013784	0.0525984
ENSG00000131473	ACLY	0.000143455	0.0539646
ENSG00000011422	PLAUR	0.000143277	0.0539646
ENSG00000136870	ZNF189	0.000145844	0.0540959
ENSG00000107779	BMPR1A	0.000145833	0.0540959
ENSG00000130287	NCAN	0.000147693	0.0544013
ENSG00000170502	NUDT9	0.00015353	0.0561614
ENSG00000102804	TSC22D1	0.000154665	0.0561889
ENSG00000104969	SGTA	0.000158288	0.0567279
ENSG00000085721	RRN3	0.000157623	0.0567279
ENSG00000226562	CYP4F26P	0.000159654	0.0568336
ENSG00000113356	POLR3G	0.000179303	0.0625687
ENSG00000115053	NCL	0.000178201	0.0625687
ENSG00000115966	ATF2	0.000177186	0.0625687
ENSG00000132305	IMMT	0.000183197	0.0635095
ENSG00000232682	AL592430.1	0.000185205	0.0637887
ENSG00000175662	TOM1L2	0.000186732	0.0638996
ENSG00000152229	PSTPIP2	0.000189882	0.0641499
ENSG00000286787	N/A	0.000188824	0.0641499
ENSG00000198363	ASPH	0.000196607	0.0660015
ENSG00000070047	PHRF1	0.000204897	0.0679245
ENSG00000178498	DTX3	0.000204423	0.0679245
ENSG00000175866	BAIAP2	0.000208157	0.0681533
ENSG00000197928	ZNF677	0.000208066	0.0681533
ENSG00000178966	RMI1	0.000225605	0.0734128
ENSG00000113194	FAF2	0.000232762	0.0752801
ENSG00000167614	TTYH1	0.000238928	0.0763433
ENSG00000107819	SFXN3	0.000237668	0.0763433
ENSG00000100099	HPS4	0.000258985	0.0822564
ENSG00000184232	OAF	0.000262836	0.0829827
ENSG00000197961	ZNF121	0.000264575	0.0830373
ENSG00000127483	HP1BP3	0.000277426	0.0865584
ENSG00000099282	TSPAN15	0.0002815	0.0873161
ENSG00000103174	NAGPA	0.000284173	0.0876326
ENSG00000227392	HPN-AS1	0.000287948	0.0877761
ENSG00000132563	REEP2	0.000286355	0.0877761
ENSG00000163697	APBB2	0.000291081	0.0882243
ENSG00000103740	ACSBG1	0.000300548	0.0905758
ENSG00000103227	LMF1	0.000304289	0.0911853
ENSG00000168769	TET2	0.00030982	0.0923211
ENSG00000185875	THNSL1	0.000312847	0.0927024
ENSG00000180979	LRRC57	0.000318583	0.0928459
ENSG00000100156	SLC16A8	0.00031748	0.0928459
ENSG00000177576	C18orf32	0.000316034	0.0928459
ENSG00000166886	NAB2	0.000325373	0.0943067
ENSG00000115827	DCAF17	0.0003282	0.0946091
ENSG00000103342	GSPT1	0.000332915	0.0954494
ENSG00000133275	CSNK1G2	0.000342727	0.0977344
ENSG00000144749	LRIG1	0.000353328	0.0991581
ENSG00000189308	LIN54	0.00035165	0.0991581
ENSG00000113712	CSNK1A1	0.000351096	0.0991581
ENSG00000105810	CDK6	0.00035779	0.0998817
ENSG00000104129	DNAJC17	0.00036789	0.101632
ENSG00000185736	ADARB2	0.000366137	0.101632
ENSG00000213904	LIPE-AS1	0.00038259	0.104603
ENSG00000167861	HID1	0.000381549	0.104603
ENSG00000169957	ZNF768	0.000392016	0.106086
ENSG00000002016	RAD52	0.000391242	0.106086
ENSG00000235162	C12orf75	0.000398633	0.107329
ENSG00000123545	NDUFAF4	0.000400877	0.107389
ENSG00000150782	IL18	0.00040429	0.107758
ENSG00000244676	AL109761.1	0.000412135	0.1093
ENSG00000224424	PRKAR2A-AS1	0.000417519	0.110177
ENSG00000121897	LIAS	0.000422219	0.110866
ENSG00000106344	RBM28	0.000430341	0.112442
ENSG00000125826	RBCK1	0.000433125	0.112615
ENSG00000077514	POLD3	0.000436693	0.112989
ENSG00000170348	TMED10	0.000453885	0.115743
ENSG00000159899	NPR2	0.000452516	0.115743
ENSG00000057757	PITHD1	0.000450938	0.115743
ENSG00000198053	SIRPA	0.000473197	0.116198
ENSG00000172594	SMPDL3A	0.000472633	0.116198
ENSG00000154473	BUB3	0.000470584	0.116198
ENSG00000171045	TSNARE1	0.000470183	0.116198
ENSG00000160271	RALGDS	0.000468888	0.116198
ENSG00000229989	MIR181A1HG	0.000468022	0.116198
ENSG00000139574	NPFF	0.000461497	0.116198
ENSG00000183258	DDX41	0.000460419	0.116198
ENSG00000185418	TARSL2	0.000476737	0.116528
ENSG00000166224	SGPL1	0.00048284	0.117478
ENSG00000161647	MPP3	0.000505569	0.12189
ENSG00000104774	MAN2B1	0.000504695	0.12189
ENSG00000181856	SLC2A4	0.000509014	0.122166
ENSG00000139572	GPR84	0.000511823	0.122287
ENSG00000162600	OMA1	0.000523802	0.124031
ENSG00000225032	AL162586.1	0.000521728	0.124031
ENSG00000125503	PPP1R12C	0.000541796	0.127722
ENSG00000263715	LINC02210-CRHR1	0.000549878	0.129053
ENSG00000081791	KIAA0141	0.000555395	0.129774
ENSG00000089101	CFAP61	0.000583357	0.131109
ENSG00000225096	AL445250.1	0.000581949	0.131109
ENSG00000140400	MAN2C1	0.000580016	0.131109
ENSG00000113575	PPP2CA	0.000577428	0.131109
ENSG00000197894	ADH5	0.000574608	0.131109
ENSG00000147535	PLPP5	0.000574485	0.131109
ENSG00000138685	FGF2	0.000571539	0.131109
ENSG00000168209	DDIT4	0.000567665	0.131109
ENSG00000174792	ODAPH	0.000564427	0.131109
ENSG00000198837	DENND4B	0.000586402	0.131238
ENSG00000253554	AC022639.1	0.000598891	0.132911
ENSG00000232124	AP001057.1	0.000596637	0.132911
ENSG00000262339	AC130371.1	0.000601564	0.132948
ENSG00000170004	CHD3	0.000605343	0.133228
ENSG00000164828	SUN1	0.000616952	0.135222
ENSG00000257008	GPR142	0.000650463	0.140249
ENSG00000120802	TMPO	0.000649142	0.140249
ENSG00000177156	TALDO1	0.000648462	0.140249
ENSG00000141469	SLC14A1	0.000645525	0.140249
ENSG00000126777	KTN1	0.000657162	0.14055
ENSG00000121766	ZCCHC17	0.000656094	0.14055
ENSG00000114030	KPNA1	0.000662058	0.141029
ENSG00000197619	ZNF615	0.000666461	0.141399
ENSG00000167930	FAM234A	0.00066953	0.141484
ENSG00000125944	HNRNPR	0.000672965	0.141646
ENSG00000018625	ATP1A2	0.000688228	0.144286
ENSG00000099992	TBC1D10A	0.00069364	0.144848
ENSG00000205085	FAM71F2	0.00069683	0.144943
ENSG00000101745	ANKRD12	0.000706357	0.146351
ENSG00000174483	BBS1	0.000720137	0.148626
ENSG00000108786	HSD17B1	0.000732368	0.150564
ENSG00000285980	N/A	0.000745446	0.152074
ENSG00000176946	THAP4	0.000744456	0.152074
ENSG00000023902	PLEKHO1	0.000748956	0.152204
ENSG00000079459	FDFT1	0.000753249	0.152493
ENSG00000242294	STAG3L5P	0.00077246	0.155787
ENSG00000163249	CCNYL1	0.000784507	0.157618
ENSG00000063176	SPHK2	0.000791894	0.158501
ENSG00000082269	FAM135A	0.00080522	0.160563
ENSG00000217325	PRELID1P1	0.000812292	0.161366
ENSG00000101974	ATP11C	0.000825296	0.162731
ENSG00000147854	UHRF2	0.000824745	0.162731
ENSG00000236144	TMEM147-AS1	0.000836106	0.164251
ENSG00000144285	SCN1A	0.000852813	0.166915
ENSG00000172803	SNX32	0.000860275	0.167142
ENSG00000285901	N/A	0.000857817	0.167142
ENSG00000196586	MYO6	0.000871004	0.168609
ENSG00000253203	GUSBP3	0.000874316	0.168635
ENSG00000196267	ZNF836	0.000886134	0.16968
ENSG00000109686	SH3D19	0.000883395	0.16968
ENSG00000139178	C1RL	0.000890092	0.169825
ENSG00000124275	MTRR	0.000902355	0.171548
ENSG00000136045	PWP1	0.000911377	0.17203
ENSG00000181222	POLR2A	0.000911271	0.17203
ENSG00000100038	TOP3B	0.000940829	0.176959
ENSG00000198003	CCDC151	0.000978453	0.18274
ENSG00000162521	RBBP4	0.000975655	0.18274
ENSG00000152455	SUV39H2	0.00100212	0.186504
ENSG00000138760	SCARB2	0.00102104	0.188046
ENSG00000188786	MTF1	0.00102009	0.188046
ENSG00000122085	MTERF4	0.00101823	0.188046
ENSG00000089123	TASP1	0.00105617	0.192509
ENSG00000158079	PTPDC1	0.00105561	0.192509
ENSG00000168067	MAP4K2	0.00105503	0.192509
ENSG00000150051	MKX	0.00106218	0.192941
ENSG00000117228	GBP1	0.0010715	0.193972
ENSG00000095321	CRAT	0.00109568	0.195676
ENSG00000152620	NADK2	0.00109486	0.195676
ENSG00000135655	USP15	0.00109243	0.195676
ENSG00000108651	UTP6	0.00108731	0.195676
ENSG00000144848	ATG3	0.00111076	0.197704
ENSG00000213920	MDP1	0.00112175	0.198993
ENSG00000163536	SERPINI1	0.001127	0.199257
ENSG00000205784	ARRDC5	0.00121758	0.214557
ENSG00000141524	TMC6	0.00122907	0.215864
ENSG00000161813	LARP4	0.00124036	0.216414
ENSG00000133884	DPF2	0.00123763	0.216414
ENSG00000010017	RANBP9	0.00124711	0.216879
ENSG00000053524	MCF2L2	0.00126093	0.218566
ENSG00000183773	AIFM3	0.00130031	0.224658
ENSG00000167380	ZNF226	0.00131163	0.225878
ENSG00000198223	CSF2RA	0.00132591	0.226863
ENSG00000120049	KCNIP2	0.00132453	0.226863
ENSG00000165548	TMEM63C	0.0013386	0.228297
ENSG00000136059	VILL	0.00134487	0.228632
ENSG00000126217	MCF2L	0.00135328	0.229326
ENSG00000108848	LUC7L3	0.00136704	0.23092
ENSG00000166337	TAF10	0.00139854	0.235491
ENSG00000166226	CCT2	0.00141404	0.237348
ENSG00000184708	EIF4ENIF1	0.00145364	0.239449
ENSG00000158882	TOMM40L	0.00145304	0.239449
ENSG00000120451	SNX19	0.00145085	0.239449
ENSG00000174231	PRPF8	0.00144686	0.239449
ENSG00000197111	PCBP2	0.00144544	0.239449
ENSG00000212719	C17orf51	0.00143277	0.239449
ENSG00000172243	CLEC7A	0.00146772	0.24102
ENSG00000111912	NCOA7	0.00148799	0.2421
ENSG00000127952	STYXL1	0.00148459	0.2421
ENSG00000136463	TACO1	0.00148055	0.2421
ENSG00000184014	DENND5A	0.00149964	0.242508
ENSG00000108443	RPS6KB1	0.00149538	0.242508
ENSG00000141750	STAC2	0.00150926	0.243321
ENSG00000182446	NPLOC4	0.00152248	0.244709
ENSG00000099991	CABIN1	0.00154025	0.246073
ENSG00000105171	POP4	0.00153672	0.246073
ENSG00000253159	PCDHGA12	0.00155359	0.247459
ENSG00000059915	PSD	0.00158918	0.248648
ENSG00000250222	AC008443.5	0.00158853	0.248648
ENSG00000137558	PI15	0.00158766	0.248648
ENSG00000134698	AGO4	0.00158752	0.248648
ENSG00000135930	EIF4E2	0.00158173	0.248648
ENSG00000196511	TPK1	0.00157041	0.248648
ENSG00000100568	VTI1B	0.00161298	0.251629
ENSG00000078328	RBFOX1	0.00162401	0.251869
ENSG00000179528	LBX2	0.00162361	0.251869
ENSG00000042429	MED17	0.0016584	0.254965
ENSG00000112530	PACRG	0.00165489	0.254965
ENSG00000285517	N/A	0.0016541	0.254965
ENSG00000178607	ERN1	0.00169681	0.260117
ENSG00000235978	AC018816.1	0.00170319	0.260343
ENSG00000179218	CALR	0.00171996	0.261399
ENSG00000128805	ARHGAP22	0.00171842	0.261399
ENSG00000115129	TP53I3	0.0017472	0.264027
ENSG00000214940	NPIPA8	0.00174264	0.264027
ENSG00000125375	ATP5S	0.00176305	0.265664
ENSG00000069974	RAB27A	0.0017702	0.265986
ENSG00000099622	CIRBP	0.00178614	0.267623
ENSG00000145194	ECE2	0.00181084	0.270559
ENSG00000100221	JOSD1	0.0018343	0.27253
ENSG00000170638	TRABD	0.00183245	0.27253
ENSG00000119950	MXI1	0.00185016	0.273355
ENSG00000164176	EDIL3	0.00184553	0.273355
ENSG00000167461	RAB8A	0.00186764	0.275171
ENSG00000149809	TM7SF2	0.00188053	0.276303
ENSG00000216895	AC009403.1	0.00188964	0.276874
ENSG00000185055	EFCAB10	0.00192141	0.27694
ENSG00000137166	FOXP4	0.00191808	0.27694
ENSG00000137845	ADAM10	0.00191474	0.27694
ENSG00000169181	GSG1L	0.00191392	0.27694
ENSG00000131374	TBC1D5	0.00190575	0.27694
ENSG00000163453	IGFBP7	0.0019	0.27694
ENSG00000137960	GIPC2	0.00194405	0.278688
ENSG00000263611	AC068408.1	0.00194107	0.278688
ENSG00000171928	TVP23B	0.0019603	0.28026
ENSG00000235652	AL356599.1	0.00197866	0.282123
ENSG00000139193	CD27	0.00202625	0.287364
ENSG00000068745	IP6K2	0.00202585	0.287364
ENSG00000179344	HLA-DQB1	0.00205744	0.29101
ENSG00000064995	TAF11	0.00209299	0.291376
ENSG00000121067	SPOP	0.0020909	0.291376
ENSG00000176204	LRRTM4	0.00209	0.291376
ENSG00000115762	PLEKHB2	0.00208999	0.291376
ENSG00000100167	SEPT3	0.00208568	0.291376
ENSG00000071054	MAP4K4	0.00206668	0.291376
ENSG00000166165	CKB	0.00211341	0.293448
ENSG00000107140	TESK1	0.00215815	0.2981
ENSG00000006712	PAF1	0.00215608	0.2981
ENSG00000129515	SNX6	0.0021703	0.298999
ENSG00000183506	PI4KAP2	0.00217765	0.299235
ENSG00000105486	LIG1	0.00222728	0.299841
ENSG00000143324	XPR1	0.00222368	0.299841
ENSG00000281649	EBLN3P	0.00221965	0.299841
ENSG00000164418	GRIK2	0.00221806	0.299841
ENSG00000055118	KCNH2	0.00221235	0.299841
ENSG00000254901	BORCS8	0.00221154	0.299841
ENSG00000134480	CCNH	0.00220301	0.299841
ENSG00000155093	PTPRN2	0.00219084	0.299841
ENSG00000126860	EVI2A	0.00224423	0.300597
ENSG00000136108	CKAP2	0.00223955	0.300597
ENSG00000145757	SPATA9	0.00228476	0.305254
ENSG00000103942	HOMER2	0.00234374	0.308473
ENSG00000166200	COPS2	0.00234132	0.308473
ENSG00000142327	RNPEPL1	0.00233587	0.308473
ENSG00000099203	TMED1	0.00233467	0.308473
ENSG00000135945	REV1	0.00233299	0.308473
ENSG00000204220	PFDN6	0.00231788	0.308473
ENSG00000100991	TRPC4AP	0.00235068	0.308619
ENSG00000117691	NENF	0.00236032	0.309121
ENSG00000186340	THBS2	0.00238669	0.311804
ENSG00000245526	LINC00461	0.00241075	0.313403
ENSG00000148700	ADD3	0.00240884	0.313403
ENSG00000115825	PRKD3	0.0024666	0.31988
ENSG00000166037	CEP57	0.00249798	0.320037
ENSG00000123159	GIPC1	0.00249626	0.320037
ENSG00000258484	SPESP1	0.00249286	0.320037
ENSG00000213658	LAT	0.00248117	0.320037
ENSG00000125821	DTD1	0.00248059	0.320037
ENSG00000102878	HSF4	0.0025332	0.323767
ENSG00000088035	ALG6	0.00254417	0.324387
ENSG00000197748	CFAP43	0.00255474	0.324954
ENSG00000241343	RPL36A	0.0025703	0.326152
ENSG00000251350	LINC02475	0.00258423	0.327137
ENSG00000224712	NPIPA3	0.00261176	0.329834
ENSG00000072818	ACAP1	0.00264757	0.333562
ENSG00000067057	PFKP	0.0027071	0.33865
ENSG00000105705	SUGP1	0.00270412	0.33865
ENSG00000183426	NPIPA1	0.00270241	0.33865
ENSG00000108799	EZH1	0.00272045	0.338722
ENSG00000139192	TAPBPL	0.00271925	0.338722
ENSG00000204444	APOM	0.00274402	0.340856
ENSG00000278611	ZNF426-DT	0.00277466	0.343857
ENSG00000100300	TSPO	0.00278239	0.344012
ENSG00000121578	B4GALT4	0.00281301	0.346988
ENSG00000105135	ILVBL	0.00282443	0.347589
ENSG00000171307	ZDHHC16	0.00283838	0.347692
ENSG00000087884	AAMDC	0.00283626	0.347692
ENSG00000272514	CFAP206	0.00285719	0.348387
ENSG00000129757	CDKN1C	0.00285681	0.348387
ENSG00000088340	FER1L4	0.00288369	0.350811
ENSG00000196083	IL1RAP	0.00291197	0.353441
ENSG00000153993	SEMA3D	0.00291983	0.353587
ENSG00000119541	VPS4B	0.00293303	0.354375
ENSG00000144036	EXOC6B	0.00294984	0.354791
ENSG00000243244	STON1	0.00294905	0.354791
ENSG00000075239	ACAT1	0.00300546	0.356628
ENSG00000146722	AC211486.1	0.00300153	0.356628
ENSG00000198838	RYR3	0.00299901	0.356628
ENSG00000092421	SEMA6A	0.00298926	0.356628
ENSG00000185633	NDUFA4L2	0.00298417	0.356628
ENSG00000147180	ZNF711	0.00297782	0.356628
ENSG00000279232	AC008522.1	0.00302746	0.358436
ENSG00000163466	ARPC2	0.00305705	0.360331
ENSG00000182986	ZNF320	0.0030552	0.360331
ENSG00000115841	RMDN2	0.00310082	0.36468
ENSG00000112118	MCM3	0.00312812	0.367077
ENSG00000164929	BAALC	0.00315238	0.369107
ENSG00000107201	DDX58	0.00316443	0.369701
ENSG00000133216	EPHB2	0.00317624	0.370266
ENSG00000172530	BANP	0.00319722	0.37108
ENSG00000263508	AC015908.2	0.00319269	0.37108
ENSG00000168301	KCTD6	0.00322467	0.373449
ENSG00000169862	CTNND2	0.00324293	0.374746
ENSG00000253503	AC060765.1	0.00328569	0.378861
ENSG00000089053	ANAPC5	0.00330496	0.379433
ENSG00000213047	DENND1B	0.00329851	0.379433
ENSG00000020577	SAMD4A	0.0033274	0.381185
ENSG00000187079	TEAD1	0.00333873	0.381659
ENSG00000108924	HLF	0.00334679	0.381757
ENSG00000140022	STON2	0.00342077	0.387694
ENSG00000147724	FAM135B	0.00341423	0.387694
ENSG00000162231	NXF1	0.00340667	0.387694
ENSG00000067177	PHKA1	0.00343196	0.388133
ENSG00000152926	ZNF117	0.00348295	0.391397
ENSG00000090534	THPO	0.00348263	0.391397
ENSG00000152377	SPOCK1	0.00348055	0.391397
ENSG00000161243	FBXO27	0.00349543	0.391969
ENSG00000103449	SALL1	0.00350326	0.392017
ENSG00000061656	SPAG4	0.0035146	0.392458
ENSG00000117707	PROX1	0.00352396	0.392678
ENSG00000115325	DOK1	0.0035369	0.393292
ENSG00000198546	ZNF511	0.00355545	0.394528
ENSG00000116641	DOCK7	0.00362175	0.39855
ENSG00000159720	ATP6V0D1	0.00362076	0.39855
ENSG00000065665	SEC61A2	0.00361112	0.39855
ENSG00000143622	RIT1	0.00360555	0.39855
ENSG00000134954	ETS1	0.00370089	0.406416
ENSG00000160193	WDR4	0.00373321	0.408274
ENSG00000108826	MRPL27	0.00372902	0.408274
ENSG00000165283	STOML2	0.0037478	0.409027
ENSG00000180613	GSX2	0.00376753	0.410335
ENSG00000173482	PTPRM	0.00381368	0.413663
ENSG00000150201	FXYD4	0.00380991	0.413663
ENSG00000120899	PTK2B	0.00382913	0.414492
ENSG00000258342	AL133304.3	0.00384985	0.415886
ENSG00000161714	PLCD3	0.0039342	0.423274
ENSG00000133424	LARGE1	0.00392875	0.423274
ENSG00000023330	ALAS1	0.00395871	0.425048
ENSG00000248176	AC109349.1	0.00399119	0.42767
ENSG00000142168	SOD1	0.00400384	0.428161
ENSG00000080189	SLC35C2	0.00404917	0.430405
ENSG00000152219	ARL14EP	0.00404609	0.430405
ENSG00000154864	PIEZO2	0.00403306	0.430405
ENSG00000171490	RSL1D1	0.00408353	0.431463
ENSG00000241449	AC092666.1	0.00408249	0.431463
ENSG00000112339	HBS1L	0.00407254	0.431463
ENSG00000119688	ABCD4	0.00411423	0.432125
ENSG00000023191	RNH1	0.00411031	0.432125
ENSG00000268163	AC004076.1	0.00410729	0.432125
ENSG00000168710	AHCYL1	0.00416177	0.433682
ENSG00000111670	GNPTAB	0.00415407	0.433682
ENSG00000204969	PCDHA2	0.00414639	0.433682
ENSG00000174516	PELI3	0.00414469	0.433682
ENSG00000188529	SRSF10	0.00417923	0.434648
ENSG00000088881	EBF4	0.0042131	0.437313
ENSG00000196071	OR2L13	0.00424381	0.438784
ENSG00000153820	SPHKAP	0.00423867	0.438784
ENSG00000064490	RFXANK	0.00426426	0.44004
ENSG00000108352	RAPGEFL1	0.00427672	0.440469
ENSG00000125746	EML2	0.00434405	0.445672
ENSG00000133835	HSD17B4	0.0043376	0.445672
ENSG00000215302	AC127502.1	0.00440071	0.448881
ENSG00000139182	CLSTN3	0.0043983	0.448881
ENSG00000232884	AF127936.2	0.00439741	0.448881
ENSG00000111241	FGF6	0.00447025	0.449065
ENSG00000227502	LINC01268	0.00446755	0.449065
ENSG00000033867	SLC4A7	0.004456	0.449065
ENSG00000109466	KLHL2	0.00444802	0.449065
ENSG00000147041	SYTL5	0.00444631	0.449065
ENSG00000065613	SLK	0.00443432	0.449065
ENSG00000107018	RLN1	0.00443365	0.449065
ENSG00000106701	FSD1L	0.00441267	0.449065
ENSG00000128284	APOL3	0.00452022	0.450671
ENSG00000122483	CCDC18	0.00451917	0.450671
ENSG00000176809	LRRC37A3	0.0045097	0.450671
ENSG00000148516	ZEB1	0.00450925	0.450671
ENSG00000102452	NALCN	0.00453767	0.451562
ENSG00000255750	AC022509.1	0.00456525	0.452608
ENSG00000260995	AL512634.1	0.00456291	0.452608
ENSG00000237686	AL109615.3	0.00460726	0.454226
ENSG00000142949	PTPRF	0.00460224	0.454226
ENSG00000111321	LTBR	0.00459493	0.454226
ENSG00000104064	GABPB1	0.00462611	0.455238
ENSG00000189099	PRSS48	0.0046711	0.457121
ENSG00000159363	ATP13A2	0.00466849	0.457121
ENSG00000205837	LINC00487	0.00466114	0.457121
ENSG00000138593	SECISBP2L	0.00472812	0.459312
ENSG00000101132	PFDN4	0.00472674	0.459312
ENSG00000178922	HYI	0.00472659	0.459312
ENSG00000150625	GPM6A	0.0047097	0.459312
ENSG00000104290	FZD3	0.00477155	0.46016
ENSG00000078140	UBE2K	0.00476753	0.46016
ENSG00000251652	AC092535.3	0.00475919	0.46016
ENSG00000272758	AC083798.2	0.00475336	0.46016
ENSG00000155744	FAM126B	0.00481501	0.460998
ENSG00000102007	PLP2	0.00481186	0.460998
ENSG00000164054	SHISA5	0.00480667	0.460998
ENSG00000189050	RNFT1	0.00480307	0.460998
ENSG00000171889	MIR31HG	0.0049136	0.462917
ENSG00000182902	SLC25A18	0.00491303	0.462917
ENSG00000245573	BDNF-AS	0.004912	0.462917
ENSG00000105402	NAPA	0.00490036	0.462917
ENSG00000160957	RECQL4	0.00490025	0.462917
ENSG00000106631	MYL7	0.00489491	0.462917
ENSG00000259604	AC015712.4	0.00488629	0.462917
ENSG00000170899	GSTA4	0.00488107	0.462917
ENSG00000234511	C5orf58	0.00486314	0.462917
ENSG00000116001	TIA1	0.00495445	0.464291
ENSG00000145832	SLC25A48	0.00495124	0.464291
ENSG00000182718	ANXA2	0.00494069	0.464291
ENSG00000110721	CHKA	0.00496786	0.464727
ENSG00000151474	FRMD4A	0.00498957	0.465117
ENSG00000159592	GPBP1L1	0.00498835	0.465117
ENSG00000131171	SH3BGRL	0.00502211	0.46733
ENSG00000169439	SDC2	0.00504065	0.468233
ENSG00000125245	GPR18	0.00507044	0.470177
ENSG00000073578	SDHA	0.00511123	0.470668
ENSG00000162576	MXRA8	0.0051058	0.470668
ENSG00000260157	AC233702.1	0.00509368	0.470668
ENSG00000141452	RMC1	0.00508573	0.470668
ENSG00000170954	ZNF415	0.00512472	0.471092
ENSG00000174607	UGT8	0.00514819	0.472431
ENSG00000152242	C18orf25	0.00516681	0.472504
ENSG00000163596	ICA1L	0.00515888	0.472504
ENSG00000142920	AZIN2	0.00518592	0.473436
ENSG00000141458	NPC1	0.00523201	0.476823
ENSG00000134686	PHC2	0.00526583	0.478262
ENSG00000128699	ORMDL1	0.00525699	0.478262
ENSG00000160216	AGPAT3	0.00529828	0.479567
ENSG00000154529	CNTNAP3B	0.00529642	0.479567
ENSG00000152133	GPATCH11	0.00546981	0.482736
ENSG00000132356	PRKAA1	0.00546846	0.482736
ENSG00000167842	MIS12	0.00546155	0.482736
ENSG00000286168	N/A	0.00545839	0.482736
ENSG00000247809	NR2F2-AS1	0.0054568	0.482736
ENSG00000166091	CMTM5	0.00544245	0.482736
ENSG00000140990	NDUFB10	0.0054393	0.482736
ENSG00000285679	N/A	0.00542542	0.482736
ENSG00000049089	COL9A2	0.0054127	0.482736
ENSG00000173809	TDRD12	0.0053917	0.482736
ENSG00000146476	ARMT1	0.00539036	0.482736
ENSG00000135898	GPR55	0.00538458	0.482736
ENSG00000102935	ZNF423	0.00538152	0.482736
ENSG00000149532	CPSF7	0.00537914	0.482736
ENSG00000197969	VPS13A	0.00537073	0.482736
ENSG00000086666	ZFAND6	0.00548505	0.483276
ENSG00000102858	MGRN1	0.00551791	0.485365
ENSG00000182158	CREB3L2	0.00554421	0.486871
ENSG00000111224	PARP11	0.00556409	0.48781
ENSG00000229671	LINC01150	0.00560599	0.490672
ENSG00000137478	FCHSD2	0.005649	0.492001
ENSG00000258289	CHURC1	0.00564827	0.492001
ENSG00000267321	LINC02001	0.00564402	0.492001
ENSG00000178700	DHFR2	0.00566439	0.492533
ENSG00000248668	OXCT1-AS1	0.00568696	0.493685
ENSG00000158458	NRG2	0.00572935	0.496553
ENSG00000102103	PQBP1	0.00576963	0.497604
ENSG00000108468	CBX1	0.0057638	0.497604
ENSG00000166788	SAAL1	0.00575793	0.497604
ENSG00000108556	CHRNE	0.00579981	0.49778
ENSG00000104885	DOT1L	0.00579743	0.49778
ENSG00000083123	BCKDHB	0.00578607	0.49778
ENSG00000092096	SLC22A17	0.00583633	0.500104
ENSG00000165156	ZHX1	0.00584655	0.500173
ENSG00000272752	STAG3L5P-PVRIG2P-PILRB	0.0058692	0.501301
ENSG00000166482	MFAP4	0.00590674	0.502888
ENSG00000121753	ADGRB2	0.00590212	0.502888
ENSG00000172167	MTBP	0.00593767	0.504711
ENSG00000136758	YME1L1	0.00595696	0.504733
ENSG00000076382	SPAG5	0.00595298	0.504733
ENSG00000152102	FAM168B	0.00599268	0.50695
ENSG00000248008	NRAV	0.00601032	0.507632
ENSG00000230054	TEX53	0.00604024	0.507734
ENSG00000146826	C7orf43	0.0060368	0.507734
ENSG00000127419	TMEM175	0.00602665	0.507734
ENSG00000167644	C19orf33	0.00608228	0.510459
ENSG00000157184	CPT2	0.00617745	0.517627
ENSG00000130813	C19orf66	0.0061976	0.518496
ENSG00000087303	NID2	0.00621114	0.518811
ENSG00000198930	CSAG1	0.0062497	0.519578
ENSG00000126861	OMG	0.00624638	0.519578
ENSG00000166797	FAM96A	0.0062454	0.519578
ENSG00000108423	TUBD1	0.00627128	0.520556
ENSG00000163618	CADPS	0.00630308	0.521562
ENSG00000104381	GDAP1	0.00629619	0.521562
ENSG00000215301	DDX3X	0.00636466	0.522582
ENSG00000110497	AMBRA1	0.00636357	0.522582
ENSG00000012124	CD22	0.00636335	0.522582
ENSG00000179912	R3HDM2	0.00634734	0.522582
ENSG00000259153	AC004816.1	0.00633667	0.522582
ENSG00000143799	PARP1	0.00644392	0.522618
ENSG00000144589	STK11IP	0.00644278	0.522618
ENSG00000185798	WDR53	0.00643591	0.522618
ENSG00000227060	LINC00629	0.00642059	0.522618
ENSG00000150627	WDR17	0.00640622	0.522618
ENSG00000182087	TMEM259	0.00640477	0.522618
ENSG00000236673	AL117378.1	0.00640209	0.522618
ENSG00000196998	WDR45	0.00638828	0.522618
ENSG00000132436	FIGNL1	0.00645391	0.522629
ENSG00000175170	FAM182B	0.00648696	0.524504
ENSG00000162227	TAF6L	0.00652726	0.526959
ENSG00000260814	AC073657.1	0.00656239	0.528991
ENSG00000148719	DNAJB12	0.00661883	0.531923
ENSG00000131558	EXOC4	0.00661865	0.531923
ENSG00000100577	GSTZ1	0.00669526	0.533218
ENSG00000115041	KCNIP3	0.00669088	0.533218
ENSG00000120915	EPHX2	0.0066875	0.533218
ENSG00000164163	ABCE1	0.00667167	0.533218
ENSG00000144040	SFXN5	0.00667045	0.533218
ENSG00000161677	JOSD2	0.00665341	0.533218
ENSG00000139112	GABARAPL1	0.0067536	0.534653
ENSG00000105928	GSDME	0.00674973	0.534653
ENSG00000198768	APCDD1L	0.00674923	0.534653
ENSG00000007384	RHBDF1	0.00672907	0.534653
ENSG00000148334	PTGES2	0.00680451	0.53708
ENSG00000197714	ZNF460	0.00680198	0.53708
ENSG00000061676	NCKAP1	0.00683822	0.537342
ENSG00000107669	ATE1	0.00683396	0.537342
ENSG00000090013	BLVRB	0.00683044	0.537342
ENSG00000164081	TEX264	0.00685347	0.537744
ENSG00000157168	NRG1	0.00687881	0.53814
ENSG00000087088	BAX	0.00687643	0.53814
ENSG00000250377	AC008525.1	0.00689511	0.538621
ENSG00000042317	SPATA7	0.00691451	0.539342
ENSG00000135870	RC3H1	0.00693646	0.540259
ENSG00000111907	TPD52L1	0.00696915	0.540425
ENSG00000266714	MYO15B	0.00696228	0.540425
ENSG00000259649	AC027808.2	0.00695168	0.540425
ENSG00000006652	IFRD1	0.00708095	0.541182
ENSG00000172269	DPAGT1	0.0070776	0.541182
ENSG00000169018	FEM1B	0.00706799	0.541182
ENSG00000214160	ALG3	0.00706414	0.541182
ENSG00000104980	TIMM44	0.00705955	0.541182
ENSG00000205629	LCMT1	0.00705313	0.541182
ENSG00000227053	AC105446.1	0.00704024	0.541182
ENSG00000115380	EFEMP1	0.00702906	0.541182
ENSG00000083454	P2RX5	0.00702252	0.541182
ENSG00000103932	RPAP1	0.00702116	0.541182
ENSG00000233058	LINC00884	0.00711143	0.54273
ENSG00000131435	PDLIM4	0.00714463	0.54448
ENSG00000133706	LARS	0.00716012	0.544878
ENSG00000107731	UNC5B	0.007215	0.548267
ENSG00000120885	CLU	0.00722666	0.548368
ENSG00000123737	EXOSC9	0.00724865	0.549251
ENSG00000102030	NAA10	0.00729424	0.551917
ENSG00000112941	PAPD7	0.00731272	0.552527
ENSG00000196312	MFSD14C	0.00734304	0.553241
ENSG00000100219	XBP1	0.00733672	0.553241
ENSG00000156990	RPUSD3	0.00738127	0.555333
ENSG00000108852	MPP2	0.00743741	0.558764
ENSG00000196459	TRAPPC2	0.00752319	0.564409
ENSG00000152443	ZNF776	0.00756024	0.566388
ENSG00000149089	APIP	0.0075881	0.567674
ENSG00000251175	AC008243.1	0.00760939	0.568464
ENSG00000256269	HMBS	0.0076354	0.568805
ENSG00000245293	AC096564.1	0.00763432	0.568805
ENSG00000010319	SEMA3G	0.00767785	0.571166
ENSG00000143486	EIF2D	0.00770554	0.571622
ENSG00000173992	CCS	0.00769646	0.571622
ENSG00000037749	MFAP3	0.00773426	0.572951
ENSG00000137996	RTCA	0.00774555	0.572987
ENSG00000173947	PIFO	0.00778304	0.574958
ENSG00000037897	METTL1	0.0078309	0.577689
ENSG00000137171	KLC4	0.00787883	0.580418
ENSG00000129084	PSMA1	0.00789719	0.580964
ENSG00000128891	CCDC32	0.00794687	0.583809
ENSG00000177917	ARL6IP6	0.00797327	0.584938
ENSG00000182858	ALG12	0.00799718	0.585073
ENSG00000253309	SERPINE3	0.00798803	0.585073
ENSG00000104529	EEF1D	0.00806918	0.589528
ENSG00000099954	CECR2	0.00811906	0.591542
ENSG00000113448	PDE4D	0.00811483	0.591542
ENSG00000124749	COL21A1	0.00814318	0.591675
ENSG00000168876	ANKRD49	0.00813433	0.591675
ENSG00000101605	MYOM1	0.00819032	0.593474
ENSG00000173020	GRK2	0.00818794	0.593474
ENSG00000119041	GTF3C3	0.00821002	0.59409
ENSG00000175279	CENPS	0.00823631	0.59518
ENSG00000106991	ENG	0.00827777	0.596551
ENSG00000198146	ZNF770	0.00826656	0.596551
ENSG00000157837	SPPL3	0.00829283	0.596825
ENSG00000112290	WASF1	0.00832135	0.598066
ENSG00000106689	LHX2	0.00835248	0.599491
ENSG00000143811	PYCR2	0.0083752	0.599499
ENSG00000148672	GLUD1	0.00837291	0.599499
ENSG00000171401	KRT13	0.00838696	0.599532
ENSG00000170889	RPS9	0.00840008	0.599662
ENSG00000169239	CA5B	0.00842786	0.600029
ENSG00000120647	CCDC77	0.00842546	0.600029
ENSG00000168883	USP39	0.00844528	0.600464
ENSG00000085415	SEH1L	0.00849495	0.602381
ENSG00000196693	ZNF33B	0.00848675	0.602381
ENSG00000215915	ATAD3C	0.00855715	0.605981
ENSG00000162174	ASRGL1	0.00857629	0.606527
ENSG00000107937	GTPBP4	0.0085993	0.606537
ENSG00000100593	ISM2	0.00859556	0.606537
ENSG00000085511	MAP3K4	0.0087478	0.616192
ENSG00000198722	UNC13B	0.0087943	0.618645
ENSG00000234884	AL022329.1	0.00881093	0.618994
ENSG00000177853	ZNF518A	0.00884553	0.620603
ENSG00000110921	MVK	0.00890262	0.623783
ENSG00000090674	MCOLN1	0.0089724	0.627016
ENSG00000162144	CYB561A3	0.00896814	0.627016
ENSG00000115286	NDUFS7	0.00910911	0.630753
ENSG00000130413	STK33	0.00910824	0.630753
ENSG00000005893	LAMP2	0.00910352	0.630753
ENSG00000082074	FYB1	0.00909497	0.630753
ENSG00000245149	RNF139-AS1	0.00909326	0.630753
ENSG00000287225	N/A	0.0090809	0.630753
ENSG00000169118	CSNK1G1	0.00904899	0.630753
ENSG00000054118	THRAP3	0.00917878	0.633922
ENSG00000122778	KIAA1549	0.00917039	0.633922
ENSG00000276289	KCNE1B	0.00921171	0.635368
ENSG00000283977	AC084337.2	0.00924949	0.637146
ENSG00000279968	GVQW2	0.00930854	0.639552
ENSG00000006740	ARHGAP44	0.0093078	0.639552
ENSG00000271447	MMP28	0.00940112	0.640931
ENSG00000167555	ZNF528	0.00939321	0.640931
ENSG00000159346	ADIPOR1	0.00937731	0.640931
ENSG00000172992	DCAKD	0.00936641	0.640931
ENSG00000227544	AC018647.1	0.00935626	0.640931
ENSG00000196408	NOXO1	0.00934999	0.640931
ENSG00000172819	RARG	0.00944807	0.641658
ENSG00000156873	PHKG2	0.00944527	0.641658
ENSG00000204564	C6orf136	0.00943606	0.641658
ENSG00000129194	SOX15	0.00946445	0.641949
ENSG00000265018	AGAP12P	0.00951072	0.644263
ENSG00000130559	CAMSAP1	0.00956478	0.647099
ENSG00000165410	CFL2	0.00958685	0.647766
ENSG00000172046	USP19	0.00960293	0.648027
ENSG00000186162	CIDECP	0.00962263	0.648531
ENSG00000164609	SLU7	0.00971627	0.653182
ENSG00000183632	TP53TG3	0.00970877	0.653182
ENSG00000198298	ZNF485	0.00982211	0.656139
ENSG00000148985	PGAP2	0.00982063	0.656139
ENSG00000122641	INHBA	0.00981229	0.656139
ENSG00000182870	GALNT9	0.00979842	0.656139
ENSG00000172366	MCRIP2	0.00977764	0.656139
ENSG00000072134	EPN2	0.00984589	0.656901
ENSG00000173406	DAB1	0.00987714	0.658158
ENSG00000165699	TSC1	0.00989305	0.65839
ENSG00000198586	TLK1	0.00991457	0.658996
ENSG00000228065	LINC01515	0.0099355	0.659561
ENSG00000239445	ST3GAL6-AS1	0.00995619	0.660108
ENSG00000102125	TAZ	0.010023	0.661233
ENSG00000139292	LGR5	0.0100147	0.661233
ENSG00000028310	BRD9	0.00999968	0.661233
ENSG00000092978	GPATCH2	0.00999396	0.661233
ENSG00000231246	AL445426.1	0.0100451	0.661868
ENSG00000115998	C2orf42	0.0101117	0.662962
ENSG00000227579	AL122019.1	0.01011	0.662962
ENSG00000165185	KIAA1958	0.0101078	0.662962
ENSG00000275835	TUBGCP5	0.0101048	0.662962
ENSG00000204655	MOG	0.0101283	0.66323
ENSG00000140326	CDAN1	0.010165	0.664809
ENSG00000162512	SDC3	0.0102287	0.668151
ENSG00000041982	TNC	0.0102652	0.668891
ENSG00000163719	MTMR14	0.0102534	0.668891
ENSG00000168496	FEN1	0.010344	0.672375
ENSG00000113140	SPARC	0.0103418	0.672375
ENSG00000282051	AC010507.1	0.01038	0.673062
ENSG00000087842	PIR	0.0103699	0.673062
ENSG00000100379	KCTD17	0.0104025	0.673697
ENSG00000164035	EMCN	0.0105375	0.676661
ENSG00000167130	DOLPP1	0.0105362	0.676661
ENSG00000214022	REPIN1	0.0105321	0.676661
ENSG00000170445	HARS	0.0105311	0.676661
ENSG00000211451	GNRHR2	0.0105154	0.676661
ENSG00000133315	MACROD1	0.0105009	0.676661
ENSG00000131043	AAR2	0.0104863	0.676661
ENSG00000123560	PLP1	0.0106748	0.678088
ENSG00000196535	MYO18A	0.0106684	0.678088
ENSG00000196220	SRGAP3	0.0106494	0.678088
ENSG00000258955	LINC00519	0.0106398	0.678088
ENSG00000144504	ANKMY1	0.0106294	0.678088
ENSG00000144671	SLC22A14	0.0106167	0.678088
ENSG00000149150	SLC43A1	0.0106076	0.678088
ENSG00000185973	TMLHE	0.0105888	0.678088
ENSG00000105852	PON3	0.0105881	0.678088
ENSG00000077327	SPAG6	0.0106907	0.678281
ENSG00000261457	AC002519.2	0.0107388	0.680522
ENSG00000110931	CAMKK2	0.0107743	0.681956
ENSG00000143390	RFX5	0.0108183	0.6823
ENSG00000103056	SMPD3	0.0108064	0.6823
ENSG00000119650	IFT43	0.0107971	0.6823
ENSG00000127252	HRASLS	0.0108359	0.6826
ENSG00000142396	ERVK3-1	0.0108624	0.682643
ENSG00000211455	STK38L	0.0108534	0.682643
ENSG00000140264	SERF2	0.0108801	0.682946
ENSG00000169733	RFNG	0.0109878	0.688895
ENSG00000130830	MPP1	0.0110235	0.690314
ENSG00000185088	RPS27L	0.0110775	0.692882
ENSG00000214401	KANSL1-AS1	0.0111208	0.694768
ENSG00000116396	KCNC4	0.0111384	0.695047
ENSG00000127481	UBR4	0.011177	0.695823
ENSG00000115415	STAT1	0.0111717	0.695823
ENSG00000007255	TRAPPC6A	0.0112451	0.698418
ENSG00000287783	N/A	0.0112347	0.698418
ENSG00000111275	ALDH2	0.0112734	0.698541
ENSG00000205978	NYNRIN	0.01127	0.698541
ENSG00000084623	EIF3I	0.0114159	0.706549
ENSG00000131899	LLGL1	0.0114824	0.709835
ENSG00000165175	MID1IP1	0.0115316	0.710393
ENSG00000164122	ASB5	0.011524	0.710393
ENSG00000228427	AL590764.1	0.0115181	0.710393
ENSG00000188033	ZNF490	0.0115486	0.710614
ENSG00000029534	ANK1	0.0115846	0.712005
ENSG00000233008	LINC01725	0.0117438	0.716803
ENSG00000231079	AC105402.3	0.0117377	0.716803
ENSG00000086544	ITPKC	0.0117169	0.716803
ENSG00000131653	TRAF7	0.0117117	0.716803
ENSG00000139625	MAP3K12	0.0117023	0.716803
ENSG00000168453	HR	0.0116843	0.716803
ENSG00000091140	DLD	0.0118227	0.719137
ENSG00000225889	AC012368.1	0.0118134	0.719137
ENSG00000010810	FYN	0.0118088	0.719137
ENSG00000242111	TOPORSLP	0.0118453	0.719687
ENSG00000184343	SRPK3	0.0119284	0.72308
ENSG00000112096	SOD2	0.0119161	0.72308
ENSG00000137392	CLPS	0.0119649	0.723638
ENSG00000100316	RPL3	0.0119541	0.723638
ENSG00000120727	PAIP2	0.0120365	0.724665
ENSG00000259035	AL355838.1	0.0120303	0.724665
ENSG00000241878	PISD	0.0120166	0.724665
ENSG00000136811	ODF2	0.0120046	0.724665
ENSG00000100335	MIEF1	0.0120529	0.724827
ENSG00000230658	KLHL7-AS1	0.0121249	0.726687
ENSG00000223361	FTH1P10	0.012118	0.726687
ENSG00000185527	PDE6G	0.0120986	0.726687
ENSG00000177535	OR2B11	0.0122379	0.728516
ENSG00000215859	AC239803.1	0.0122283	0.728516
ENSG00000230806	SRGAP2-AS1	0.0122198	0.728516
ENSG00000260439	LMF1-AS1	0.0122102	0.728516
ENSG00000137075	RNF38	0.0122099	0.728516
ENSG00000059378	PARP12	0.0121907	0.728516
ENSG00000265681	RPL17	0.0122891	0.730746
ENSG00000196735	HLA-DQA1	0.0123314	0.730802
ENSG00000234945	GTF3C2-AS1	0.0123236	0.730802
ENSG00000250378	AC114296.1	0.0123187	0.730802
ENSG00000157353	FUK	0.012357	0.731503
ENSG00000168014	C2CD3	0.0123872	0.731658
ENSG00000254689	LINC02235	0.0123759	0.731658
ENSG00000065029	ZNF76	0.0124151	0.731679
ENSG00000237212	AL449403.1	0.0124104	0.731679
ENSG00000179454	KLHL28	0.0124418	0.732439
ENSG00000272701	MESTIT1	0.0124714	0.733367
ENSG00000287172	N/A	0.0125032	0.734419
ENSG00000150275	PCDH15	0.0125334	0.735382
ENSG00000285373	LINC02478	0.0125752	0.735391
ENSG00000170498	KISS1	0.0125643	0.735391
ENSG00000258744	AL132800.1	0.0125604	0.735391
ENSG00000187446	CHP1	0.0126126	0.736766
ENSG00000168765	GSTM4	0.0126531	0.73832
ENSG00000011600	TYROBP	0.0126821	0.738388
ENSG00000136280	CCM2	0.0126692	0.738388
ENSG00000154134	ROBO3	0.0127088	0.739133
ENSG00000047579	DTNBP1	0.0127299	0.739549
ENSG00000034693	PEX3	0.0127961	0.742578
ENSG00000141434	MEP1B	0.0129059	0.746504
ENSG00000100350	FOXRED2	0.0128962	0.746504
ENSG00000137411	VARS2	0.0128909	0.746504
ENSG00000232934	AL157786.1	0.0129795	0.7475
ENSG00000004399	PLXND1	0.0129693	0.7475
ENSG00000116128	BCL9	0.0129648	0.7475
ENSG00000272568	AC005162.3	0.0129477	0.7475
ENSG00000262772	LINC01977	0.0130093	0.748404
ENSG00000181690	PLAG1	0.0130415	0.74944
ENSG00000121579	NAA50	0.0130994	0.751956
ENSG00000148671	ADIRF	0.0131537	0.754252
ENSG00000185507	IRF7	0.013272	0.760218
ENSG00000254123	AC027701.1	0.0133042	0.76124
ENSG00000161847	RAVER1	0.0133445	0.761899
ENSG00000121064	SCPEP1	0.0133389	0.761899
ENSG00000177679	SRRM3	0.0133894	0.76364
ENSG00000230366	DSCR9	0.0134603	0.765217
ENSG00000123595	RAB9A	0.0134519	0.765217
ENSG00000198792	TMEM184B	0.0134404	0.765217
ENSG00000108179	PPIF	0.0134794	0.76548
ENSG00000137073	UBAP2	0.0135669	0.769626
ENSG00000135720	DYNC1LI2	0.0136384	0.772859
ENSG00000179988	PSTK	0.0136878	0.774001
ENSG00000133606	MKRN1	0.0136748	0.774001
ENSG00000142864	SERBP1	0.0137266	0.774548
ENSG00000278615	C11orf98	0.0137139	0.774548
ENSG00000251680	AC008591.1	0.0137488	0.774973
ENSG00000106588	PSMA2	0.0138163	0.777954
ENSG00000079785	DDX1	0.0138689	0.780085
ENSG00000099624	ATP5F1D	0.0139107	0.781608
ENSG00000137843	PAK6	0.0139576	0.781757
ENSG00000109103	UNC119	0.0139542	0.781757
ENSG00000205669	ACOT6	0.0139321	0.781757
ENSG00000186642	PDE2A	0.0139934	0.782113
ENSG00000181722	ZBTB20	0.01399	0.782113
ENSG00000163812	ZDHHC3	0.0140274	0.783185
ENSG00000169551	CT55	0.0140492	0.783578
ENSG00000119283	TRIM67	0.0141111	0.783736
ENSG00000060718	COL11A1	0.0141091	0.783736
ENSG00000170791	CHCHD7	0.0141029	0.783736
ENSG00000131351	HAUS8	0.0140739	0.783736
ENSG00000144713	RPL32	0.01427	0.788433
ENSG00000101977	MCF2	0.0142679	0.788433
ENSG00000164125	FAM198B	0.0142598	0.788433
ENSG00000132964	CDK8	0.0142484	0.788433
ENSG00000138834	MAPK8IP3	0.0142272	0.788433
ENSG00000166669	ATF7IP2	0.0143137	0.790024
ENSG00000143314	MRPL24	0.0143864	0.793212
ENSG00000128908	INO80	0.0144883	0.797999
ENSG00000116288	PARK7	0.0147027	0.801485
ENSG00000131788	PIAS3	0.0146962	0.801485
ENSG00000236318	AC019117.2	0.0146872	0.801485
ENSG00000138771	SHROOM3	0.0146744	0.801485
ENSG00000067113	PLPP1	0.0146741	0.801485
ENSG00000110108	TMEM109	0.0146302	0.801485
ENSG00000072310	SREBF1	0.0146134	0.801485
ENSG00000137494	ANKRD42	0.014599	0.801485
ENSG00000129170	CSRP3	0.0145893	0.801485
ENSG00000105219	CNTD2	0.014582	0.801485
ENSG00000234906	APOC2	0.0147631	0.802305
ENSG00000162989	KCNJ3	0.0147608	0.802305
ENSG00000188672	RHCE	0.014753	0.802305
ENSG00000103811	CTSH	0.0148058	0.803803
ENSG00000102882	MAPK3	0.0148288	0.804228
ENSG00000168528	SERINC2	0.0148566	0.804909
ENSG00000118473	SGIP1	0.0149198	0.805867
ENSG00000173327	MAP3K11	0.0149163	0.805867
ENSG00000157087	ATP2B2	0.0149098	0.805867
ENSG00000256087	ZNF432	0.0149759	0.808075
ENSG00000228839	PIK3IP1-AS1	0.0150263	0.808327
ENSG00000162433	AK4	0.0150226	0.808327
ENSG00000167996	FTH1	0.0150085	0.808327
ENSG00000079432	CIC	0.0150984	0.811384
ENSG00000120555	SEPT7P9	0.0151755	0.811416
ENSG00000168309	FAM107A	0.0151634	0.811416
ENSG00000242252	BGLAP	0.0151581	0.811416
ENSG00000125462	C1orf61	0.0151407	0.811416
ENSG00000225721	AL592166.1	0.0151281	0.811416
ENSG00000139428	MMAB	0.0152122	0.81256
ENSG00000155324	GRAMD2B	0.0152729	0.814162
ENSG00000144199	FAHD2B	0.0152675	0.814162
ENSG00000197555	SIPA1L1	0.0152913	0.814325
ENSG00000154518	ATP5MC3	0.0153597	0.814694
ENSG00000148482	SLC39A12	0.015345	0.814694
ENSG00000108591	DRG2	0.0153422	0.814694
ENSG00000159189	C1QC	0.0153145	0.814694
ENSG00000163923	RPL39L	0.0153907	0.815522
ENSG00000160326	SLC2A6	0.0154106	0.81576
ENSG00000066294	CD84	0.0155463	0.821308
ENSG00000122545	SEPT7	0.0155389	0.821308
ENSG00000229809	ZNF688	0.0155708	0.821783
ENSG00000134077	THUMPD3	0.0156101	0.823038
ENSG00000198331	HYLS1	0.0156836	0.824452
ENSG00000121900	TMEM54	0.0156816	0.824452
ENSG00000231721	LINC-PINT	0.0156631	0.824452
ENSG00000255819	KLRC4-KLRK1	0.0157015	0.824576
ENSG00000164066	INTU	0.0157902	0.828416
ENSG00000105289	TJP3	0.0158346	0.829107
ENSG00000133316	WDR74	0.0158325	0.829107
ENSG00000122008	POLK	0.0158555	0.829382
ENSG00000167986	DDB1	0.0159449	0.831596
ENSG00000137393	RNF144B	0.0159388	0.831596
ENSG00000130520	LSM4	0.0159169	0.831596
ENSG00000110888	CAPRIN2	0.0161715	0.841761
ENSG00000174672	BRSK2	0.0161694	0.841761
ENSG00000152583	SPARCL1	0.0162528	0.842681
ENSG00000206053	JPT2	0.0162419	0.842681
ENSG00000285210	AL136382.1	0.0162375	0.842681
ENSG00000109452	INPP4B	0.0162225	0.842681
ENSG00000233492	AL133325.2	0.0163064	0.842991
ENSG00000264235	AP005329.1	0.0162959	0.842991
ENSG00000130822	PNCK	0.0162845	0.842991
ENSG00000144959	NCEH1	0.0164198	0.84392
ENSG00000231876	AC009158.1	0.0164175	0.84392
ENSG00000172765	TMCC1	0.0164042	0.84392
ENSG00000070371	CLTCL1	0.0163783	0.84392
ENSG00000168005	SPINDOC	0.0163659	0.84392
ENSG00000182566	CLEC4G	0.0163535	0.84392
ENSG00000164078	MST1R	0.0164881	0.84579
ENSG00000168028	RPSA	0.0164747	0.84579
ENSG00000135299	ANKRD6	0.0165496	0.848122
ENSG00000169180	XPO6	0.016699	0.854131
ENSG00000076043	REXO2	0.0166945	0.854131
ENSG00000065809	FAM107B	0.0167257	0.85467
ENSG00000187715	KBTBD12	0.0168071	0.858005
ENSG00000163331	DAPL1	0.0168808	0.860935
ENSG00000168484	SFTPC	0.017047	0.861136
ENSG00000005961	ITGA2B	0.0170343	0.861136
ENSG00000215012	RTL10	0.0170338	0.861136
ENSG00000130726	TRIM28	0.0170206	0.861136
ENSG00000155269	GPR78	0.0169915	0.861136
ENSG00000232780	GAPDHP74	0.0169778	0.861136
ENSG00000102309	PIN4	0.0169707	0.861136
ENSG00000182944	EWSR1	0.0169485	0.861136
ENSG00000176014	TUBB6	0.0169254	0.861136
ENSG00000162402	USP24	0.0169034	0.861136
ENSG00000259577	CERNA1	0.0171466	0.864517
ENSG00000154764	WNT7A	0.0171326	0.864517
ENSG00000179593	ALOX15B	0.0172241	0.866779
ENSG00000166526	ZNF3	0.017213	0.866779
ENSG00000247287	AL359220.1	0.0172682	0.868173
ENSG00000143643	TTC13	0.0174215	0.874225
ENSG00000138035	PNPT1	0.0174145	0.874225
ENSG00000168214	RBPJ	0.0174832	0.875661
ENSG00000123384	LRP1	0.0174696	0.875661
ENSG00000137133	HINT2	0.017504	0.875877
ENSG00000227543	SPAG5-AS1	0.0175359	0.876647
ENSG00000140995	DEF8	0.0177084	0.883602
ENSG00000137177	KIF13A	0.0177015	0.883602
ENSG00000148357	HMCN2	0.017961	0.892012
ENSG00000254746	AC103855.2	0.0179502	0.892012
ENSG00000072041	SLC6A15	0.0179378	0.892012
ENSG00000124313	IQSEC2	0.0179237	0.892012
ENSG00000065057	NTHL1	0.0179229	0.892012
ENSG00000234072	AC074117.1	0.0179929	0.892762
ENSG00000143867	OSR1	0.0181694	0.898159
ENSG00000157557	ETS2	0.0181616	0.898159
ENSG00000171861	MRM3	0.0181487	0.898159
ENSG00000145794	MEGF10	0.0181471	0.898159
ENSG00000196189	SEMA4A	0.0181885	0.898267
ENSG00000180185	FAHD1	0.0182634	0.898617
ENSG00000237057	LINC02087	0.0182592	0.898617
ENSG00000101489	CELF4	0.0182477	0.898617
ENSG00000269054	AC012313.6	0.018233	0.898617
ENSG00000086200	IPO11	0.0182976	0.899463
ENSG00000259673	IQCH-AS1	0.0183863	0.901321
ENSG00000155380	SLC16A1	0.0183779	0.901321
ENSG00000176974	SHMT1	0.0183657	0.901321
ENSG00000238098	ABCA17P	0.0185397	0.901343
ENSG00000064652	SNX24	0.0185381	0.901343
ENSG00000228109	MELTF-AS1	0.0185329	0.901343
ENSG00000168610	STAT3	0.0185238	0.901343
ENSG00000115687	PASK	0.0185017	0.901343
ENSG00000167720	SRR	0.0184855	0.901343
ENSG00000146707	POMZP3	0.0184565	0.901343
ENSG00000223519	KIF28P	0.0184529	0.901343
ENSG00000177565	TBL1XR1	0.0184244	0.901343
ENSG00000103037	SETD6	0.0185839	0.901835
ENSG00000112200	ZNF451	0.0185723	0.901835
ENSG00000042493	CAPG	0.0186036	0.901969
ENSG00000176293	ZNF135	0.0187333	0.90248
ENSG00000070778	PTPN21	0.0187279	0.90248
ENSG00000169379	ARL13B	0.0187059	0.90248
ENSG00000198951	NAGA	0.0186917	0.90248
ENSG00000162572	SCNN1D	0.0186904	0.90248
ENSG00000112149	CD83	0.0186702	0.90248
ENSG00000229980	TOB1-AS1	0.018668	0.90248
ENSG00000230185	C9orf147	0.0187779	0.903809
ENSG00000160256	FAM207A	0.0188123	0.904644
ENSG00000248752	AC010235.1	0.019057	0.911456
ENSG00000224761	AL117339.1	0.0190547	0.911456
ENSG00000249637	AC008438.1	0.0190547	0.911456
ENSG00000204161	C10orf128	0.0190331	0.911456
ENSG00000268066	FMR1-AS1	0.0190126	0.911456
ENSG00000204977	TRIM13	0.0190055	0.911456
ENSG00000169689	CENPX	0.0191132	0.913319
ENSG00000124334	IL9R	0.0192034	0.913511
ENSG00000198795	ZNF521	0.0191869	0.913511
ENSG00000198715	GLMP	0.0191835	0.913511
ENSG00000144935	TRPC1	0.0191797	0.913511
ENSG00000072062	PRKACA	0.0191547	0.913511
ENSG00000168175	MAPK1IP1L	0.0192728	0.913539
ENSG00000106258	CYP3A5	0.0192667	0.913539
ENSG00000072609	CHFR	0.0192386	0.913539
ENSG00000234456	MAGI2-AS3	0.0192356	0.913539
ENSG00000109180	OCIAD1	0.0194036	0.917278
ENSG00000196954	CASP4	0.0193917	0.917278
ENSG00000142731	PLK4	0.0193765	0.917278
ENSG00000237753	AC079922.2	0.0194298	0.9177
ENSG00000125656	CLPP	0.0194735	0.918945
ENSG00000113141	IK	0.0194914	0.918972
ENSG00000140526	ABHD2	0.019542	0.920539
ENSG00000220660	AL023284.3	0.0195781	0.921421
ENSG00000151422	FER	0.0195962	0.921457
ENSG00000188917	TRMT2B	0.0196907	0.925081
ENSG00000214114	MYCBP	0.0197299	0.926102
ENSG00000172818	OVOL1	0.0197698	0.927153
ENSG00000214013	GANC	0.0198179	0.927768
ENSG00000042753	AP2S1	0.0198151	0.927768
ENSG00000137474	MYO7A	0.0198707	0.928603
ENSG00000169750	RAC3	0.0198701	0.928603
ENSG00000251372	LINC00499	0.0198933	0.928838
ENSG00000187049	TMEM216	0.0199177	0.92916
ENSG00000105679	GAPDHS	0.0200507	0.934542
ENSG00000141542	RAB40B	0.0201282	0.934871
ENSG00000105321	CCDC9	0.0201257	0.934871
ENSG00000083799	CYLD	0.0201106	0.934871
ENSG00000272695	GAS6-AS2	0.0200969	0.934871
ENSG00000213492	NT5C3AP1	0.0201548	0.935287
ENSG00000170145	SIK2	0.0202693	0.939777
ENSG00000101000	PROCR	0.020298	0.940284
ENSG00000213551	DNAJC9	0.0203175	0.940369
ENSG00000286053	N/A	0.0204101	0.942188
ENSG00000077235	GTF3C1	0.0203959	0.942188
ENSG00000070882	OSBPL3	0.0203838	0.942188
ENSG00000119725	ZNF410	0.0204375	0.942633
ENSG00000082781	ITGB5	0.020589	0.94306
ENSG00000261824	LINC00662	0.0205803	0.94306
ENSG00000147155	EBP	0.0205665	0.94306
ENSG00000185340	GAS2L1	0.0205375	0.94306
ENSG00000146556	WASH2P	0.0205306	0.94306
ENSG00000143977	SNRPG	0.0205154	0.94306
ENSG00000099814	CEP170B	0.0205099	0.94306
ENSG00000162980	ARL5A	0.0205024	0.94306
ENSG00000258676	AC091544.2	0.0206485	0.944968
ENSG00000178053	MLF1	0.0208041	0.945561
ENSG00000220201	ZGLP1	0.0208038	0.945561
ENSG00000287338	N/A	0.0207953	0.945561
ENSG00000275294	LINC02340	0.0207835	0.945561
ENSG00000126524	SBDS	0.0207472	0.945561
ENSG00000186591	UBE2H	0.0207317	0.945561
ENSG00000125434	SLC25A35	0.0207191	0.945561
ENSG00000228314	CYP4F29P	0.0207173	0.945561
ENSG00000099998	GGT5	0.0208469	0.946695
ENSG00000231253	LINC01640	0.0209828	0.94719
ENSG00000219438	FAM19A5	0.0209756	0.94719
ENSG00000250748	AC025419.1	0.0209755	0.94719
ENSG00000185339	TCN2	0.0209702	0.94719
ENSG00000132321	IQCA1	0.0209458	0.94719
ENSG00000116962	NID1	0.0209453	0.94719
ENSG00000164830	OXR1	0.0208793	0.94719
ENSG00000213139	CRYGS	0.021099	0.951627
ENSG00000119729	RHOQ	0.0211347	0.952425
ENSG00000236051	MYCBP2-AS1	0.0211568	0.952614
ENSG00000114942	EEF1B2	0.0212177	0.954543
ENSG00000228058	LINC01736	0.0212502	0.955196
ENSG00000165061	ZMAT4	0.0212863	0.95601
ENSG00000136710	CCDC115	0.0213217	0.956789
ENSG00000120217	CD274	0.0213527	0.957372
ENSG00000261416	AC012645.3	0.0213788	0.957732
ENSG00000188828	GLRA4	0.0214234	0.958919
ENSG00000111331	OAS3	0.0214917	0.959547
ENSG00000187607	ZNF286A	0.0214887	0.959547
ENSG00000136279	DBNL	0.021486	0.959547
ENSG00000158856	DMTN	0.021577	0.961734
ENSG00000180104	EXOC3	0.0215688	0.961734
ENSG00000175395	ZNF25	0.0216272	0.963165
ENSG00000170581	STAT2	0.0216875	0.964231
ENSG00000158042	MRPL17	0.0216758	0.964231
ENSG00000143614	GATAD2B	0.0217866	0.967017
ENSG00000131470	PSMC3IP	0.021775	0.967017
ENSG00000261738	MIR3976HG	0.021849	0.968972
ENSG00000115902	SLC1A4	0.0219367	0.970431
ENSG00000146360	GPR6	0.0219262	0.970431
ENSG00000284500	AC134980.2	0.02192	0.970431
ENSG00000010626	LRRC23	0.0219555	0.970449
ENSG00000223642	AC008277.1	0.021979	0.970683
ENSG00000029363	BCLAF1	0.0220809	0.974368
ENSG00000135535	CD164	0.0221075	0.974731
ENSG00000173267	SNCG	0.0221722	0.975153
ENSG00000258631	AC110023.1	0.0221663	0.975153
ENSG00000132155	RAF1	0.0221568	0.975153
ENSG00000118961	LDAH	0.022313	0.976488
ENSG00000203999	LINC01270	0.0223071	0.976488
ENSG00000156603	MED19	0.0223004	0.976488
ENSG00000167302	TEPSIN	0.0222677	0.976488
ENSG00000011426	ANLN	0.0222592	0.976488
ENSG00000155329	ZCCHC10	0.0222408	0.976488
ENSG00000103035	PSMD7	0.022386	0.978877
ENSG00000240240	BX664727.3	0.0224247	0.979761
ENSG00000127328	RAB3IP	0.022455	0.980276
ENSG00000196961	AP2A1	0.0224944	0.98119
ENSG00000133943	DGLUCY	0.0225344	0.981318
ENSG00000183166	CALN1	0.0225223	0.981318
ENSG00000242282	AC108488.1	0.0227074	0.982401
ENSG00000136261	BZW2	0.0227046	0.982401
ENSG00000256029	AL590560.1	0.0226917	0.982401
ENSG00000163449	TMEM169	0.0226842	0.982401
ENSG00000189056	RELN	0.0226774	0.982401
ENSG00000163870	TPRA1	0.0226738	0.982401
ENSG00000231852	CYP21A2	0.0226544	0.982401
ENSG00000081177	EXD2	0.0226367	0.982401
ENSG00000185274	GALNT17	0.022745	0.982424
ENSG00000186395	KRT10	0.0227445	0.982424
ENSG00000163710	PCOLCE2	0.0227989	0.983953
ENSG00000064547	LPAR2	0.022824	0.984234
ENSG00000109072	VTN	0.0229657	0.986336
ENSG00000106069	CHN2	0.0229523	0.986336
ENSG00000073605	GSDMB	0.0229517	0.986336
ENSG00000149792	MRPL49	0.0229227	0.986336
ENSG00000255794	RMST	0.022913	0.986336
ENSG00000260279	AC137932.1	0.0230579	0.989493
ENSG00000077044	DGKD	0.0231069	0.989994
ENSG00000136888	ATP6V1G1	0.023093	0.989994
ENSG00000130703	OSBPL2	0.02317	0.991898
ENSG00000113643	RARS	0.0232472	0.993596
ENSG00000141551	CSNK1D	0.0232367	0.993596
ENSG00000213316	LTC4S	0.0234601	0.994683
ENSG00000114279	FGF12	0.0234541	0.994683
ENSG00000144868	TMEM108	0.0234494	0.994683
ENSG00000112977	DAP	0.0234254	0.994683
ENSG00000141068	KSR1	0.0234167	0.994683
ENSG00000251669	FAM86EP	0.0234145	0.994683
ENSG00000140474	ULK3	0.0233703	0.994683
ENSG00000198909	MAP3K3	0.0233631	0.994683
ENSG00000243449	C4orf48	0.0233197	0.994683
ENSG00000117266	CDK18	0.0233053	0.994683
ENSG00000106477	CEP41	0.0235056	0.99502
ENSG00000144524	COPS7B	0.0234994	0.99502
ENSG00000235123	DSCAM-AS1	0.0236213	0.995945
ENSG00000167747	C19orf48	0.0236199	0.995945
ENSG00000135387	CAPRIN1	0.0235948	0.995945
ENSG00000160194	NDUFV3	0.0235911	0.995945
ENSG00000136273	HUS1	0.0235781	0.995945
ENSG00000051596	THOC3	0.0237134	0.999031
ENSG00000282851	BISPR	0.0237323	0.999038
ENSG00000159915	ZNF233	0.0499319	1
ENSG00000251257	AC010457.1	0.0499261	1
ENSG00000228852	AC092802.2	0.0498552	1
ENSG00000213516	RBMXL1	0.0498537	1
ENSG00000135316	SYNCRIP	0.0498158	1
ENSG00000174125	TLR1	0.0497652	1
ENSG00000175166	PSMD2	0.0497526	1
ENSG00000249853	HS3ST5	0.0497489	1
ENSG00000205323	SARNP	0.0497342	1
ENSG00000125538	IL1B	0.0497114	1
ENSG00000105379	ETFB	0.04971	1
ENSG00000234446	AC068489.1	0.0496763	1
ENSG00000166575	TMEM135	0.049644	1
ENSG00000116830	TTF2	0.049441	1
ENSG00000176945	MUC20	0.0494377	1
ENSG00000150773	PIH1D2	0.0494211	1
ENSG00000249330	AC095060.1	0.0494113	1
ENSG00000160991	ORAI2	0.0492753	1
ENSG00000184588	PDE4B	0.049274	1
ENSG00000168439	STIP1	0.049172	1
ENSG00000100162	CENPM	0.0491173	1
ENSG00000069206	ADAM7	0.0490662	1
ENSG00000213463	SYNJ2BP	0.0489422	1
ENSG00000142173	COL6A2	0.0487739	1
ENSG00000229227	AL356056.1	0.0487389	1
ENSG00000258479	LINC00640	0.0487388	1
ENSG00000171105	INSR	0.0486443	1
ENSG00000165490	DDIAS	0.0486331	1
ENSG00000278619	MRM1	0.0486083	1
ENSG00000163104	SMARCAD1	0.0484803	1
ENSG00000171503	ETFDH	0.0484561	1
ENSG00000135919	SERPINE2	0.0484191	1
ENSG00000117407	ARTN	0.0484065	1
ENSG00000149480	MTA2	0.0484064	1
ENSG00000138777	PPA2	0.048289	1
ENSG00000185033	SEMA4B	0.0482561	1
ENSG00000126583	PRKCG	0.0482281	1
ENSG00000284644	AC074386.1	0.0482157	1
ENSG00000121797	CCRL2	0.048213	1
ENSG00000152670	DDX4	0.0482112	1
ENSG00000067048	DDX3Y	0.0481936	1
ENSG00000198231	DDX42	0.0481633	1
ENSG00000151276	MAGI1	0.0481613	1
ENSG00000159079	C21orf59	0.0481308	1
ENSG00000137100	DCTN3	0.0481287	1
ENSG00000100104	SRRD	0.0480792	1
ENSG00000110172	CHORDC1	0.0480203	1
ENSG00000232504	ST3GAL5-AS1	0.0479924	1
ENSG00000165168	CYBB	0.0478452	1
ENSG00000042813	ZPBP	0.0478078	1
ENSG00000248746	ACTN3	0.0478063	1
ENSG00000130175	PRKCSH	0.0477842	1
ENSG00000115946	PNO1	0.0477723	1
ENSG00000146729	NIPSNAP2	0.0477206	1
ENSG00000011243	AKAP8L	0.0476583	1
ENSG00000148498	PARD3	0.0476283	1
ENSG00000184408	KCND2	0.0476251	1
ENSG00000134352	IL6ST	0.0476177	1
ENSG00000180155	LYNX1	0.0475994	1
ENSG00000167588	GPD1	0.047547	1
ENSG00000174428	GTF2IRD2B	0.0474894	1
ENSG00000000460	C1orf112	0.0473923	1
ENSG00000105270	CLIP3	0.0473612	1
ENSG00000156787	TBC1D31	0.0473535	1
ENSG00000165338	HECTD2	0.0473479	1
ENSG00000160408	ST6GALNAC6	0.0473403	1
ENSG00000015285	WAS	0.0472911	1
ENSG00000173114	LRRN3	0.0472695	1
ENSG00000144228	SPOPL	0.0472691	1
ENSG00000157426	AASDH	0.0472333	1
ENSG00000160818	GPATCH4	0.0471003	1
ENSG00000197594	ENPP1	0.0470689	1
ENSG00000137842	TMEM62	0.0470488	1
ENSG00000100288	CHKB	0.0470388	1
ENSG00000159131	GART	0.0470218	1
ENSG00000139684	ESD	0.0470019	1
ENSG00000075142	SRI	0.0469737	1
ENSG00000235934	AC007405.2	0.0469253	1
ENSG00000138107	ACTR1A	0.046877	1
ENSG00000232386	AC015712.1	0.0468761	1
ENSG00000204580	DDR1	0.046844	1
ENSG00000235034	C19orf81	0.0468249	1
ENSG00000229212	AC044860.1	0.0467712	1
ENSG00000185013	NT5C1B	0.0467443	1
ENSG00000144792	ZNF660	0.0467374	1
ENSG00000184163	C1QTNF12	0.0466931	1
ENSG00000120318	ARAP3	0.0466588	1
ENSG00000145191	EIF2B5	0.0466468	1
ENSG00000010244	ZNF207	0.0466141	1
ENSG00000054392	HHAT	0.0466036	1
ENSG00000175267	VWA3A	0.0465729	1
ENSG00000099995	SF3A1	0.0465441	1
ENSG00000139618	BRCA2	0.0464628	1
ENSG00000156858	PRR14	0.0464081	1
ENSG00000254093	PINX1	0.0463552	1
ENSG00000183283	DAZAP2	0.0463537	1
ENSG00000131828	PDHA1	0.0463061	1
ENSG00000196139	AKR1C3	0.0463053	1
ENSG00000162688	AGL	0.0462839	1
ENSG00000232040	ZBED9	0.0462646	1
ENSG00000279047	AC244517.5	0.0462284	1
ENSG00000235437	LINC01278	0.0461543	1
ENSG00000169247	SH3TC2	0.0461495	1
ENSG00000179073	TAAR3P	0.0460576	1
ENSG00000266268	AP005203.1	0.0459782	1
ENSG00000196678	ERI2	0.0459421	1
ENSG00000151490	PTPRO	0.0459257	1
ENSG00000205078	SYCE1L	0.0459136	1
ENSG00000103047	TANGO6	0.045788	1
ENSG00000166913	YWHAB	0.0457588	1
ENSG00000251503	CENPS-CORT	0.0457533	1
ENSG00000090376	IRAK3	0.0457334	1
ENSG00000136997	MYC	0.0456963	1
ENSG00000030110	BAK1	0.0455922	1
ENSG00000198221	AFDN-DT	0.0455818	1
ENSG00000271727	AL357054.2	0.0455691	1
ENSG00000178761	FAM219B	0.0455398	1
ENSG00000257743	MGAM2	0.0455101	1
ENSG00000141655	TNFRSF11A	0.0454609	1
ENSG00000125450	NUP85	0.0454098	1
ENSG00000088448	ANKRD10	0.0453209	1
ENSG00000004478	FKBP4	0.0452736	1
ENSG00000159593	NAE1	0.0452346	1
ENSG00000254806	SYS1-DBNDD2	0.0451911	1
ENSG00000142621	FHAD1	0.0451212	1
ENSG00000225725	FAM66E	0.0451142	1
ENSG00000276550	HERC2P2	0.0451063	1
ENSG00000237074	AL596218.1	0.0450749	1
ENSG00000159579	RSPRY1	0.0450543	1
ENSG00000149182	ARFGAP2	0.0449493	1
ENSG00000158321	AUTS2	0.0449231	1
ENSG00000198887	SMC5	0.0448871	1
ENSG00000125835	SNRPB	0.0448686	1
ENSG00000048828	FAM120A	0.0448222	1
ENSG00000183479	TREX2	0.0448157	1
ENSG00000107798	LIPA	0.0447857	1
ENSG00000064666	CNN2	0.044773	1
ENSG00000250501	AC093766.1	0.0447706	1
ENSG00000250791	AC106892.1	0.0447564	1
ENSG00000177337	DLGAP1-AS1	0.0447363	1
ENSG00000154447	SH3RF1	0.0446782	1
ENSG00000116209	TMEM59	0.0446223	1
ENSG00000112983	BRD8	0.0446124	1
ENSG00000143515	ATP8B2	0.0446046	1
ENSG00000235790	AC114488.2	0.0446016	1
ENSG00000165309	ARMC3	0.0446005	1
ENSG00000245532	NEAT1	0.0445876	1
ENSG00000135365	PHF21A	0.0445489	1
ENSG00000064655	EYA2	0.0445303	1
ENSG00000115548	KDM3A	0.0445097	1
ENSG00000104081	BMF	0.0444713	1
ENSG00000100304	TTLL12	0.0444663	1
ENSG00000278961	SMIM34B	0.0444583	1
ENSG00000204611	ZNF616	0.044392	1
ENSG00000185122	HSF1	0.0443802	1
ENSG00000160688	FLAD1	0.0443583	1
ENSG00000178055	PRSS42	0.0443421	1
ENSG00000143889	HNRNPLL	0.0442986	1
ENSG00000133773	CCDC59	0.0442453	1
ENSG00000068400	GRIPAP1	0.0442172	1
ENSG00000167468	GPX4	0.044183	1
ENSG00000140157	NIPA2	0.0440538	1
ENSG00000040608	RTN4R	0.0440267	1
ENSG00000198553	KCNRG	0.0440111	1
ENSG00000167862	MRPL58	0.0439801	1
ENSG00000157927	RADIL	0.043933	1
ENSG00000129946	SHC2	0.0439326	1
ENSG00000076067	RBMS2	0.0439095	1
ENSG00000135835	KIAA1614	0.0438906	1
ENSG00000250072	SH3TC2-DT	0.0437533	1
ENSG00000234772	LINC00412	0.0437341	1
ENSG00000167685	ZNF444	0.0436879	1
ENSG00000026103	FAS	0.0436407	1
ENSG00000011523	CEP68	0.0436135	1
ENSG00000134308	YWHAQ	0.0436077	1
ENSG00000224227	OR2L1P	0.0435519	1
ENSG00000187210	GCNT1	0.0435398	1
ENSG00000079739	PGM1	0.0435283	1
ENSG00000182903	ZNF721	0.0434561	1
ENSG00000183648	NDUFB1	0.04333	1
ENSG00000111678	C12orf57	0.0432358	1
ENSG00000148702	HABP2	0.0432342	1
ENSG00000087995	METTL2A	0.0432114	1
ENSG00000163785	RYK	0.0431305	1
ENSG00000213023	SYT3	0.0430828	1
ENSG00000164815	ORC5	0.0430643	1
ENSG00000101188	NTSR1	0.0430426	1
ENSG00000164104	HMGB2	0.0430071	1
ENSG00000185246	PRPF39	0.0429732	1
ENSG00000109906	ZBTB16	0.0428916	1
ENSG00000187682	ERAS	0.0428181	1
ENSG00000092203	TOX4	0.0427779	1
ENSG00000174776	WDR49	0.0426634	1
ENSG00000146151	HMGCLL1	0.0426601	1
ENSG00000235497	AC012506.4	0.0426359	1
ENSG00000161249	DMKN	0.0426108	1
ENSG00000013288	MAN2B2	0.0425148	1
ENSG00000053371	AKR7A2	0.0424789	1
ENSG00000196684	HSH2D	0.0424327	1
ENSG00000178035	IMPDH2	0.0423801	1
ENSG00000236714	LINC01844	0.0423706	1
ENSG00000142546	NOSIP	0.0423682	1
ENSG00000188313	PLSCR1	0.0422808	1
ENSG00000062194	GPBP1	0.0422225	1
ENSG00000135473	PAN2	0.0422217	1
ENSG00000129083	COPB1	0.0421929	1
ENSG00000128563	PRKRIP1	0.0421558	1
ENSG00000184162	NR2C2AP	0.0421483	1
ENSG00000100109	TFIP11	0.0421412	1
ENSG00000168259	DNAJC7	0.0420989	1
ENSG00000232767	AC016825.1	0.042	1
ENSG00000182196	ARL6IP4	0.041828	1
ENSG00000261327	AC134312.5	0.0417835	1
ENSG00000103335	PIEZO1	0.0417754	1
ENSG00000230461	PROX1-AS1	0.0417701	1
ENSG00000226994	AC012593.1	0.0417179	1
ENSG00000133103	COG6	0.041677	1
ENSG00000077420	APBB1IP	0.0416749	1
ENSG00000135821	GLUL	0.0416115	1
ENSG00000101654	RNMT	0.0415368	1
ENSG00000112695	COX7A2	0.0414898	1
ENSG00000134014	ELP3	0.0414343	1
ENSG00000164007	CLDN19	0.0413729	1
ENSG00000161692	DBF4B	0.0413543	1
ENSG00000204370	SDHD	0.0412694	1
ENSG00000196422	PPP1R26	0.0412669	1
ENSG00000165914	TTC7B	0.0412422	1
ENSG00000239388	ASB14	0.0411505	1
ENSG00000173867	AC013489.1	0.0411504	1
ENSG00000221986	MYBPHL	0.0411499	1
ENSG00000102119	EMD	0.0410453	1
ENSG00000230487	PSMG3-AS1	0.0409862	1
ENSG00000281571	AC241585.3	0.0409501	1
ENSG00000048392	RRM2B	0.040817	1
ENSG00000236922	LINC01378	0.0408124	1
ENSG00000224613	AC095032.1	0.0408053	1
ENSG00000177822	AC098864.1	0.0407855	1
ENSG00000250250	AC010638.1	0.0406631	1
ENSG00000125144	MT1G	0.04058	1
ENSG00000171100	MTM1	0.0405284	1
ENSG00000149781	FERMT3	0.0405152	1
ENSG00000167065	DUSP18	0.0404274	1
ENSG00000133742	CA1	0.040403	1
ENSG00000144445	KANSL1L	0.040345	1
ENSG00000143379	SETDB1	0.0402164	1
ENSG00000163320	CGGBP1	0.0401939	1
ENSG00000232518	AC074366.1	0.0401902	1
ENSG00000170419	VSTM2A	0.0401777	1
ENSG00000136490	LIMD2	0.0401214	1
ENSG00000141934	PLPP2	0.0401177	1
ENSG00000122420	PTGFR	0.039938	1
ENSG00000145868	FBXO38	0.0399187	1
ENSG00000134852	CLOCK	0.0399181	1
ENSG00000239911	PRKAG2-AS1	0.0399026	1
ENSG00000079819	EPB41L2	0.0398897	1
ENSG00000141232	TOB1	0.0398336	1
ENSG00000245105	A2M-AS1	0.0398294	1
ENSG00000166794	PPIB	0.0397896	1
ENSG00000108733	PEX12	0.0397589	1
ENSG00000137507	LRRC32	0.039687	1
ENSG00000237877	LINC01473	0.0396763	1
ENSG00000004487	KDM1A	0.0396546	1
ENSG00000124257	NEURL2	0.0395682	1
ENSG00000008869	HEATR5B	0.0395261	1
ENSG00000219435	CATSPERZ	0.039516	1
ENSG00000183474	GTF2H2C	0.0394646	1
ENSG00000234585	CCT6P3	0.0394289	1
ENSG00000256463	SALL3	0.039404	1
ENSG00000161267	BDH1	0.0393859	1
ENSG00000160808	MYL3	0.0393854	1
ENSG00000164818	DNAAF5	0.0393664	1
ENSG00000074842	MYDGF	0.0392436	1
ENSG00000101470	TNNC2	0.0391429	1
ENSG00000124535	WRNIP1	0.039135	1
ENSG00000254560	BBOX1-AS1	0.0391324	1
ENSG00000166965	RCCD1	0.0390773	1
ENSG00000163071	SPATA18	0.0390555	1
ENSG00000180747	SMG1P3	0.039031	1
ENSG00000182667	NTM	0.0389836	1
ENSG00000100575	TIMM9	0.0389721	1
ENSG00000095397	WHRN	0.0389444	1
ENSG00000128510	CPA4	0.0388449	1
ENSG00000135047	CTSL	0.0388241	1
ENSG00000014216	CAPN1	0.0387985	1
ENSG00000164219	PGGT1B	0.0387549	1
ENSG00000237290	LINC01343	0.0387292	1
ENSG00000116353	MECR	0.0387094	1
ENSG00000185658	BRWD1	0.0386896	1
ENSG00000125648	SLC25A23	0.0386699	1
ENSG00000100997	ABHD12	0.0386271	1
ENSG00000204946	ZNF783	0.0386254	1
ENSG00000132819	RBM38	0.038474	1
ENSG00000169203	NPIPB12	0.0384681	1
ENSG00000130177	CDC16	0.0384567	1
ENSG00000142230	SAE1	0.038443	1
ENSG00000185442	FAM174B	0.0384246	1
ENSG00000237037	NDUFA6-AS1	0.0384193	1
ENSG00000066923	STAG3	0.038378	1
ENSG00000225484	NUTM2B-AS1	0.0383185	1
ENSG00000198081	ZBTB14	0.0383018	1
ENSG00000103249	CLCN7	0.0382757	1
ENSG00000275004	ZNF280B	0.0382558	1
ENSG00000148429	USP6NL	0.0382554	1
ENSG00000160551	TAOK1	0.0382013	1
ENSG00000092094	OSGEP	0.0381721	1
ENSG00000175895	PLEKHF2	0.0380886	1
ENSG00000040341	STAU2	0.038073	1
ENSG00000111817	DSE	0.0380702	1
ENSG00000198910	L1CAM	0.0380382	1
ENSG00000275585	AC241377.2	0.0380255	1
ENSG00000279243	AP000769.3	0.0380072	1
ENSG00000181135	ZNF707	0.0379514	1
ENSG00000133246	PRAM1	0.0379307	1
ENSG00000136682	CBWD2	0.0377618	1
ENSG00000083814	ZNF671	0.0376662	1
ENSG00000223953	C1QTNF5	0.0376358	1
ENSG00000109046	WSB1	0.037567	1
ENSG00000007866	TEAD3	0.0375504	1
ENSG00000187742	SECISBP2	0.037392	1
ENSG00000163328	GPR155	0.0373752	1
ENSG00000135116	HRK	0.0372856	1
ENSG00000137168	PPIL1	0.0372781	1
ENSG00000104960	PTOV1	0.0372394	1
ENSG00000158769	F11R	0.0372312	1
ENSG00000101224	CDC25B	0.0372232	1
ENSG00000128973	CLN6	0.0371733	1
ENSG00000213593	TMX2	0.0371567	1
ENSG00000159884	CCDC107	0.0371539	1
ENSG00000105404	RABAC1	0.037121	1
ENSG00000285748	N/A	0.0370492	1
ENSG00000248371	LINC02056	0.0368128	1
ENSG00000185250	PPIL6	0.0367771	1
ENSG00000177483	RBM44	0.036753	1
ENSG00000261884	AC040162.1	0.0366839	1
ENSG00000204304	PBX2	0.0366535	1
ENSG00000143222	UFC1	0.0366276	1
ENSG00000101474	APMAP	0.0366223	1
ENSG00000113569	NUP155	0.0365607	1
ENSG00000267546	AC015802.4	0.0365315	1
ENSG00000151651	ADAM8	0.036518	1
ENSG00000138031	ADCY3	0.0364897	1
ENSG00000130377	ACSBG2	0.0364516	1
ENSG00000116106	EPHA4	0.0364375	1
ENSG00000239828	AC063944.1	0.0362568	1
ENSG00000198373	WWP2	0.036256	1
ENSG00000136243	NUPL2	0.0360938	1
ENSG00000235618	FAM21EP	0.036058	1
ENSG00000188092	GPR89B	0.0360537	1
ENSG00000114062	UBE3A	0.0360016	1
ENSG00000187239	FNBP1	0.0359704	1
ENSG00000111647	UHRF1BP1L	0.0358942	1
ENSG00000182263	FIGN	0.0358686	1
ENSG00000234860	AL162394.1	0.0358326	1
ENSG00000127528	KLF2	0.0357775	1
ENSG00000115816	CEBPZ	0.0356505	1
ENSG00000225968	ELFN1	0.0355907	1
ENSG00000171246	NPTX1	0.0355905	1
ENSG00000116478	HDAC1	0.0355694	1
ENSG00000184470	TXNRD2	0.0355158	1
ENSG00000152952	PLOD2	0.0354799	1
ENSG00000165804	ZNF219	0.0354758	1
ENSG00000258636	AL121821.1	0.035449	1
ENSG00000234883	MIR155HG	0.0354472	1
ENSG00000111218	PRMT8	0.0354159	1
ENSG00000179270	C2orf71	0.0353917	1
ENSG00000284954	AL662884.3	0.0353629	1
ENSG00000249159	AC091965.1	0.0352917	1
ENSG00000222009	BTBD19	0.035247	1
ENSG00000085224	ATRX	0.0352434	1
ENSG00000119574	ZBTB45	0.035204	1
ENSG00000136521	NDUFB5	0.0350798	1
ENSG00000100321	SYNGR1	0.0350742	1
ENSG00000171944	OR52A5	0.0350603	1
ENSG00000160766	GBAP1	0.0350152	1
ENSG00000105887	MTPN	0.0349885	1
ENSG00000124356	STAMBP	0.0349057	1
ENSG00000122359	ANXA11	0.0348846	1
ENSG00000005100	DHX33	0.0347811	1
ENSG00000055332	EIF2AK2	0.0347496	1
ENSG00000250062	AC104827.1	0.0347385	1
ENSG00000105750	ZNF85	0.0346756	1
ENSG00000070614	NDST1	0.0345395	1
ENSG00000070367	EXOC5	0.0345059	1
ENSG00000110786	PTPN5	0.0344211	1
ENSG00000196497	IPO4	0.034416	1
ENSG00000189362	NEMP2	0.0343898	1
ENSG00000148908	RGS10	0.0342926	1
ENSG00000113249	HAVCR1	0.0342815	1
ENSG00000133958	UNC79	0.0342346	1
ENSG00000027075	PRKCH	0.0342335	1
ENSG00000149295	DRD2	0.0342161	1
ENSG00000141971	MVB12A	0.0341961	1
ENSG00000080345	RIF1	0.0341656	1
ENSG00000160318	CLDND2	0.0341486	1
ENSG00000138050	THUMPD2	0.0341145	1
ENSG00000165355	FBXO33	0.034083	1
ENSG00000155016	CYP2U1	0.0339709	1
ENSG00000196090	PTPRT	0.033954	1
ENSG00000127990	SGCE	0.0339087	1
ENSG00000124120	TTPAL	0.0339063	1
ENSG00000179627	ZBTB42	0.0338945	1
ENSG00000276547	PCDHGB5	0.0337887	1
ENSG00000249550	LINC01234	0.0337812	1
ENSG00000150281	CTF1	0.0337006	1
ENSG00000011295	TTC19	0.0336254	1
ENSG00000152977	ZIC1	0.033619	1
ENSG00000243069	ARHGEF26-AS1	0.0334892	1
ENSG00000152942	RAD17	0.0334559	1
ENSG00000105373	NOP53	0.0333859	1
ENSG00000185634	SHC4	0.0333675	1
ENSG00000104763	ASAH1	0.0333625	1
ENSG00000121957	GPSM2	0.0333522	1
ENSG00000105939	ZC3HAV1	0.0333165	1
ENSG00000143553	SNAPIN	0.0332784	1
ENSG00000120215	MLANA	0.0332104	1
ENSG00000148143	ZNF462	0.0331705	1
ENSG00000153561	RMND5A	0.0331613	1
ENSG00000243789	JMJD7	0.0331299	1
ENSG00000108010	GLRX3	0.033029	1
ENSG00000258839	MC1R	0.0330265	1
ENSG00000170340	B3GNT2	0.0329293	1
ENSG00000020922	MRE11	0.0329149	1
ENSG00000110442	COMMD9	0.0329056	1
ENSG00000176681	LRRC37A	0.0328406	1
ENSG00000135372	NAT10	0.0328015	1
ENSG00000107262	BAG1	0.0327926	1
ENSG00000164296	TIGD6	0.0327841	1
ENSG00000198131	ZNF544	0.0326391	1
ENSG00000198467	TPM2	0.0326253	1
ENSG00000110203	FOLR3	0.0326066	1
ENSG00000132824	SERINC3	0.0326057	1
ENSG00000119509	INVS	0.0325964	1
ENSG00000135407	AVIL	0.032564	1
ENSG00000141522	ARHGDIA	0.0324918	1
ENSG00000103274	NUBP1	0.0324871	1
ENSG00000243478	AOX2P	0.0324753	1
ENSG00000225265	TAF1A-AS1	0.032472	1
ENSG00000141759	TXNL4A	0.0324713	1
ENSG00000103005	USB1	0.0323966	1
ENSG00000026652	AGPAT4	0.0323932	1
ENSG00000257522	AL133166.1	0.0322898	1
ENSG00000160161	CILP2	0.0322855	1
ENSG00000213160	KLHL23	0.0322366	1
ENSG00000187024	PTRH1	0.032076	1
ENSG00000111737	RAB35	0.0320508	1
ENSG00000198960	ARMCX6	0.0320177	1
ENSG00000235848	RMDN2-AS1	0.0319199	1
ENSG00000198040	ZNF84	0.0318586	1
ENSG00000116882	HAO2	0.0317931	1
ENSG00000182963	GJC1	0.0317635	1
ENSG00000255693	LINC02389	0.0317262	1
ENSG00000111669	TPI1	0.0315979	1
ENSG00000205730	ITPRIPL2	0.0315132	1
ENSG00000127663	KDM4B	0.0315124	1
ENSG00000114650	SCAP	0.0314533	1
ENSG00000105849	TWISTNB	0.0314343	1
ENSG00000124222	STX16	0.0313461	1
ENSG00000156219	ART3	0.03134	1
ENSG00000240707	LINC01168	0.0313129	1
ENSG00000126950	TMEM35A	0.0312687	1
ENSG00000142615	CELA2A	0.0312413	1
ENSG00000071894	CPSF1	0.0312353	1
ENSG00000148187	MRRF	0.0312318	1
ENSG00000248333	CDK11B	0.0312258	1
ENSG00000186732	MPPED1	0.031223	1
ENSG00000184719	RNLS	0.0311911	1
ENSG00000224792	AC097636.1	0.0311574	1
ENSG00000160219	GAB3	0.0311364	1
ENSG00000229972	IQCF3	0.031135	1
ENSG00000153363	LINC00467	0.031133	1
ENSG00000231185	SPRY4-AS1	0.031108	1
ENSG00000267523	AC008735.2	0.0310003	1
ENSG00000198920	KIAA0753	0.0309979	1
ENSG00000100836	PABPN1	0.0309699	1
ENSG00000216490	IFI30	0.0309366	1
ENSG00000129158	SERGEF	0.0308763	1
ENSG00000111605	CPSF6	0.0308546	1
ENSG00000136104	RNASEH2B	0.0307254	1
ENSG00000114744	COMMD2	0.0307248	1
ENSG00000123358	NR4A1	0.0306506	1
ENSG00000198707	CEP290	0.0306272	1
ENSG00000163145	C1QTNF7	0.0306173	1
ENSG00000226864	ATE1-AS1	0.0305656	1
ENSG00000124006	OBSL1	0.0304928	1
ENSG00000077549	CAPZB	0.0304704	1
ENSG00000185883	ATP6V0C	0.0304676	1
ENSG00000188735	TMEM120B	0.0304568	1
ENSG00000236830	CBR3-AS1	0.0304154	1
ENSG00000214575	CPEB1	0.0303429	1
ENSG00000152127	MGAT5	0.0303117	1
ENSG00000147118	ZNF182	0.0303005	1
ENSG00000124440	HIF3A	0.0302341	1
ENSG00000093010	COMT	0.0300896	1
ENSG00000171793	CTPS1	0.0300502	1
ENSG00000188186	LAMTOR4	0.0299272	1
ENSG00000066185	ZMYND12	0.0298647	1
ENSG00000215472	RPL17-C18orf32	0.0298226	1
ENSG00000100033	PRODH	0.0297723	1
ENSG00000287579	N/A	0.029706	1
ENSG00000286264	N/A	0.0296906	1
ENSG00000117569	PTBP2	0.0296806	1
ENSG00000116649	SRM	0.0296743	1
ENSG00000165959	CLMN	0.0296667	1
ENSG00000108961	RANGRF	0.0296548	1
ENSG00000174953	DHX36	0.0296519	1
ENSG00000137193	PIM1	0.0295704	1
ENSG00000196352	CD55	0.0294787	1
ENSG00000116809	ZBTB17	0.0294555	1
ENSG00000105711	SCN1B	0.0294421	1
ENSG00000140553	UNC45A	0.0294224	1
ENSG00000116132	PRRX1	0.0293915	1
ENSG00000276997	AL513314.2	0.0293859	1
ENSG00000170142	UBE2E1	0.0293814	1
ENSG00000176978	DPP7	0.0292998	1
ENSG00000221962	TMEM14EP	0.0292411	1
ENSG00000006282	SPATA20	0.029148	1
ENSG00000120910	PPP3CC	0.0291304	1
ENSG00000132196	HSD17B7	0.0291101	1
ENSG00000107833	NPM3	0.0290652	1
ENSG00000166888	STAT6	0.0289941	1
ENSG00000112659	CUL9	0.0289832	1
ENSG00000172731	LRRC20	0.0289257	1
ENSG00000215029	TCP11X2	0.0289223	1
ENSG00000185862	EVI2B	0.0288914	1
ENSG00000177000	MTHFR	0.0288254	1
ENSG00000198832	SELENOM	0.0288245	1
ENSG00000165246	NLGN4Y	0.0287805	1
ENSG00000111247	RAD51AP1	0.0287252	1
ENSG00000179168	GGN	0.0285938	1
ENSG00000176659	C20orf197	0.028583	1
ENSG00000138640	FAM13A	0.0285782	1
ENSG00000151632	AKR1C2	0.028564	1
ENSG00000231890	DARS-AS1	0.0285599	1
ENSG00000054967	RELT	0.0285531	1
ENSG00000241322	CDRT1	0.0285145	1
ENSG00000288674	N/A	0.0284059	1
ENSG00000196123	KIAA0895L	0.0283656	1
ENSG00000184271	POU6F1	0.028308	1
ENSG00000198015	MRPL42	0.0282743	1
ENSG00000116991	SIPA1L2	0.0282458	1
ENSG00000133318	RTN3	0.0282435	1
ENSG00000260971	AC119674.1	0.0282046	1
ENSG00000245281	AC124242.1	0.0281873	1
ENSG00000114646	CSPG5	0.0281839	1
ENSG00000070501	POLB	0.0281464	1
ENSG00000142273	CBLC	0.0281382	1
ENSG00000010219	DYRK4	0.0281009	1
ENSG00000125686	MED1	0.0280802	1
ENSG00000164949	GEM	0.0280319	1
ENSG00000275120	AC048382.5	0.0280151	1
ENSG00000162959	MEMO1	0.028005	1
ENSG00000165669	FAM204A	0.0279459	1
ENSG00000187630	DHRS4L2	0.0279138	1
ENSG00000065357	DGKA	0.027839	1
ENSG00000246174	KCTD21-AS1	0.0278166	1
ENSG00000156711	MAPK13	0.0278049	1
ENSG00000287646	N/A	0.0278005	1
ENSG00000181396	OGFOD3	0.0277209	1
ENSG00000160179	ABCG1	0.027673	1
ENSG00000107317	PTGDS	0.0276292	1
ENSG00000160211	G6PD	0.0275437	1
ENSG00000085449	WDFY1	0.0275153	1
ENSG00000239521	CASTOR3	0.0274978	1
ENSG00000240356	RPL23AP7	0.0274797	1
ENSG00000143569	UBAP2L	0.0274534	1
ENSG00000251655	PRB1	0.0274512	1
ENSG00000205937	RNPS1	0.0274215	1
ENSG00000022840	RNF10	0.0274099	1
ENSG00000203722	RAET1G	0.0273351	1
ENSG00000006283	CACNA1G	0.0273295	1
ENSG00000272047	GTF2H5	0.0273234	1
ENSG00000165731	RET	0.0272471	1
ENSG00000130827	PLXNA3	0.0272426	1
ENSG00000196338	NLGN3	0.0272243	1
ENSG00000110330	BIRC2	0.0272136	1
ENSG00000184867	ARMCX2	0.0271489	1
ENSG00000050327	ARHGEF5	0.0271232	1
ENSG00000236303	AL355500.1	0.0271002	1
ENSG00000114982	KANSL3	0.0270898	1
ENSG00000283199	C13orf46	0.0270517	1
ENSG00000167968	DNASE1L2	0.0270252	1
ENSG00000186951	PPARA	0.0270206	1
ENSG00000239415	AP001469.3	0.0270119	1
ENSG00000115459	ELMOD3	0.0270091	1
ENSG00000064225	ST3GAL6	0.0268208	1
ENSG00000204356	NELFE	0.0268124	1
ENSG00000267710	EDDM13	0.026788	1
ENSG00000273249	BX649632.1	0.0267186	1
ENSG00000176563	CNTD1	0.0266977	1
ENSG00000065882	TBC1D1	0.0266936	1
ENSG00000149328	GLB1L2	0.0266401	1
ENSG00000108953	YWHAE	0.0266316	1
ENSG00000145365	TIFA	0.0266312	1
ENSG00000006327	TNFRSF12A	0.0266164	1
ENSG00000189283	FHIT	0.0266104	1
ENSG00000105122	RASAL3	0.0266007	1
ENSG00000118785	SPP1	0.0265785	1
ENSG00000143612	C1orf43	0.0265143	1
ENSG00000215478	CES5AP1	0.0264522	1
ENSG00000003989	SLC7A2	0.0263461	1
ENSG00000178852	EFCAB13	0.0263111	1
ENSG00000115561	CHMP3	0.0262833	1
ENSG00000088986	DYNLL1	0.0262581	1
ENSG00000076706	MCAM	0.0262029	1
ENSG00000176371	ZSCAN2	0.0261503	1
ENSG00000235885	LINC01828	0.0260934	1
ENSG00000224957	LINC01266	0.026071	1
ENSG00000206195	DUXAP8	0.0260512	1
ENSG00000165525	NEMF	0.0260207	1
ENSG00000228723	SRGAP3-AS2	0.0260023	1
ENSG00000214855	APOC1P1	0.0259824	1
ENSG00000100364	KIAA0930	0.0259668	1
ENSG00000132604	TERF2	0.0259657	1
ENSG00000122912	SLC25A16	0.0259628	1
ENSG00000140943	MBTPS1	0.0259533	1
ENSG00000226312	CFLAR-AS1	0.0258897	1
ENSG00000072952	MRVI1	0.0258793	1
ENSG00000172717	FAM71D	0.0258723	1
ENSG00000249379	AL033397.2	0.0258671	1
ENSG00000224086	AC245452.1	0.0258657	1
ENSG00000141756	FKBP10	0.02584	1
ENSG00000139946	PELI2	0.0258299	1
ENSG00000145050	MANF	0.0258049	1
ENSG00000153179	RASSF3	0.0257749	1
ENSG00000139998	RAB15	0.025716	1
ENSG00000177807	KCNJ10	0.0256305	1
ENSG00000179119	SPTY2D1	0.0255468	1
ENSG00000104957	CCDC130	0.0255252	1
ENSG00000169660	HEXDC	0.0255105	1
ENSG00000150456	EEF1AKMT1	0.025475	1
ENSG00000177954	RPS27	0.0254449	1
ENSG00000182698	RESP18	0.025413	1
ENSG00000187535	IFT140	0.0254103	1
ENSG00000225619	MYT1L-AS1	0.0253962	1
ENSG00000224383	PRR29	0.0253679	1
ENSG00000062822	POLD1	0.0253449	1
ENSG00000254960	KIRREL3-AS2	0.0253184	1
ENSG00000265190	ANXA8	0.025287	1
ENSG00000258829	AC026888.1	0.0252503	1
ENSG00000166262	FAM227B	0.0252012	1
ENSG00000102575	ACP5	0.0251561	1
ENSG00000170537	TMC7	0.0251461	1
ENSG00000092758	COL9A3	0.025121	1
ENSG00000101193	GID8	0.0249344	1
ENSG00000152954	NRSN1	0.0249319	1
ENSG00000116580	GON4L	0.0249274	1
ENSG00000171863	RPS7	0.0248562	1
ENSG00000226747	AC007966.1	0.0248261	1
ENSG00000136156	ITM2B	0.0248111	1
ENSG00000269352	PTOV1-AS2	0.024799	1
ENSG00000130159	ECSIT	0.0247655	1
ENSG00000179240	GVQW3	0.0247019	1
ENSG00000101849	TBL1X	0.0246344	1
ENSG00000076351	SLC46A1	0.0245615	1
ENSG00000184203	PPP1R2	0.0245605	1
ENSG00000132680	KHDC4	0.024471	1
ENSG00000114127	XRN1	0.0243999	1
ENSG00000143258	USP21	0.0243882	1
ENSG00000227070	AC104170.1	0.0243782	1
ENSG00000180287	PLD5	0.0241826	1
ENSG00000211896	IGHG1	0.0241823	1
ENSG00000229043	AC091729.3	0.0241714	1
ENSG00000118495	PLAGL1	0.0241629	1
ENSG00000140479	PCSK6	0.0241329	1
ENSG00000112818	MEP1A	0.0241223	1
ENSG00000249158	PCDHA11	0.0241208	1
ENSG00000247708	STX18-AS1	0.0241124	1
ENSG00000178685	PARP10	0.0240974	1
ENSG00000174989	FBXW8	0.0240607	1
ENSG00000183569	SERHL2	0.0239922	1
ENSG00000005108	THSD7A	0.0239697	1
ENSG00000187091	PLCD1	0.0239522	1
ENSG00000185621	LMLN	0.0239487	1
ENSG00000240225	ZNF542P	0.0239446	1
ENSG00000077238	IL4R	0.0239336	1
ENSG00000140511	HAPLN3	0.0239282	1
ENSG00000204397	CARD16	0.0238595	1
ENSG00000143774	GUK1	0.0238382	1
ENSG00000153094	BCL2L11	0.0238271	1
ENSG00000149313	AASDHPPT	0.0238192	1
ENSG00000126215	XRCC3	0.0237743	1

## Sheet: DLPFC NDC Vs LBD
Gene	Symbol	p-value	Adjusted p-value
ENSG00000151353	TMEM18	7.23188e-16	3.81301e-11
ENSG00000167110	GOLGA2	7.8035e-12	2.0572e-07
ENSG00000085733	CTTN	3.49522e-10	6.14284e-06
ENSG00000136002	ARHGEF4	7.52958e-10	9.92493e-06
ENSG00000129946	SHC2	2.18604e-09	2.30518e-05
ENSG00000253649	PRSS51	5.9631e-09	5.24007e-05
ENSG00000104946	TBC1D17	8.63717e-09	5.69243e-05
ENSG00000108883	EFTUD2	8.08633e-09	5.69243e-05
ENSG00000107281	NPDC1	1.47033e-08	8.61368e-05
ENSG00000132535	DLG4	2.3123e-08	0.000121916
ENSG00000283183	AC116565.2	2.70399e-08	0.000129607
ENSG00000197622	CDC42SE1	4.37004e-08	0.000192009
ENSG00000110717	NDUFS8	7.41742e-08	0.000279345
ENSG00000126457	PRMT1	7.21398e-08	0.000279345
ENSG00000124181	PLCG1	1.31883e-07	0.000409032
ENSG00000114867	EIF4G1	1.31739e-07	0.000409032
ENSG00000186432	KPNA4	1.26869e-07	0.000409032
ENSG00000134533	RERG	1.45527e-07	0.000426272
ENSG00000148606	POLR3A	1.78449e-07	0.000495195
ENSG00000070761	CFAP20	2.54993e-07	0.000672225
ENSG00000165802	NSMF	2.75636e-07	0.000692043
ENSG00000146122	DAAM2	3.28363e-07	0.000752736
ENSG00000023191	RNH1	3.14441e-07	0.000752736
ENSG00000076344	RGS11	4.21465e-07	0.000854683
ENSG00000225830	ERCC6	4.11723e-07	0.000854683
ENSG00000092841	MYL6	4.07178e-07	0.000854683
ENSG00000154122	ANKH	6.52298e-07	0.00127379
ENSG00000227706	AL713998.1	7.7927e-07	0.00146739
ENSG00000224712	NPIPA3	9.86064e-07	0.00179277
ENSG00000204516	MICB	1.0504e-06	0.00184609
ENSG00000180488	MIGA1	1.31409e-06	0.00223501
ENSG00000142149	HUNK	1.96357e-06	0.00323529
ENSG00000102760	RGCC	2.23092e-06	0.00345956
ENSG00000105290	APLP1	2.22768e-06	0.00345956
ENSG00000213366	GSTM2	2.85452e-06	0.00430013
ENSG00000109738	GLRB	2.96252e-06	0.00433886
ENSG00000157107	FCHO2	3.21118e-06	0.00457593
ENSG00000010810	FYN	3.95378e-06	0.00521158
ENSG00000131269	ABCB7	3.88696e-06	0.00521158
ENSG00000140367	UBE2Q2	3.79655e-06	0.00521158
ENSG00000069020	MAST4	4.98866e-06	0.0064153
ENSG00000108100	CCNY	5.40716e-06	0.00663005
ENSG00000165475	CRYL1	5.30496e-06	0.00663005
ENSG00000167861	HID1	6.01982e-06	0.00721353
ENSG00000116251	RPL22	7.27558e-06	0.00852455
ENSG00000138002	IFT172	7.83202e-06	0.00878602
ENSG00000073008	PVR	7.73457e-06	0.00878602
ENSG00000135919	SERPINE2	8.16803e-06	0.00897207
ENSG00000182518	FAM104B	9.73584e-06	0.010476
ENSG00000198707	CEP290	9.96082e-06	0.0105037
ENSG00000285517	N/A	1.05904e-05	0.0109486
ENSG00000236756	DNAJC9-AS1	1.09105e-05	0.0110626
ENSG00000134291	TMEM106C	1.189e-05	0.0118283
ENSG00000106245	BUD31	1.42013e-05	0.013866
ENSG00000165186	PTCHD1	1.4832e-05	0.0139646
ENSG00000012660	ELOVL5	1.47556e-05	0.0139646
ENSG00000013441	CLK1	1.61252e-05	0.0149158
ENSG00000148341	SH3GLB2	1.66743e-05	0.0151578
ENSG00000274602	PI4KAP1	1.7091e-05	0.0152733
ENSG00000071243	ING3	1.88614e-05	0.0163027
ENSG00000143537	ADAM15	1.86784e-05	0.0163027
ENSG00000140280	LYSMD2	2.09558e-05	0.017264
ENSG00000169169	CPT1C	2.0762e-05	0.017264
ENSG00000197756	RPL37A	2.03873e-05	0.017264
ENSG00000160193	WDR4	2.3761e-05	0.0192738
ENSG00000250166	AC087241.1	2.53011e-05	0.0202121
ENSG00000099622	CIRBP	2.92474e-05	0.0230159
ENSG00000149527	PLCH2	3.30006e-05	0.0245064
ENSG00000103496	STX4	3.28368e-05	0.0245064
ENSG00000119403	PHF19	3.23404e-05	0.0245064
ENSG00000138050	THUMPD2	3.16708e-05	0.0245064
ENSG00000147649	MTDH	3.50196e-05	0.0252933
ENSG00000185236	RAB11B	3.49938e-05	0.0252933
ENSG00000269707	AC018730.2	3.90076e-05	0.0277929
ENSG00000147394	ZNF185	4.70836e-05	0.0330998
ENSG00000175634	RPS6KB2	5.01831e-05	0.0348145
ENSG00000088833	NSFL1C	5.2207e-05	0.0348432
ENSG00000116266	STXBP3	5.16941e-05	0.0348432
ENSG00000250903	GMDS-AS1	5.08862e-05	0.0348432
ENSG00000105983	LMBR1	5.54047e-05	0.0356245
ENSG00000135912	TTLL4	5.48172e-05	0.0356245
ENSG00000126254	RBM42	5.48055e-05	0.0356245
ENSG00000267228	AC012254.2	5.87448e-05	0.036439
ENSG00000173163	COMMD1	5.84432e-05	0.036439
ENSG00000173715	C11orf80	5.73949e-05	0.036439
ENSG00000164970	FAM219A	6.31533e-05	0.0369973
ENSG00000105186	ANKRD27	6.28937e-05	0.0369973
ENSG00000011332	DPF1	6.23688e-05	0.0369973
ENSG00000113356	POLR3G	6.16002e-05	0.0369973
ENSG00000159314	ARHGAP27	6.10779e-05	0.0369973
ENSG00000074356	NCBP3	6.61293e-05	0.038315
ENSG00000011465	DCN	6.8105e-05	0.0386111
ENSG00000171643	S100Z	6.74292e-05	0.0386111
ENSG00000161677	JOSD2	7.4288e-05	0.0416685
ENSG00000240499	AC004594.1	7.98348e-05	0.0443083
ENSG00000196132	MYT1	8.60079e-05	0.0472372
ENSG00000183431	SF3A3	8.77787e-05	0.0477127
ENSG00000068878	PSME4	9.26847e-05	0.0498653
ENSG00000149090	PAMR1	9.45739e-05	0.0503678
ENSG00000128564	VGF	0.000101862	0.0537067
ENSG00000171798	KNDC1	0.000105684	0.0546295
ENSG00000225783	MIAT	0.000105352	0.0546295
ENSG00000135299	ANKRD6	0.00010694	0.0547419
ENSG00000160410	SHKBP1	0.000112996	0.0572857
ENSG00000008382	MPND	0.000116286	0.0578415
ENSG00000287338	N/A	0.000116018	0.0578415
ENSG00000117262	GPR89A	0.000142481	0.0689204
ENSG00000145979	TBC1D7	0.000142171	0.0689204
ENSG00000114796	KLHL24	0.000141631	0.0689204
ENSG00000214940	NPIPA8	0.000149849	0.0718254
ENSG00000144645	OSBPL10	0.000158716	0.07539
ENSG00000175467	SART1	0.000160393	0.0755062
ENSG00000139192	TAPBPL	0.00016359	0.0756602
ENSG00000156787	TBC1D31	0.000162371	0.0756602
ENSG00000128512	DOCK4	0.000167066	0.0765959
ENSG00000166441	RPL27A	0.000171544	0.077971
ENSG00000256525	POLG2	0.0001751	0.0789074
ENSG00000211452	DIO1	0.000177785	0.0794385
ENSG00000036530	CYP46A1	0.000183822	0.0807669
ENSG00000100726	TELO2	0.000182764	0.0807669
ENSG00000285043	ALDOA	0.000194648	0.0821024
ENSG00000230054	TEX53	0.000193492	0.0821024
ENSG00000129515	SNX6	0.000193434	0.0821024
ENSG00000229833	PET100	0.000192744	0.0821024
ENSG00000175899	A2M	0.000191084	0.0821024
ENSG00000163531	NFASC	0.000206199	0.0862845
ENSG00000173389	IQCF1	0.000208243	0.0864535
ENSG00000124570	SERPINB6	0.00021869	0.0900813
ENSG00000228242	AC093495.1	0.000221282	0.0904427
ENSG00000137166	FOXP4	0.000224717	0.09114
ENSG00000177599	ZNF491	0.000233576	0.0932978
ENSG00000015592	STMN4	0.000233155	0.0932978
ENSG00000214338	SOGA3	0.000246562	0.0977443
ENSG00000248714	AC091180.2	0.000252012	0.099159
ENSG00000167785	ZNF558	0.000262117	0.102371
ENSG00000173253	DMRT2	0.000268743	0.104187
ENSG00000186523	FAM86B1	0.000275431	0.106001
ENSG00000196924	FLNA	0.000285696	0.108369
ENSG00000222020	AC062017.1	0.000285221	0.108369
ENSG00000235652	AL356599.1	0.000296918	0.111822
ENSG00000118873	RAB3GAP2	0.000306523	0.113017
ENSG00000177595	PIDD1	0.000305482	0.113017
ENSG00000186340	THBS2	0.000304205	0.113017
ENSG00000176601	MAP3K19	0.000319801	0.116286
ENSG00000213593	TMX2	0.000319795	0.116286
ENSG00000250132	AC004803.1	0.000333667	0.119677
ENSG00000105819	PMPCB	0.000333165	0.119677
ENSG00000149182	ARFGAP2	0.000363308	0.12856
ENSG00000110697	PITPNM1	0.000363241	0.12856
ENSG00000162910	MRPL55	0.000366518	0.128831
ENSG00000157837	SPPL3	0.000398153	0.134568
ENSG00000160200	CBS	0.000397228	0.134568
ENSG00000168876	ANKRD49	0.000395777	0.134568
ENSG00000120915	EPHX2	0.000394273	0.134568
ENSG00000179195	ZNF664	0.000389825	0.134568
ENSG00000238276	AL354863.1	0.000386754	0.134568
ENSG00000102858	MGRN1	0.000412286	0.138457
ENSG00000228794	LINC01128	0.000421895	0.139028
ENSG00000127530	OR7C1	0.000420041	0.139028
ENSG00000137210	TMEM14B	0.000418824	0.139028
ENSG00000114904	NEK4	0.000437487	0.142386
ENSG00000288573	N/A	0.000435772	0.142386
ENSG00000168952	STXBP6	0.000443049	0.142438
ENSG00000186732	MPPED1	0.00044124	0.142438
ENSG00000105339	DENND3	0.000446064	0.142538
ENSG00000112972	HMGCS1	0.000453121	0.143921
ENSG00000067208	EVI5	0.000479668	0.144517
ENSG00000120555	SEPT7P9	0.00047931	0.144517
ENSG00000140488	CELF6	0.000478077	0.144517
ENSG00000164398	ACSL6	0.000471494	0.144517
ENSG00000130768	SMPDL3B	0.00047118	0.144517
ENSG00000113108	APBB3	0.000467137	0.144517
ENSG00000185448	FAM47A	0.00046344	0.144517
ENSG00000214043	LINC02347	0.000463116	0.144517
ENSG00000114316	USP4	0.000458019	0.144517
ENSG00000185837	HDHD5-AS1	0.000495052	0.146638
ENSG00000138796	HADH	0.000494865	0.146638
ENSG00000134779	TPGS2	0.000492314	0.146638
ENSG00000058335	RASGRF1	0.000503234	0.147406
ENSG00000240204	SMKR1	0.000502213	0.147406
ENSG00000221857	AC020907.2	0.00051569	0.15022
ENSG00000182196	ARL6IP4	0.000519774	0.150577
ENSG00000100226	GTPBP1	0.000526316	0.150815
ENSG00000172348	RCAN2	0.000526051	0.150815
ENSG00000227733	AC239809.3	0.000539489	0.153754
ENSG00000171928	TVP23B	0.000542661	0.153827
ENSG00000168826	ZBTB49	0.000554548	0.155524
ENSG00000168917	SLC35G2	0.000552252	0.155524
ENSG00000113240	CLK4	0.000570195	0.159066
ENSG00000183117	CSMD1	0.000579642	0.160851
ENSG00000158417	EIF5B	0.000582705	0.160854
ENSG00000006042	TMEM98	0.000588905	0.161719
ENSG00000042286	AIFM2	0.00060494	0.16441
ENSG00000129158	SERGEF	0.000602261	0.16441
ENSG00000161249	DMKN	0.000611257	0.165275
ENSG00000105701	FKBP8	0.000617561	0.166127
ENSG00000148335	NTMT1	0.000625136	0.167311
ENSG00000182621	PLCB1	0.00063789	0.168164
ENSG00000119185	ITGB1BP1	0.00063476	0.168164
ENSG00000107521	HPS1	0.000633862	0.168164
ENSG00000167972	ABCA3	0.000652774	0.171231
ENSG00000118705	RPN2	0.000668921	0.172043
ENSG00000262468	LINC01569	0.00066852	0.172043
ENSG00000111863	ADTRP	0.000668284	0.172043
ENSG00000108924	HLF	0.000664429	0.172043
ENSG00000101096	NFATC2	0.000672673	0.172168
ENSG00000174125	TLR1	0.000680293	0.173278
ENSG00000075239	ACAT1	0.000690779	0.175102
ENSG00000154678	PDE1C	0.000723476	0.182513
ENSG00000148180	GSN	0.000760591	0.187393
ENSG00000242686	AC107464.1	0.000757852	0.187393
ENSG00000140455	USP3	0.00075627	0.187393
ENSG00000145808	ADAMTS19	0.000754471	0.187393
ENSG00000176105	YES1	0.000752499	0.187393
ENSG00000121716	PILRB	0.000775719	0.190232
ENSG00000163319	MRPS18C	0.000803585	0.191715
ENSG00000131508	UBE2D2	0.000802738	0.191715
ENSG00000249637	AC008438.1	0.000799724	0.191715
ENSG00000174669	SLC29A2	0.000799593	0.191715
ENSG00000185619	PCGF3	0.000793661	0.191715
ENSG00000123600	METTL8	0.000790268	0.191715
ENSG00000187678	SPRY4	0.000827746	0.19659
ENSG00000132016	C19orf57	0.000845878	0.199995
ENSG00000086666	ZFAND6	0.000851649	0.200461
ENSG00000089154	GCN1	0.000873077	0.204591
ENSG00000110888	CAPRIN2	0.000879823	0.20526
ENSG00000151012	SLC7A11	0.000886763	0.205967
ENSG00000071894	CPSF1	0.000906517	0.207809
ENSG00000128191	DGCR8	0.000904639	0.207809
ENSG00000187764	SEMA4D	0.000902664	0.207809
ENSG00000003393	ALS2	0.000911495	0.208046
ENSG00000162650	ATXN7L2	0.00093012	0.211382
ENSG00000263878	DLGAP1-AS4	0.000939838	0.212674
ENSG00000114115	RBP1	0.000953042	0.21474
ENSG00000232884	AF127936.2	0.000966134	0.215845
ENSG00000108840	HDAC5	0.000965372	0.215845
ENSG00000127483	HP1BP3	0.000974558	0.216808
ENSG00000130779	CLIP1	0.000995669	0.216928
ENSG00000251170	AC004052.1	0.000994651	0.216928
ENSG00000099330	OCEL1	0.000994097	0.216928
ENSG00000257126	FOXG1-AS1	0.000988221	0.216928
ENSG00000249158	PCDHA11	0.000985623	0.216928
ENSG00000141522	ARHGDIA	0.00101537	0.219408
ENSG00000132199	ENOSF1	0.00101192	0.219408
ENSG00000157796	WDR19	0.00102972	0.221601
ENSG00000102387	TAF7L	0.0010346	0.221746
ENSG00000130725	UBE2M	0.00104343	0.222731
ENSG00000227863	AC002383.1	0.00105177	0.223608
ENSG00000066427	ATXN3	0.00106757	0.226055
ENSG00000120328	PCDHB12	0.00110742	0.227194
ENSG00000164830	OXR1	0.00110708	0.227194
ENSG00000224940	PRRT4	0.00110466	0.227194
ENSG00000130204	TOMM40	0.00110142	0.227194
ENSG00000149600	COMMD7	0.00109957	0.227194
ENSG00000185347	TEDC1	0.00109475	0.227194
ENSG00000178927	C17orf62	0.00108942	0.227194
ENSG00000133878	DUSP26	0.00108723	0.227194
ENSG00000166333	ILK	0.00113137	0.230314
ENSG00000070047	PHRF1	0.00112877	0.230314
ENSG00000006831	ADIPOR2	0.00113608	0.230383
ENSG00000213983	AP1G2	0.00114451	0.231203
ENSG00000148019	CEP78	0.00115275	0.231981
ENSG00000159685	CHCHD6	0.00117571	0.234808
ENSG00000138660	AP1AR	0.00117262	0.234808
ENSG00000163075	CFAP221	0.00118925	0.234843
ENSG00000183963	SMTN	0.00118734	0.234843
ENSG00000229808	AL391825.1	0.00118061	0.234843
ENSG00000141867	BRD4	0.00120543	0.237151
ENSG00000196139	AKR1C3	0.0012335	0.241771
ENSG00000196562	SULF2	0.00125199	0.241799
ENSG00000100567	PSMA3	0.00124981	0.241799
ENSG00000173890	GPR160	0.00124292	0.241799
ENSG00000162889	MAPKAPK2	0.00124122	0.241799
ENSG00000112759	SLC29A1	0.00126974	0.243445
ENSG00000122884	P4HA1	0.00126524	0.243445
ENSG00000089123	TASP1	0.00128942	0.246322
ENSG00000106263	EIF3B	0.00131506	0.250312
ENSG00000134107	BHLHE40	0.00135173	0.253629
ENSG00000174099	MSRB3	0.00135136	0.253629
ENSG00000063127	SLC6A16	0.00134823	0.253629
ENSG00000147133	TAF1	0.00134644	0.253629
ENSG00000198780	FAM169A	0.00137941	0.257906
ENSG00000110492	MDK	0.00139108	0.259168
ENSG00000176890	TYMS	0.00140238	0.260354
ENSG00000264968	AC090844.2	0.00142159	0.262994
ENSG00000232682	AL592430.1	0.00142662	0.263002
ENSG00000151715	TMEM45B	0.00146046	0.266446
ENSG00000196860	TOMM20L	0.00146007	0.266446
ENSG00000065000	AP3D1	0.00145201	0.266446
ENSG00000177868	SVBP	0.00146737	0.266783
ENSG00000226145	KRT16P6	0.00149077	0.270106
ENSG00000003989	SLC7A2	0.00151592	0.273721
ENSG00000116584	ARHGEF2	0.00154143	0.274568
ENSG00000023228	NDUFS1	0.00153974	0.274568
ENSG00000171940	ZNF217	0.00153188	0.274568
ENSG00000148700	ADD3	0.00152908	0.274568
ENSG00000130363	RSPH3	0.00154961	0.275095
ENSG00000094975	SUCO	0.00157567	0.278783
ENSG00000106624	AEBP1	0.0016068	0.28334
ENSG00000184056	VPS33B	0.00162219	0.2851
ENSG00000203756	TMEM244	0.00163317	0.286076
ENSG00000187325	TAF9B	0.00165095	0.287281
ENSG00000167978	SRRM2	0.00164584	0.287281
ENSG00000164305	CASP3	0.00168342	0.29006
ENSG00000174851	YIF1A	0.00167854	0.29006
ENSG00000267169	AC022098.1	0.00167837	0.29006
ENSG00000066629	EML1	0.00172334	0.29501
ENSG00000267673	FDX2	0.00172254	0.29501
ENSG00000167701	GPT	0.00174828	0.298311
ENSG00000151148	UBE3B	0.00177682	0.30123
ENSG00000188735	TMEM120B	0.00177632	0.30123
ENSG00000133401	PDZD2	0.00181374	0.306504
ENSG00000038219	BOD1L1	0.00185972	0.310297
ENSG00000243989	ACY1	0.00185885	0.310297
ENSG00000141577	CEP131	0.00185407	0.310297
ENSG00000140374	ETFA	0.00185395	0.310297
ENSG00000005884	ITGA3	0.00186571	0.310315
ENSG00000130511	SSBP4	0.00190041	0.313121
ENSG00000183760	ACP7	0.00190022	0.313121
ENSG00000133063	CHIT1	0.00189328	0.313121
ENSG00000117859	OSBPL9	0.00190864	0.313499
ENSG00000071054	MAP4K4	0.00192265	0.31482
ENSG00000118363	SPCS2	0.00194321	0.317201
ENSG00000079435	LIPE	0.00201941	0.317832
ENSG00000144504	ANKMY1	0.00201913	0.317832
ENSG00000162572	SCNN1D	0.00201893	0.317832
ENSG00000100906	NFKBIA	0.00200468	0.317832
ENSG00000248278	SUMO2P17	0.00199757	0.317832
ENSG00000072803	FBXW11	0.00198958	0.317832
ENSG00000260851	AC010542.3	0.00198748	0.317832
ENSG00000132254	ARFIP2	0.00197933	0.317832
ENSG00000009780	FAM76A	0.00197187	0.317832
ENSG00000204934	ATP6V0E2-AS1	0.00197056	0.317832
ENSG00000143632	ACTA1	0.0019657	0.317832
ENSG00000213463	SYNJ2BP	0.00196224	0.317832
ENSG00000213433	RPLP1P6	0.00205796	0.322934
ENSG00000245526	LINC00461	0.00207733	0.323089
ENSG00000196576	PLXNB2	0.0020742	0.323089
ENSG00000083807	SLC27A5	0.00206766	0.323089
ENSG00000143376	SNX27	0.00209921	0.323629
ENSG00000204822	MRPL53	0.00209333	0.323629
ENSG00000176953	NFATC2IP	0.0020889	0.323629
ENSG00000011426	ANLN	0.00215037	0.329588
ENSG00000215041	NEURL4	0.00214783	0.329588
ENSG00000076662	ICAM3	0.00216703	0.331179
ENSG00000188707	ZBED6CL	0.00222407	0.336
ENSG00000196422	PPP1R26	0.00221957	0.336
ENSG00000005194	CIAPIN1	0.00221822	0.336
ENSG00000243943	ZNF512	0.00221156	0.336
ENSG00000144362	PHOSPHO2	0.00224626	0.338383
ENSG00000029153	ARNTL2	0.00226526	0.339306
ENSG00000105879	CBLL1	0.00226331	0.339306
ENSG00000163755	HPS3	0.0023117	0.342372
ENSG00000244274	DBNDD2	0.00230895	0.342372
ENSG00000100129	EIF3L	0.00230469	0.342372
ENSG00000226763	SRRM5	0.00229792	0.342372
ENSG00000154518	ATP5MC3	0.00238364	0.349105
ENSG00000171204	TMEM126B	0.00237961	0.349105
ENSG00000146540	C7orf50	0.00237452	0.349105
ENSG00000214562	NUTM2D	0.00237374	0.349105
ENSG00000228016	RAPGEF4-AS1	0.00239733	0.350137
ENSG00000071626	DAZAP1	0.00241398	0.351594
ENSG00000136895	GARNL3	0.0024211	0.35166
ENSG00000225472	AL136366.1	0.00244214	0.352772
ENSG00000067177	PHKA1	0.00243644	0.352772
ENSG00000229249	LINC00446	0.00247697	0.352968
ENSG00000184887	BTBD6	0.00247384	0.352968
ENSG00000018408	WWTR1	0.0024733	0.352968
ENSG00000177646	ACAD9	0.00246061	0.352968
ENSG00000143256	PFDN2	0.0024576	0.352968
ENSG00000253972	MAL2-AS1	0.00255276	0.359877
ENSG00000040531	CTNS	0.00254761	0.359877
ENSG00000127124	HIVEP3	0.00253934	0.359877
ENSG00000116095	PLEKHA3	0.00253714	0.359877
ENSG00000277791	PSMB3	0.00258808	0.360043
ENSG00000115415	STAT1	0.00258206	0.360043
ENSG00000228839	PIK3IP1-AS1	0.00257927	0.360043
ENSG00000129353	SLC44A2	0.00257888	0.360043
ENSG00000259604	AC015712.4	0.00257012	0.360043
ENSG00000101132	PFDN4	0.00259865	0.360562
ENSG00000079150	FKBP7	0.00262334	0.363033
ENSG00000184990	SIVA1	0.00264176	0.364625
ENSG00000183426	NPIPA1	0.0026556	0.365579
ENSG00000173421	CCDC36	0.00269379	0.368909
ENSG00000131797	CLUHP3	0.00268759	0.368909
ENSG00000175764	TTLL11	0.00273336	0.370479
ENSG00000108433	GOSR2	0.00272775	0.370479
ENSG00000116703	PDC	0.00272482	0.370479
ENSG00000166927	MS4A7	0.00272057	0.370479
ENSG00000165914	TTC7B	0.00275576	0.372558
ENSG00000169223	LMAN2	0.00277778	0.373618
ENSG00000272645	GTF2IP20	0.00277555	0.373618
ENSG00000171885	AQP4	0.00279968	0.373704
ENSG00000085433	WDR47	0.00279278	0.373704
ENSG00000134900	TPP2	0.00279078	0.373704
ENSG00000233355	CHRM3-AS2	0.00281006	0.374142
ENSG00000163389	POGLUT1	0.00284521	0.377869
ENSG00000288602	N/A	0.00294708	0.390414
ENSG00000147789	ZNF7	0.00298897	0.394971
ENSG00000142039	CCDC97	0.00299789	0.395159
ENSG00000130733	YIPF2	0.00301414	0.396311
ENSG00000164530	PI16	0.00302666	0.396967
ENSG00000287670	N/A	0.00303626	0.397237
ENSG00000245248	USP2-AS1	0.00309049	0.402336
ENSG00000154640	BTG3	0.0030847	0.402336
ENSG00000170959	DCDC1	0.00313708	0.407395
ENSG00000128604	IRF5	0.00314888	0.407923
ENSG00000079974	RABL2B	0.00316066	0.408445
ENSG00000121753	ADGRB2	0.00318661	0.40979
ENSG00000075340	ADD2	0.00318458	0.40979
ENSG00000263001	GTF2I	0.00327791	0.412477
ENSG00000168769	TET2	0.00327149	0.412477
ENSG00000178026	LRRC75B	0.00327045	0.412477
ENSG00000118181	RPS25	0.00327024	0.412477
ENSG00000139636	LMBR1L	0.00326636	0.412477
ENSG00000042753	AP2S1	0.00325628	0.412477
ENSG00000204272	NBDY	0.00323978	0.412477
ENSG00000144524	COPS7B	0.00323289	0.412477
ENSG00000197713	RPE	0.00322621	0.412477
ENSG00000214021	TTLL3	0.00334052	0.412479
ENSG00000286891	N/A	0.00333486	0.412479
ENSG00000079805	DNM2	0.0033317	0.412479
ENSG00000197599	CCDC154	0.00332924	0.412479
ENSG00000119401	TRIM32	0.00332792	0.412479
ENSG00000159899	NPR2	0.00332403	0.412479
ENSG00000173480	ZNF417	0.00331173	0.412479
ENSG00000102225	CDK16	0.00329527	0.412479
ENSG00000163879	DNALI1	0.00335375	0.413145
ENSG00000136682	CBWD2	0.00339724	0.417528
ENSG00000120616	EPC1	0.0034278	0.420304
ENSG00000124788	ATXN1	0.00343775	0.420547
ENSG00000126216	TUBGCP3	0.00349717	0.426825
ENSG00000161647	MPP3	0.0035732	0.431115
ENSG00000137106	GRHPR	0.00356653	0.431115
ENSG00000111817	DSE	0.00356421	0.431115
ENSG00000151779	NBAS	0.00355995	0.431115
ENSG00000185158	LRRC37B	0.00355678	0.431115
ENSG00000188092	GPR89B	0.00358976	0.432123
ENSG00000168310	IRF2	0.00361262	0.433884
ENSG00000254485	AC026191.1	0.00368898	0.442049
ENSG00000138134	STAMBPL1	0.0037099	0.443548
ENSG00000101236	RNF24	0.00372969	0.443901
ENSG00000177225	GATD1	0.00372897	0.443901
ENSG00000245060	LINC00847	0.00374821	0.4451
ENSG00000119965	C10orf88	0.00381746	0.451291
ENSG00000186472	PCLO	0.00381533	0.451291
ENSG00000186017	ZNF566	0.00383072	0.451845
ENSG00000239665	AL157392.3	0.00386156	0.453454
ENSG00000188786	MTF1	0.00385831	0.453454
ENSG00000134899	ERCC5	0.00395671	0.457494
ENSG00000125611	CHCHD5	0.00394949	0.457494
ENSG00000139116	KIF21A	0.00394185	0.457494
ENSG00000108039	XPNPEP1	0.00393392	0.457494
ENSG00000145868	FBXO38	0.00393144	0.457494
ENSG00000151500	THYN1	0.00393043	0.457494
ENSG00000189410	SH2D5	0.0039136	0.457494
ENSG00000123064	DDX54	0.00397413	0.458504
ENSG00000133661	SFTPD	0.0039873	0.459018
ENSG00000082212	ME2	0.00403994	0.464065
ENSG00000143321	HDGF	0.00407966	0.465584
ENSG00000249590	AC004832.3	0.0040754	0.465584
ENSG00000155846	PPARGC1B	0.0040746	0.465584
ENSG00000148498	PARD3	0.00412397	0.468612
ENSG00000103245	NARFL	0.00412162	0.468612
ENSG00000260643	AC092718.3	0.00414088	0.469522
ENSG00000160868	CYP3A4	0.00419237	0.470303
ENSG00000175104	TRAF6	0.00419001	0.470303
ENSG00000100731	PCNX1	0.00418964	0.470303
ENSG00000148358	GPR107	0.00418608	0.470303
ENSG00000161265	U2AF1L4	0.00417788	0.470303
ENSG00000124785	NRN1	0.00430854	0.48027
ENSG00000104472	CHRAC1	0.00430122	0.48027
ENSG00000100321	SYNGR1	0.00429208	0.48027
ENSG00000141295	SCRN2	0.00436543	0.483544
ENSG00000235687	LINC00993	0.00435862	0.483544
ENSG00000154265	ABCA5	0.00435537	0.483544
ENSG00000158006	PAFAH2	0.00440588	0.487002
ENSG00000197013	ZNF429	0.00442776	0.487377
ENSG00000135596	MICAL1	0.00442349	0.487377
ENSG00000176894	PXMP2	0.00444599	0.488365
ENSG00000168267	PTF1A	0.00453089	0.496656
ENSG00000173085	COQ2	0.00455267	0.498007
ENSG00000051108	HERPUD1	0.00458309	0.500297
ENSG00000142235	LMTK3	0.00463321	0.503683
ENSG00000249249	AC010226.1	0.00462836	0.503683
ENSG00000255346	NOX5	0.00466091	0.505651
ENSG00000278903	CU633906.2	0.00472813	0.510841
ENSG00000142920	AZIN2	0.00472234	0.510841
ENSG00000153898	MCOLN2	0.00478501	0.512783
ENSG00000040633	PHF23	0.00478426	0.512783
ENSG00000173531	MST1	0.00477955	0.512783
ENSG00000121741	ZMYM2	0.00477953	0.512783
ENSG00000033867	SLC4A7	0.0047955	0.512865
ENSG00000060642	PIGV	0.00480713	0.513069
ENSG00000166317	SYNPO2L	0.00484003	0.514497
ENSG00000087111	PIGS	0.00483935	0.514497
ENSG00000237094	AL732372.2	0.00485499	0.515049
ENSG00000163636	PSMD6	0.00489673	0.518434
ENSG00000256087	ZNF432	0.00492447	0.520327
ENSG00000041982	TNC	0.0049346	0.520353
ENSG00000127774	EMC6	0.00508774	0.535431
ENSG00000234684	SDCBP2-AS1	0.00513511	0.5372
ENSG00000062716	VMP1	0.00513252	0.5372
ENSG00000138750	NUP54	0.00513029	0.5372
ENSG00000182552	RWDD4	0.00516694	0.53946
ENSG00000174013	FBXO45	0.00520162	0.542007
ENSG00000232112	TMA7	0.00526633	0.545515
ENSG00000182095	TNRC18	0.00525871	0.545515
ENSG00000118785	SPP1	0.0052547	0.545515
ENSG00000101846	STS	0.00542154	0.545517
ENSG00000143442	POGZ	0.00541265	0.545517
ENSG00000269893	SNHG8	0.00540889	0.545517
ENSG00000142949	PTPRF	0.00539722	0.545517
ENSG00000162735	PEX19	0.00538766	0.545517
ENSG00000149809	TM7SF2	0.00538629	0.545517
ENSG00000185238	PRMT3	0.00536413	0.545517
ENSG00000215347	SLC25A5P1	0.00535763	0.545517
ENSG00000198931	APRT	0.00535615	0.545517
ENSG00000147155	EBP	0.00535371	0.545517
ENSG00000108312	UBTF	0.0053404	0.545517
ENSG00000171962	DRC3	0.00533472	0.545517
ENSG00000286523	N/A	0.00530981	0.545517
ENSG00000165935	SMCO2	0.00530028	0.545517
ENSG00000185246	PRPF39	0.00529595	0.545517
ENSG00000171163	ZNF692	0.00544826	0.546121
ENSG00000247311	AC010255.1	0.00544722	0.546121
ENSG00000126522	ASL	0.00551193	0.551454
ENSG00000005893	LAMP2	0.00555065	0.552185
ENSG00000085274	MYNN	0.00554154	0.552185
ENSG00000258643	BCL2L2-PABPN1	0.00553388	0.552185
ENSG00000163815	CLEC3B	0.0057177	0.563488
ENSG00000245534	RORA-AS1	0.00571203	0.563488
ENSG00000180846	CSNK1G2-AS1	0.00570609	0.563488
ENSG00000140835	CHST4	0.00570164	0.563488
ENSG00000196653	ZNF502	0.00567786	0.563488
ENSG00000182749	PAQR7	0.00579898	0.570431
ENSG00000170903	MSANTD4	0.00581027	0.570478
ENSG00000204469	PRRC2A	0.00583096	0.571444
ENSG00000183208	GDPGP1	0.00589982	0.573927
ENSG00000040199	PHLPP2	0.00589818	0.573927
ENSG00000020577	SAMD4A	0.00589542	0.573927
ENSG00000124222	STX16	0.00589429	0.573927
ENSG00000147905	ZCCHC7	0.00591211	0.574063
ENSG00000196372	ASB13	0.00597636	0.576058
ENSG00000007384	RHBDF1	0.00597131	0.576058
ENSG00000155096	AZIN1	0.00596995	0.576058
ENSG00000253276	CCDC71L	0.00595569	0.576058
ENSG00000105053	VRK3	0.00599059	0.576375
ENSG00000079134	THOC1	0.00600258	0.576477
ENSG00000163702	IL17RC	0.00601585	0.576701
ENSG00000245532	NEAT1	0.00608563	0.579179
ENSG00000248751	AC004997.1	0.00608246	0.579179
ENSG00000107159	CA9	0.00606407	0.579179
ENSG00000197150	ABCB8	0.00605801	0.579179
ENSG00000204444	APOM	0.00616552	0.583621
ENSG00000100714	MTHFD1	0.00615807	0.583621
ENSG00000169203	NPIPB12	0.00614998	0.583621
ENSG00000109685	NSD2	0.00622046	0.584623
ENSG00000185829	ARL17A	0.00621951	0.584623
ENSG00000160271	RALGDS	0.00621769	0.584623
ENSG00000138964	PARVG	0.00621718	0.584623
ENSG00000172247	C1QTNF4	0.00630286	0.585067
ENSG00000182985	CADM1	0.00630024	0.585067
ENSG00000167548	KMT2D	0.00629195	0.585067
ENSG00000152558	TMEM123	0.0062859	0.585067
ENSG00000132694	ARHGEF11	0.00626956	0.585067
ENSG00000142173	COL6A2	0.00625844	0.585067
ENSG00000081307	UBA5	0.00624689	0.585067
ENSG00000182586	LINC00334	0.00632707	0.586282
ENSG00000126249	PDCD2L	0.00635018	0.586362
ENSG00000148848	ADAM12	0.00634032	0.586362
ENSG00000090054	SPTLC1	0.00640919	0.589746
ENSG00000236810	ELOA-AS1	0.00640043	0.589746
ENSG00000221988	PPT2	0.00642373	0.590054
ENSG00000112486	CCR6	0.00646999	0.59327
ENSG00000245937	LINC01184	0.00649613	0.594633
ENSG00000116132	PRRX1	0.00661116	0.598923
ENSG00000140937	CDH11	0.00660839	0.598923
ENSG00000198551	ZNF627	0.00660404	0.598923
ENSG00000070785	EIF2B3	0.00659336	0.598923
ENSG00000260288	AC019294.2	0.00657107	0.598923
ENSG00000102309	PIN4	0.00656195	0.598923
ENSG00000163520	FBLN2	0.00669051	0.603004
ENSG00000109689	STIM2	0.00668467	0.603004
ENSG00000225399	AC121247.1	0.00667664	0.603004
ENSG00000213139	CRYGS	0.00672259	0.604861
ENSG00000005189	REXO5	0.00679511	0.610345
ENSG00000204387	C6orf48	0.00681117	0.610746
ENSG00000168811	IL12A	0.0069049	0.614968
ENSG00000254319	AC246817.2	0.00690083	0.614968
ENSG00000133983	COX16	0.00690029	0.614968
ENSG00000103184	SEC14L5	0.00688146	0.614968
ENSG00000159733	ZFYVE28	0.00698076	0.618589
ENSG00000134758	RNF138	0.00697609	0.618589
ENSG00000073670	ADAM11	0.00696841	0.618589
ENSG00000111247	RAD51AP1	0.00703579	0.622419
ENSG00000014914	MTMR11	0.00706417	0.623883
ENSG00000256268	LINC02454	0.00714601	0.624832
ENSG00000087884	AAMDC	0.00714134	0.624832
ENSG00000165071	TMEM71	0.00714056	0.624832
ENSG00000148832	PAOX	0.00712366	0.624832
ENSG00000157933	SKI	0.00709978	0.624832
ENSG00000173209	AHSA2P	0.00709862	0.624832
ENSG00000163273	NPPC	0.0071904	0.6256
ENSG00000044090	CUL7	0.00718772	0.6256
ENSG00000260565	ERVK13-1	0.0071749	0.6256
ENSG00000186297	GABRA5	0.00722086	0.627215
ENSG00000169432	SCN9A	0.00735233	0.637585
ENSG00000163110	PDLIM5	0.00740435	0.639991
ENSG00000233123	LINC01007	0.00740375	0.639991
ENSG00000135315	CEP162	0.00744699	0.640526
ENSG00000118503	TNFAIP3	0.00744655	0.640526
ENSG00000105514	RAB3D	0.00744284	0.640526
ENSG00000107929	LARP4B	0.00750482	0.643401
ENSG00000092621	PHGDH	0.00749537	0.643401
ENSG00000217929	CICP18	0.00754426	0.645732
ENSG00000215114	UBXN2B	0.00763876	0.647514
ENSG00000229739	AL596220.1	0.0076383	0.647514
ENSG00000213999	MEF2B	0.00763009	0.647514
ENSG00000107036	RIC1	0.00762086	0.647514
ENSG00000180957	PITPNB	0.00761622	0.647514
ENSG00000181038	METTL23	0.00758619	0.647514
ENSG00000007516	BAIAP3	0.00765533	0.647876
ENSG00000099991	CABIN1	0.00769687	0.650348
ENSG00000204256	BRD2	0.00782416	0.658992
ENSG00000109680	TBC1D19	0.00781227	0.658992
ENSG00000224643	AC064871.1	0.00784051	0.659316
ENSG00000084628	NKAIN1	0.00788421	0.661935
ENSG00000196504	PRPF40A	0.00791449	0.663421
ENSG00000174442	ZWILCH	0.00794177	0.663597
ENSG00000171812	COL8A2	0.00793906	0.663597
ENSG00000160796	NBEAL2	0.00795937	0.664015
ENSG00000100038	TOP3B	0.00797809	0.664526
ENSG00000139631	CSAD	0.00799886	0.665205
ENSG00000148737	TCF7L2	0.00804544	0.665927
ENSG00000160285	LSS	0.00804263	0.665927
ENSG00000109814	UGDH	0.00802235	0.665927
ENSG00000164574	GALNT10	0.00805934	0.666032
ENSG00000100983	GSS	0.00809163	0.667655
ENSG00000133030	MPRIP	0.00813638	0.670298
ENSG00000136888	ATP6V1G1	0.00816807	0.670812
ENSG00000166352	C11orf74	0.00816002	0.670812
ENSG00000123427	EEF1AKMT3	0.0081951	0.671986
ENSG00000178498	DTX3	0.00820986	0.67215
ENSG00000111077	TNS2	0.00823685	0.673315
ENSG00000184500	PROS1	0.00830747	0.675944
ENSG00000107371	EXOSC3	0.00830187	0.675944
ENSG00000261008	LINC01572	0.00828204	0.675944
ENSG00000006451	RALA	0.00833392	0.677051
ENSG00000168395	ING5	0.00841306	0.679293
ENSG00000167874	TMEM88	0.00840782	0.679293
ENSG00000232871	SEC1P	0.00840167	0.679293
ENSG00000232044	LINC01105	0.00839765	0.679293
ENSG00000127481	UBR4	0.00842678	0.679361
ENSG00000034677	RNF19A	0.0084491	0.68012
ENSG00000185761	ADAMTSL5	0.00847691	0.680281
ENSG00000107443	CCNJ	0.00846873	0.680281
ENSG00000214331	AC009053.1	0.008577	0.682085
ENSG00000225868	AC016582.1	0.00857677	0.682085
ENSG00000167220	HDHD2	0.00856707	0.682085
ENSG00000274265	AC245297.3	0.00854968	0.682085
ENSG00000181085	MAPK15	0.00853619	0.682085
ENSG00000231770	TMEM44-AS1	0.00852067	0.682085
ENSG00000171574	ZNF584	0.00860751	0.68348
ENSG00000088970	KIZ	0.0086763	0.687907
ENSG00000236283	AC019197.1	0.00872939	0.691076
ENSG00000196636	SDHAF3	0.00874595	0.69135
ENSG00000184144	CNTN2	0.00883003	0.696951
ENSG00000128159	TUBGCP6	0.00889224	0.699766
ENSG00000115267	IFIH1	0.0088922	0.699766
ENSG00000136237	RAPGEF5	0.0089493	0.700077
ENSG00000198171	DDRGK1	0.00894438	0.700077
ENSG00000122299	ZC3H7A	0.00893041	0.700077
ENSG00000114439	BBX	0.00890997	0.700077
ENSG00000276550	HERC2P2	0.00898704	0.701987
ENSG00000139625	MAP3K12	0.00900816	0.702596
ENSG00000112699	GMDS	0.00904203	0.704196
ENSG00000166233	ARIH1	0.00909404	0.707202
ENSG00000156873	PHKG2	0.00918219	0.713006
ENSG00000165966	PDZRN4	0.00919881	0.713246
ENSG00000101544	ADNP2	0.00950407	0.727289
ENSG00000117407	ARTN	0.0095003	0.727289
ENSG00000226272	ARHGAP26-AS1	0.00949923	0.727289
ENSG00000189056	RELN	0.00948022	0.727289
ENSG00000205758	CRYZL1	0.00947125	0.727289
ENSG00000178882	RFLNA	0.00946647	0.727289
ENSG00000111907	TPD52L1	0.00945306	0.727289
ENSG00000149451	ADAM33	0.00944069	0.727289
ENSG00000068079	IFI35	0.00939428	0.727289
ENSG00000074800	ENO1	0.00957871	0.731938
ENSG00000167632	TRAPPC9	0.00966147	0.737194
ENSG00000127527	EPS15L1	0.00978638	0.739236
ENSG00000115339	GALNT3	0.00977889	0.739236
ENSG00000161013	MGAT4B	0.00976212	0.739236
ENSG00000197056	ZMYM1	0.00976047	0.739236
ENSG00000101193	GID8	0.00975456	0.739236
ENSG00000087263	OGFOD1	0.00971851	0.739236
ENSG00000183527	PSMG1	0.00970282	0.739236
ENSG00000141524	TMC6	0.0098056	0.739628
ENSG00000071889	FAM3A	0.0098393	0.74111
ENSG00000158457	TSPAN33	0.00987273	0.741509
ENSG00000153446	C16orf89	0.00987165	0.741509
ENSG00000108599	AKAP10	0.00992881	0.743603
ENSG00000164975	SNAPC3	0.00992069	0.743603
ENSG00000148516	ZEB1	0.00994487	0.74375
ENSG00000101361	NOP56	0.00998011	0.745328
ENSG00000106013	ANKRD7	0.010045	0.748056
ENSG00000005059	MCUB	0.0100429	0.748056
ENSG00000175287	PHYHD1	0.0101062	0.75049
ENSG00000149503	INCENP	0.0100936	0.75049
ENSG00000174915	PTDSS2	0.0101785	0.754798
ENSG00000169507	SLC38A11	0.0102273	0.757355
ENSG00000133134	BEX2	0.0103893	0.760799
ENSG00000149823	VPS51	0.0103883	0.760799
ENSG00000267026	AL136084.2	0.0103793	0.760799
ENSG00000130208	APOC1	0.0103667	0.760799
ENSG00000213614	HEXA	0.0103505	0.760799
ENSG00000166833	NAV2	0.0103368	0.760799
ENSG00000128609	NDUFA5	0.0103143	0.760799
ENSG00000276462	BX255923.2	0.0103048	0.760799
ENSG00000122882	ECD	0.0106177	0.776449
ENSG00000135097	MSI1	0.0106419	0.777137
ENSG00000196335	STK31	0.010661	0.777455
ENSG00000159189	C1QC	0.0106969	0.777925
ENSG00000151746	BICD1	0.0106933	0.777925
ENSG00000145555	MYO10	0.0107524	0.778739
ENSG00000229246	LINC00377	0.0107488	0.778739
ENSG00000156097	GPR61	0.0107467	0.778739
ENSG00000023734	STRAP	0.0107837	0.778862
ENSG00000179796	LRRC3B	0.0107753	0.778862
ENSG00000115207	GTF3C2	0.0107992	0.778913
ENSG00000167434	CA4	0.0108252	0.779724
ENSG00000266402	SNHG25	0.0108443	0.780037
ENSG00000167291	TBC1D16	0.0108704	0.78085
ENSG00000103599	IQCH	0.010914	0.78291
ENSG00000183718	TRIM52	0.0109851	0.784808
ENSG00000105270	CLIP3	0.0109839	0.784808
ENSG00000111667	USP5	0.0109723	0.784808
ENSG00000092098	RNF31	0.0110956	0.788428
ENSG00000059588	TARBP1	0.0110861	0.788428
ENSG00000079432	CIC	0.0110737	0.788428
ENSG00000137462	TLR2	0.0110723	0.788428
ENSG00000130513	GDF15	0.0113928	0.80846
ENSG00000269954	AC022239.1	0.0114209	0.809366
ENSG00000240254	B4GALT4-AS1	0.0114683	0.810545
ENSG00000168061	SAC3D1	0.0114652	0.810545
ENSG00000005700	IBTK	0.0115412	0.811343
ENSG00000040341	STAU2	0.0115317	0.811343
ENSG00000224251	AL391427.1	0.0115208	0.811343
ENSG00000166908	PIP4K2C	0.0115102	0.811343
ENSG00000141569	TRIM65	0.0117794	0.817197
ENSG00000111142	METAP2	0.0117694	0.817197
ENSG00000188467	SLC24A5	0.0117692	0.817197
ENSG00000197421	GGT3P	0.0117609	0.817197
ENSG00000132554	RGS22	0.0117473	0.817197
ENSG00000250510	GPR162	0.0117203	0.817197
ENSG00000160226	C21orf2	0.011715	0.817197
ENSG00000064692	SNCAIP	0.0116825	0.817197
ENSG00000151150	ANK3	0.011657	0.817197
ENSG00000136021	SCYL2	0.0116411	0.817197
ENSG00000068354	TBC1D25	0.0117967	0.817323
ENSG00000121858	TNFSF10	0.0118818	0.817846
ENSG00000163328	GPR155	0.011879	0.817846
ENSG00000176490	DIRAS1	0.0118603	0.817846
ENSG00000145642	SHISAL2B	0.0118376	0.817846
ENSG00000099290	WASHC2A	0.0118375	0.817846
ENSG00000111271	ACAD10	0.0119289	0.81788
ENSG00000110079	MS4A4A	0.0119258	0.81788
ENSG00000229056	AC020571.1	0.0119091	0.81788
ENSG00000105676	ARMC6	0.0119524	0.818429
ENSG00000166170	BAG5	0.0120454	0.823727
ENSG00000134824	FADS2	0.0121624	0.830651
ENSG00000177410	ZFAS1	0.0121868	0.831242
ENSG00000112576	CCND3	0.0122029	0.831262
ENSG00000286760	N/A	0.0122391	0.832655
ENSG00000168772	CXXC4	0.012255	0.832661
ENSG00000137942	FNBP1L	0.0123476	0.837873
ENSG00000237737	DCTN1-AS1	0.0123883	0.838475
ENSG00000198369	SPRED2	0.012382	0.838475
ENSG00000125648	SLC25A23	0.0124891	0.839906
ENSG00000164951	PDP1	0.0124818	0.839906
ENSG00000119559	C19orf25	0.0124751	0.839906
ENSG00000107186	MPDZ	0.0124684	0.839906
ENSG00000090097	PCBP4	0.0124279	0.839906
ENSG00000010327	STAB1	0.0125959	0.844937
ENSG00000205981	DNAJC19	0.0125824	0.844937
ENSG00000132821	VSTM2L	0.0126435	0.847053
ENSG00000114993	RTKN	0.0126786	0.847248
ENSG00000263293	AC068234.2	0.0126728	0.847248
ENSG00000251138	AC090502.1	0.0129163	0.862039
ENSG00000003137	CYP26B1	0.0129565	0.863627
ENSG00000156502	SUPV3L1	0.0131625	0.867492
ENSG00000103005	USB1	0.0131521	0.867492
ENSG00000179988	PSTK	0.0131317	0.867492
ENSG00000036549	AC118549.1	0.0131275	0.867492
ENSG00000125733	TRIP10	0.0131236	0.867492
ENSG00000030066	NUP160	0.0130972	0.867492
ENSG00000162227	TAF6L	0.01308	0.867492
ENSG00000170525	PFKFB3	0.0130698	0.867492
ENSG00000044574	HSPA5	0.0130675	0.867492
ENSG00000132361	CLUH	0.0132741	0.873753
ENSG00000100417	PMM1	0.0133738	0.879218
ENSG00000196839	ADA	0.0134727	0.881326
ENSG00000121579	NAA50	0.01347	0.881326
ENSG00000180822	PSMG4	0.0134524	0.881326
ENSG00000154845	PPP4R1	0.0134395	0.881326
ENSG00000248712	CCDC153	0.0135275	0.881627
ENSG00000256124	LINC01152	0.013515	0.881627
ENSG00000075240	GRAMD4	0.0135039	0.881627
ENSG00000147654	EBAG9	0.0135722	0.882359
ENSG00000205277	MUC12	0.0135719	0.882359
ENSG00000120318	ARAP3	0.0135982	0.882965
ENSG00000165410	CFL2	0.013641	0.883566
ENSG00000206052	DOK6	0.0136295	0.883566
ENSG00000213023	SYT3	0.0136584	0.883608
ENSG00000154914	USP43	0.0137299	0.886057
ENSG00000227533	SLC2A1-AS1	0.0137133	0.886057
ENSG00000157600	TMEM164	0.0137866	0.888631
ENSG00000198168	SVIP	0.013892	0.894331
ENSG00000090581	GNPTG	0.0139487	0.896886
ENSG00000155974	GRIP1	0.0139748	0.897466
ENSG00000151304	SRFBP1	0.014093	0.899583
ENSG00000100300	TSPO	0.0140895	0.899583
ENSG00000162385	MAGOH	0.0140867	0.899583
ENSG00000170089	AC106795.1	0.0140572	0.899583
ENSG00000142396	ERVK3-1	0.0140418	0.899583
ENSG00000267575	AC006504.5	0.0141178	0.900071
ENSG00000215908	CROCCP2	0.0142232	0.905699
ENSG00000232268	OR52I1	0.0143742	0.906554
ENSG00000186480	INSIG1	0.0143621	0.906554
ENSG00000182004	SNRPE	0.0143619	0.906554
ENSG00000188559	RALGAPA2	0.0143511	0.906554
ENSG00000228960	OR2A9P	0.0143102	0.906554
ENSG00000163694	RBM47	0.0143049	0.906554
ENSG00000253474	AC022568.1	0.0143012	0.906554
ENSG00000141505	ASGR1	0.0142956	0.906554
ENSG00000124635	HIST1H2BJ	0.0144057	0.907458
ENSG00000001626	CFTR	0.0144409	0.908586
ENSG00000244588	RAD21L1	0.0145443	0.909664
ENSG00000165449	SLC16A9	0.0145432	0.909664
ENSG00000234745	HLA-B	0.0145221	0.909664
ENSG00000196498	NCOR2	0.0145095	0.909664
ENSG00000162813	BPNT1	0.014503	0.909664
ENSG00000106772	PRUNE2	0.0146659	0.909717
ENSG00000174939	ASPHD1	0.0146633	0.909717
ENSG00000137821	LRRC49	0.0146627	0.909717
ENSG00000081721	DUSP12	0.0146609	0.909717
ENSG00000088038	CNOT3	0.0146422	0.909717
ENSG00000151136	BTBD11	0.014614	0.909717
ENSG00000076053	RBM7	0.0145811	0.909717
ENSG00000272595	AC092028.1	0.0147544	0.914134
ENSG00000100014	SPECC1L	0.0147966	0.915671
ENSG00000196405	EVL	0.0148508	0.916874
ENSG00000144061	NPHP1	0.0148486	0.916874
ENSG00000163923	RPL39L	0.0148962	0.918598
ENSG00000236914	LINC01852	0.0149764	0.919247
ENSG00000105778	AVL9	0.01497	0.919247
ENSG00000203910	C1orf146	0.0149688	0.919247
ENSG00000114200	BCHE	0.0149509	0.919247
ENSG00000047457	CP	0.0150414	0.921088
ENSG00000118298	CA14	0.0150306	0.921088
ENSG00000130844	ZNF331	0.0151253	0.924079
ENSG00000176714	CCDC121	0.0151084	0.924079
ENSG00000162433	AK4	0.0151801	0.924215
ENSG00000066933	MYO9A	0.0151774	0.924215
ENSG00000163145	C1QTNF7	0.0151647	0.924215
ENSG00000060491	OGFR	0.0152322	0.926317
ENSG00000173598	NUDT4	0.0152828	0.928323
ENSG00000070814	TCOF1	0.0153015	0.92839
ENSG00000166435	XRRA1	0.0153761	0.928644
ENSG00000108590	MED31	0.0153661	0.928644
ENSG00000105808	RASA4	0.0153572	0.928644
ENSG00000169862	CTNND2	0.0153252	0.928644
ENSG00000110171	TRIM3	0.0153998	0.929009
ENSG00000088682	COQ9	0.0154189	0.929101
ENSG00000260439	LMF1-AS1	0.0154837	0.931936
ENSG00000246022	ALDH1L1-AS2	0.0155738	0.932042
ENSG00000205571	SMN2	0.015572	0.932042
ENSG00000122873	CISD1	0.0155552	0.932042
ENSG00000152931	PART1	0.0155514	0.932042
ENSG00000231651	DLG3-AS1	0.0155142	0.932042
ENSG00000182575	NXPH3	0.0157654	0.939244
ENSG00000132522	GPS2	0.0157557	0.939244
ENSG00000188486	H2AFX	0.0157374	0.939244
ENSG00000246223	LINC01550	0.0157139	0.939244
ENSG00000140479	PCSK6	0.0158089	0.940773
ENSG00000140525	FANCI	0.0158692	0.943298
ENSG00000224843	LINC00240	0.0159012	0.944135
ENSG00000203663	OR2L2	0.016015	0.948752
ENSG00000173334	TRIB1	0.0160031	0.948752
ENSG00000275212	AC005186.1	0.0160885	0.949906
ENSG00000250131	AC078881.1	0.0160834	0.949906
ENSG00000217325	PRELID1P1	0.0160571	0.949906
ENSG00000249700	SRD5A3-AS1	0.0161609	0.953116
ENSG00000196123	KIAA0895L	0.0161851	0.953475
ENSG00000172137	CALB2	0.0162503	0.955179
ENSG00000152291	TGOLN2	0.0162333	0.955179
ENSG00000132429	POPDC3	0.016311	0.957681
ENSG00000204525	HLA-C	0.0163629	0.95966
ENSG00000046647	GEMIN8	0.0164421	0.960035
ENSG00000257135	AC007249.2	0.0164385	0.960035
ENSG00000260537	AC012184.2	0.0164116	0.960035
ENSG00000104835	SARS2	0.0164107	0.960035
ENSG00000165476	REEP3	0.0164625	0.96016
ENSG00000153902	LGI4	0.0164925	0.960848
ENSG00000236088	COX10-AS1	0.0166645	0.96131
ENSG00000149150	SLC43A1	0.0166495	0.96131
ENSG00000249492	AC114956.3	0.0166326	0.96131
ENSG00000177728	TMEM94	0.0166261	0.96131
ENSG00000141582	CBX4	0.0166088	0.96131
ENSG00000154114	TBCEL	0.0166062	0.96131
ENSG00000173812	EIF1	0.0165809	0.96131
ENSG00000267795	SMIM22	0.0165461	0.96131
ENSG00000172780	RAB43	0.0165383	0.96131
ENSG00000154889	MPPE1	0.0168598	0.962047
ENSG00000032389	EIPR1	0.0168506	0.962047
ENSG00000151575	TEX9	0.0168504	0.962047
ENSG00000276547	PCDHGB5	0.0168338	0.962047
ENSG00000129159	KCNC1	0.0168068	0.962047
ENSG00000102710	SUPT20H	0.0167933	0.962047
ENSG00000237001	WASF3-AS1	0.0167922	0.962047
ENSG00000134324	LPIN1	0.0167781	0.962047
ENSG00000087302	RTRAF	0.0167489	0.962047
ENSG00000182446	NPLOC4	0.0167447	0.962047
ENSG00000224086	AC245452.1	0.01688	0.962158
ENSG00000215045	GRID2IP	0.0169139	0.963052
ENSG00000224259	LINC01133	0.0169776	0.963559
ENSG00000130544	ZNF557	0.0169737	0.963559
ENSG00000153558	FBXL2	0.0169716	0.963559
ENSG00000128534	LSM8	0.0170338	0.965707
ENSG00000188818	ZDHHC11	0.017055	0.965873
ENSG00000269335	IKBKG	0.0170767	0.966062
ENSG00000134470	IL15RA	0.0171518	0.96927
ENSG00000132300	PTCD3	0.0172144	0.971768
ENSG00000114853	ZBTB47	0.0172648	0.973571
ENSG00000073350	LLGL2	0.0174758	0.975038
ENSG00000185630	PBX1	0.0174739	0.975038
ENSG00000141127	PRPSAP2	0.0174639	0.975038
ENSG00000134007	ADAM20	0.0174525	0.975038
ENSG00000103313	MEFV	0.0174524	0.975038
ENSG00000071462	BUD23	0.0174462	0.975038
ENSG00000150347	ARID5B	0.0174087	0.975038
ENSG00000009413	REV3L	0.0174009	0.975038
ENSG00000170234	PWWP2A	0.0173965	0.975038
ENSG00000180257	ZNF816	0.0173378	0.975038
ENSG00000140600	SH3GL3	0.0176487	0.982606
ENSG00000120910	PPP3CC	0.0176305	0.982606
ENSG00000088808	PPP1R13B	0.017711	0.983999
ENSG00000102471	NDFIP2	0.0176928	0.983999
ENSG00000170827	CELP	0.0177872	0.98408
ENSG00000268257	AIRN	0.0177793	0.98408
ENSG00000187260	WDR86	0.0177762	0.98408
ENSG00000087586	AURKA	0.0177388	0.98408
ENSG00000141401	IMPA2	0.0178359	0.985744
ENSG00000180769	WDFY3-AS2	0.0178705	0.986622
ENSG00000217128	FNIP1	0.0179105	0.987794
ENSG00000124664	SPDEF	0.0180129	0.992406
ENSG00000132376	INPP5K	0.049919	1
ENSG00000163933	RFT1	0.0499067	1
ENSG00000196419	XRCC6	0.0498261	1
ENSG00000147036	LANCL3	0.0498222	1
ENSG00000254654	AC068858.1	0.0497992	1
ENSG00000177738	AC025171.1	0.0497531	1
ENSG00000106078	COBL	0.0496946	1
ENSG00000186765	FSCN2	0.0496877	1
ENSG00000066697	MSANTD3	0.0496074	1
ENSG00000227676	LINC01068	0.0495343	1
ENSG00000145740	SLC30A5	0.0495079	1
ENSG00000161055	SCGB3A1	0.0494999	1
ENSG00000106484	MEST	0.0494752	1
ENSG00000115041	KCNIP3	0.0494719	1
ENSG00000112294	ALDH5A1	0.0494611	1
ENSG00000012779	ALOX5	0.0494527	1
ENSG00000253796	AC104248.1	0.0494514	1
ENSG00000071127	WDR1	0.0494472	1
ENSG00000007520	TSR3	0.0493411	1
ENSG00000002330	BAD	0.0493318	1
ENSG00000119638	NEK9	0.0492848	1
ENSG00000237813	AC002066.1	0.0492108	1
ENSG00000032444	PNPLA6	0.0491994	1
ENSG00000176532	PRR15	0.0490582	1
ENSG00000189144	ZNF573	0.0489109	1
ENSG00000138036	DYNC2LI1	0.0488944	1
ENSG00000286863	N/A	0.0488662	1
ENSG00000107819	SFXN3	0.0488435	1
ENSG00000154124	OTULIN	0.0488421	1
ENSG00000089902	RCOR1	0.0488411	1
ENSG00000211451	GNRHR2	0.0488371	1
ENSG00000175520	UBQLN3	0.0487884	1
ENSG00000167615	LENG8	0.0487155	1
ENSG00000078295	ADCY2	0.048624	1
ENSG00000204386	NEU1	0.0485867	1
ENSG00000158406	HIST1H4H	0.0485808	1
ENSG00000075303	SLC25A40	0.0485708	1
ENSG00000171051	FPR1	0.048428	1
ENSG00000102796	DHRS12	0.0484096	1
ENSG00000119688	ABCD4	0.048384	1
ENSG00000152413	HOMER1	0.0483782	1
ENSG00000250317	SMIM20	0.0483633	1
ENSG00000135472	FAIM2	0.0482381	1
ENSG00000072062	PRKACA	0.0482082	1
ENSG00000107829	FBXW4	0.0481939	1
ENSG00000235831	BHLHE40-AS1	0.0481438	1
ENSG00000228008	AC105935.1	0.0481083	1
ENSG00000188647	PTAR1	0.0480358	1
ENSG00000254206	NPIPB11	0.0479768	1
ENSG00000278540	ACACA	0.0479678	1
ENSG00000240694	PNMA2	0.0479644	1
ENSG00000015285	WAS	0.0478726	1
ENSG00000185615	PDIA2	0.0478631	1
ENSG00000214646	AC104758.1	0.0477938	1
ENSG00000274276	CBSL	0.0477669	1
ENSG00000168928	CTRB2	0.0477304	1
ENSG00000132024	CC2D1A	0.0477163	1
ENSG00000133731	IMPA1	0.0477122	1
ENSG00000253711	AC023866.1	0.0476287	1
ENSG00000143889	HNRNPLL	0.0476145	1
ENSG00000214100	PLAC9P1	0.0475681	1
ENSG00000177000	MTHFR	0.0474294	1
ENSG00000198547	C20orf203	0.0473876	1
ENSG00000236051	MYCBP2-AS1	0.0471935	1
ENSG00000111215	PRR4	0.047148	1
ENSG00000232445	AC006329.1	0.0471384	1
ENSG00000110455	ACCS	0.0470725	1
ENSG00000159871	LYPD5	0.047059	1
ENSG00000116711	PLA2G4A	0.0470112	1
ENSG00000089220	PEBP1	0.0469592	1
ENSG00000011021	CLCN6	0.0469114	1
ENSG00000271858	Z84492.1	0.0468634	1
ENSG00000116473	RAP1A	0.0467403	1
ENSG00000107863	ARHGAP21	0.0467021	1
ENSG00000243978	RTL9	0.0466953	1
ENSG00000164880	INTS1	0.046652	1
ENSG00000231290	APCDD1L-AS1	0.0466174	1
ENSG00000080823	MOK	0.0465793	1
ENSG00000166402	TUB	0.0465641	1
ENSG00000255471	AP001528.2	0.0465632	1
ENSG00000158560	DYNC1I1	0.0465447	1
ENSG00000158828	PINK1	0.0465445	1
ENSG00000110721	CHKA	0.0464433	1
ENSG00000100241	SBF1	0.046351	1
ENSG00000121897	LIAS	0.0462894	1
ENSG00000074211	PPP2R2C	0.0462623	1
ENSG00000062650	WAPL	0.0462064	1
ENSG00000078269	SYNJ2	0.0461913	1
ENSG00000128872	TMOD2	0.0461911	1
ENSG00000113303	BTNL8	0.0461827	1
ENSG00000150093	ITGB1	0.0461673	1
ENSG00000166557	TMED3	0.0461528	1
ENSG00000163811	WDR43	0.0461232	1
ENSG00000168807	SNTB2	0.0460759	1
ENSG00000267686	AC090771.2	0.0460601	1
ENSG00000183662	FAM19A1	0.0460164	1
ENSG00000139697	SBNO1	0.0460138	1
ENSG00000122378	FAM213A	0.0460128	1
ENSG00000250740	AC109361.2	0.0459392	1
ENSG00000111678	C12orf57	0.045885	1
ENSG00000214941	ZSWIM7	0.0458743	1
ENSG00000100445	SDR39U1	0.0456738	1
ENSG00000110090	CPT1A	0.0456029	1
ENSG00000117266	CDK18	0.0455852	1
ENSG00000143543	JTB	0.0455209	1
ENSG00000172232	AZU1	0.0454683	1
ENSG00000077009	NMRK2	0.045241	1
ENSG00000196329	GIMAP5	0.0451974	1
ENSG00000155465	SLC7A7	0.045189	1
ENSG00000225648	SBDSP1	0.0450732	1
ENSG00000135913	USP37	0.0450667	1
ENSG00000099715	PCDH11Y	0.0450562	1
ENSG00000231609	AC009501.1	0.0450562	1
ENSG00000179588	ZFPM1	0.0450426	1
ENSG00000198740	ZNF652	0.0449791	1
ENSG00000275832	ARHGAP23	0.0449334	1
ENSG00000107833	NPM3	0.0449187	1
ENSG00000179262	RAD23A	0.0449153	1
ENSG00000187094	CCK	0.044892	1
ENSG00000151892	GFRA1	0.0448848	1
ENSG00000011566	MAP4K3	0.0446782	1
ENSG00000188677	PARVB	0.044675	1
ENSG00000164669	INTS4P1	0.0446735	1
ENSG00000072864	NDE1	0.0446716	1
ENSG00000226067	LINC00623	0.0445886	1
ENSG00000205268	PDE7A	0.0445798	1
ENSG00000065328	MCM10	0.0445659	1
ENSG00000261373	VPS9D1-AS1	0.0445617	1
ENSG00000144827	ABHD10	0.0445078	1
ENSG00000253138	LINC00967	0.0444903	1
ENSG00000131730	CKMT2	0.0444773	1
ENSG00000132207	SLX1A	0.0444374	1
ENSG00000225216	AC007362.1	0.0443463	1
ENSG00000130775	THEMIS2	0.0443429	1
ENSG00000100365	NCF4	0.0443096	1
ENSG00000182158	CREB3L2	0.0442814	1
ENSG00000165246	NLGN4Y	0.0442418	1
ENSG00000124243	BCAS4	0.0442296	1
ENSG00000237575	PYY2	0.0440185	1
ENSG00000092020	PPP2R3C	0.0439324	1
ENSG00000253741	AC108002.1	0.0439294	1
ENSG00000198883	PNMA5	0.0438979	1
ENSG00000266256	LINC00683	0.0438797	1
ENSG00000139163	ETNK1	0.0438781	1
ENSG00000007923	DNAJC11	0.0438773	1
ENSG00000159842	ABR	0.0438688	1
ENSG00000267270	PARD6G-AS1	0.0438356	1
ENSG00000100429	HDAC10	0.0437745	1
ENSG00000108669	CYTH1	0.0435441	1
ENSG00000197870	PRB3	0.0435356	1
ENSG00000152672	CLEC4F	0.0435072	1
ENSG00000213920	MDP1	0.0434808	1
ENSG00000152082	MZT2B	0.0434737	1
ENSG00000254066	LINC01938	0.0434596	1
ENSG00000236404	VLDLR-AS1	0.0434231	1
ENSG00000140545	MFGE8	0.0433472	1
ENSG00000091879	ANGPT2	0.0433252	1
ENSG00000236581	STARD13-AS	0.043321	1
ENSG00000247796	AC008966.1	0.0433085	1
ENSG00000164949	GEM	0.0432563	1
ENSG00000267041	ZNF850	0.0432325	1
ENSG00000166689	PLEKHA7	0.043105	1
ENSG00000235958	UBOX5-AS1	0.0430885	1
ENSG00000167232	ZNF91	0.0430767	1
ENSG00000227954	TARID	0.0430574	1
ENSG00000178172	SPINK6	0.0430328	1
ENSG00000178802	MPI	0.0430069	1
ENSG00000198087	CD2AP	0.0429701	1
ENSG00000247877	AC021086.1	0.0429571	1
ENSG00000176273	SLC35G1	0.0429395	1
ENSG00000166033	HTRA1	0.0427823	1
ENSG00000070669	ASNS	0.0427658	1
ENSG00000158578	ALAS2	0.0427593	1
ENSG00000113327	GABRG2	0.042715	1
ENSG00000091536	MYO15A	0.0426756	1
ENSG00000169035	KLK7	0.0426692	1
ENSG00000132204	LINC00470	0.0426596	1
ENSG00000135362	PRR5L	0.0425971	1
ENSG00000093000	NUP50	0.0425845	1
ENSG00000132313	MRPL35	0.0425789	1
ENSG00000180739	S1PR5	0.0425268	1
ENSG00000215190	LINC00680	0.0425098	1
ENSG00000274349	ZNF658	0.042455	1
ENSG00000138780	GSTCD	0.0424378	1
ENSG00000250067	YJEFN3	0.0423533	1
ENSG00000240241	AC108752.1	0.0423322	1
ENSG00000256971	LINC00508	0.0423231	1
ENSG00000153786	ZDHHC7	0.0423108	1
ENSG00000133460	SLC2A11	0.0422673	1
ENSG00000013619	MAMLD1	0.0422235	1
ENSG00000177994	C2orf73	0.0421901	1
ENSG00000197566	ZNF624	0.0421362	1
ENSG00000197099	AC068631.1	0.042102	1
ENSG00000225855	RUSC1-AS1	0.0420488	1
ENSG00000216490	IFI30	0.0420177	1
ENSG00000180346	TIGD2	0.0418636	1
ENSG00000237159	CNTFR-AS1	0.0418598	1
ENSG00000054267	ARID4B	0.0418442	1
ENSG00000115657	ABCB6	0.041678	1
ENSG00000135655	USP15	0.0416347	1
ENSG00000116688	MFN2	0.0415567	1
ENSG00000182325	FBXL6	0.0415357	1
ENSG00000250814	LINC02221	0.0414931	1
ENSG00000223930	AC109779.1	0.0413423	1
ENSG00000196071	OR2L13	0.0413387	1
ENSG00000181350	LRRC75A	0.0413268	1
ENSG00000131584	ACAP3	0.0413252	1
ENSG00000158552	ZFAND2B	0.0413247	1
ENSG00000215440	NPEPL1	0.0413005	1
ENSG00000213066	FGFR1OP	0.041271	1
ENSG00000173706	HEG1	0.0412691	1
ENSG00000162430	SELENON	0.0412371	1
ENSG00000173409	ARV1	0.0411595	1
ENSG00000020256	ZFP64	0.04115	1
ENSG00000152380	FAM151B	0.0411302	1
ENSG00000262728	AC123768.3	0.0411204	1
ENSG00000168904	LRRC28	0.0411176	1
ENSG00000007255	TRAPPC6A	0.0411027	1
ENSG00000089057	SLC23A2	0.0410033	1
ENSG00000184588	PDE4B	0.0409159	1
ENSG00000164815	ORC5	0.0408911	1
ENSG00000276170	AC244153.1	0.0408153	1
ENSG00000092929	UNC13D	0.0408061	1
ENSG00000264026	LINC02003	0.0407931	1
ENSG00000286181	N/A	0.0407879	1
ENSG00000129657	SEC14L1	0.0407688	1
ENSG00000257698	AC084033.3	0.040721	1
ENSG00000227487	NCAM1-AS1	0.0407009	1
ENSG00000142910	TINAGL1	0.0406736	1
ENSG00000133742	CA1	0.0406216	1
ENSG00000226676	BX248123.1	0.0406106	1
ENSG00000244607	CCDC13	0.0406037	1
ENSG00000172940	SLC22A13	0.0405349	1
ENSG00000228723	SRGAP3-AS2	0.0404976	1
ENSG00000136305	CIDEB	0.0404857	1
ENSG00000253666	AP000424.1	0.0404563	1
ENSG00000188629	ZNF177	0.0404103	1
ENSG00000168484	SFTPC	0.0403903	1
ENSG00000177853	ZNF518A	0.0403746	1
ENSG00000174348	PODN	0.0403237	1
ENSG00000102452	NALCN	0.0402975	1
ENSG00000237633	AC104623.1	0.0402818	1
ENSG00000205930	C21orf62-AS1	0.0402243	1
ENSG00000167618	LAIR2	0.0400965	1
ENSG00000127946	HIP1	0.0400723	1
ENSG00000116014	KISS1R	0.0400659	1
ENSG00000166503	HDGFL3	0.0400611	1
ENSG00000070731	ST6GALNAC2	0.0400601	1
ENSG00000166881	NEMP1	0.0400397	1
ENSG00000128699	ORMDL1	0.040028	1
ENSG00000131459	GFPT2	0.0399444	1
ENSG00000163590	PPM1L	0.0399238	1
ENSG00000213658	LAT	0.039912	1
ENSG00000131873	CHSY1	0.0398889	1
ENSG00000246528	AC079089.1	0.0398563	1
ENSG00000100991	TRPC4AP	0.0398542	1
ENSG00000091262	ABCC6	0.0397665	1
ENSG00000265681	RPL17	0.0396699	1
ENSG00000246273	SBF2-AS1	0.0396585	1
ENSG00000152503	TRIM36	0.0396374	1
ENSG00000204392	LSM2	0.0396249	1
ENSG00000109381	ELF2	0.0396137	1
ENSG00000112763	BTN2A1	0.0396024	1
ENSG00000158296	SLC13A3	0.0394678	1
ENSG00000144426	NBEAL1	0.0394488	1
ENSG00000121964	GTDC1	0.0394138	1
ENSG00000100416	TRMU	0.0393947	1
ENSG00000148826	NKX6-2	0.0393768	1
ENSG00000242259	C22orf39	0.0393558	1
ENSG00000251322	SHANK3	0.0393401	1
ENSG00000163870	TPRA1	0.0392944	1
ENSG00000188389	PDCD1	0.0392624	1
ENSG00000260669	AL096870.2	0.0392134	1
ENSG00000196305	IARS	0.0391972	1
ENSG00000008277	ADAM22	0.0391152	1
ENSG00000159352	PSMD4	0.0390932	1
ENSG00000182168	UNC5C	0.0389277	1
ENSG00000197863	ZNF790	0.0389126	1
ENSG00000261645	DISC1FP1	0.0389091	1
ENSG00000226824	AC006001.2	0.0389061	1
ENSG00000164542	KIAA0895	0.0388022	1
ENSG00000177542	SLC25A22	0.0386397	1
ENSG00000197734	C14orf178	0.038605	1
ENSG00000257524	AL157935.2	0.0385637	1
ENSG00000271109	AC008555.5	0.0385455	1
ENSG00000147421	HMBOX1	0.0385405	1
ENSG00000231889	TRAF3IP2-AS1	0.0385397	1
ENSG00000251372	LINC00499	0.0384358	1
ENSG00000188906	LRRK2	0.0384147	1
ENSG00000135446	CDK4	0.0384097	1
ENSG00000226508	LINC01918	0.0383927	1
ENSG00000204394	VARS	0.0383374	1
ENSG00000213588	ZBTB9	0.0382458	1
ENSG00000268894	PLCE1-AS1	0.0382402	1
ENSG00000186312	CA5BP1	0.0382289	1
ENSG00000231104	AC022395.1	0.0381742	1
ENSG00000108641	B9D1	0.0381628	1
ENSG00000106348	IMPDH1	0.038127	1
ENSG00000183873	SCN5A	0.0380855	1
ENSG00000239282	CASTOR1	0.0380849	1
ENSG00000273784	AL137058.2	0.0378703	1
ENSG00000157326	DHRS4	0.0378515	1
ENSG00000170325	PRDM10	0.0377949	1
ENSG00000235020	AL390783.1	0.0377644	1
ENSG00000110172	CHORDC1	0.037764	1
ENSG00000255910	AC024901.1	0.037717	1
ENSG00000119699	TGFB3	0.0376612	1
ENSG00000213424	KRT222	0.0376466	1
ENSG00000119537	KDSR	0.037637	1
ENSG00000119729	RHOQ	0.0375375	1
ENSG00000229531	Z99127.1	0.0375235	1
ENSG00000277288	C10orf142	0.0375155	1
ENSG00000196388	INCA1	0.0374887	1
ENSG00000137411	VARS2	0.0374555	1
ENSG00000186583	SPATC1	0.0374484	1
ENSG00000261253	AC137932.2	0.0374372	1
ENSG00000168701	TMEM208	0.0373732	1
ENSG00000129315	CCNT1	0.0373703	1
ENSG00000233008	LINC01725	0.0373363	1
ENSG00000163960	UBXN7	0.0373176	1
ENSG00000075426	FOSL2	0.0373068	1
ENSG00000235034	C19orf81	0.0371097	1
ENSG00000225807	AC069281.1	0.0369671	1
ENSG00000111554	MDM1	0.0369309	1
ENSG00000119283	TRIM67	0.0369112	1
ENSG00000136710	CCDC115	0.0368907	1
ENSG00000119508	NR4A3	0.036822	1
ENSG00000163312	HELQ	0.0368064	1
ENSG00000213931	HBE1	0.0367939	1
ENSG00000077044	DGKD	0.036775	1
ENSG00000140553	UNC45A	0.0367387	1
ENSG00000182901	RGS7	0.0367123	1
ENSG00000134504	KCTD1	0.0366251	1
ENSG00000148290	SURF1	0.0365829	1
ENSG00000198952	SMG5	0.0365543	1
ENSG00000167637	ZNF283	0.0363231	1
ENSG00000213185	FAM24B	0.0363059	1
ENSG00000077152	UBE2T	0.0362736	1
ENSG00000204574	ABCF1	0.0362003	1
ENSG00000176387	HSD11B2	0.0361736	1
ENSG00000253147	AC015468.1	0.0361734	1
ENSG00000104147	OIP5	0.036156	1
ENSG00000140044	JDP2	0.0360979	1
ENSG00000167965	MLST8	0.0360569	1
ENSG00000087077	TRIP6	0.0360454	1
ENSG00000170881	RNF139	0.0359546	1
ENSG00000205181	LINC00654	0.0359458	1
ENSG00000120215	MLANA	0.0359117	1
ENSG00000100842	EFS	0.0358935	1
ENSG00000260389	WBP11P1	0.0358597	1
ENSG00000164105	SAP30	0.0358507	1
ENSG00000147082	CCNB3	0.0358317	1
ENSG00000107147	KCNT1	0.0358168	1
ENSG00000008710	PKD1	0.0357998	1
ENSG00000042317	SPATA7	0.0356892	1
ENSG00000167323	STIM1	0.0356567	1
ENSG00000099625	CBARP	0.0356515	1
ENSG00000085382	HACE1	0.0356206	1
ENSG00000135316	SYNCRIP	0.0356184	1
ENSG00000009790	TRAF3IP3	0.0356074	1
ENSG00000179902	C1orf194	0.0355851	1
ENSG00000229717	AC110615.1	0.0355103	1
ENSG00000054116	TRAPPC3	0.035504	1
ENSG00000185485	SDHAP1	0.0354851	1
ENSG00000134283	PPHLN1	0.0354641	1
ENSG00000146918	NCAPG2	0.0354195	1
ENSG00000167755	KLK6	0.03534	1
ENSG00000115641	FHL2	0.0353356	1
ENSG00000068912	ERLEC1	0.035328	1
ENSG00000237643	AL365226.2	0.0353056	1
ENSG00000131748	STARD3	0.0352905	1
ENSG00000245498	AP000866.1	0.0350898	1
ENSG00000258741	H2AFVP1	0.0350793	1
ENSG00000247131	AC025263.1	0.0350173	1
ENSG00000180573	HIST1H2AC	0.03499	1
ENSG00000130038	CRACR2A	0.0349228	1
ENSG00000152242	C18orf25	0.034882	1
ENSG00000122218	COPA	0.0348378	1
ENSG00000090674	MCOLN1	0.0347766	1
ENSG00000159618	ADGRG5	0.0347481	1
ENSG00000147813	NAPRT	0.0347439	1
ENSG00000120217	CD274	0.0347201	1
ENSG00000011405	PIK3C2A	0.0346354	1
ENSG00000175354	PTPN2	0.0345548	1
ENSG00000159063	ALG8	0.0344309	1
ENSG00000128487	SPECC1	0.0343815	1
ENSG00000164076	CAMKV	0.0343721	1
ENSG00000122359	ANXA11	0.0343336	1
ENSG00000006282	SPATA20	0.0343166	1
ENSG00000173039	RELA	0.0343086	1
ENSG00000106123	EPHB6	0.0342438	1
ENSG00000162373	BEND5	0.0342136	1
ENSG00000163697	APBB2	0.0341977	1
ENSG00000133703	KRAS	0.0341867	1
ENSG00000232119	MCTS1	0.0341605	1
ENSG00000135341	MAP3K7	0.034158	1
ENSG00000113163	COL4A3BP	0.0340665	1
ENSG00000087365	SF3B2	0.0340515	1
ENSG00000112761	WISP3	0.0340092	1
ENSG00000175548	ALG10B	0.0339711	1
ENSG00000182919	C11orf54	0.0339139	1
ENSG00000100105	PATZ1	0.0338889	1
ENSG00000272414	FAM47E-STBD1	0.0338687	1
ENSG00000011485	PPP5C	0.0338617	1
ENSG00000254870	ATP6V1G2-DDX39B	0.0338438	1
ENSG00000165731	RET	0.0338007	1
ENSG00000079337	RAPGEF3	0.0337897	1
ENSG00000170571	EMB	0.0337741	1
ENSG00000170236	USP50	0.0336029	1
ENSG00000164609	SLU7	0.0335838	1
ENSG00000137727	ARHGAP20	0.0335726	1
ENSG00000274114	AC004706.3	0.0335363	1
ENSG00000179859	RNF227	0.0334658	1
ENSG00000176715	ACSF3	0.0334104	1
ENSG00000225489	AL354707.1	0.0333879	1
ENSG00000151176	PLBD2	0.0333879	1
ENSG00000145331	TRMT10A	0.0332609	1
ENSG00000179476	C14orf28	0.0332488	1
ENSG00000239697	TNFSF12	0.0332428	1
ENSG00000112530	PACRG	0.0331885	1
ENSG00000274461	AL391425.1	0.033167	1
ENSG00000123329	ARHGAP9	0.033118	1
ENSG00000272894	AC004982.2	0.033059	1
ENSG00000168802	CHTF8	0.0330371	1
ENSG00000172954	LCLAT1	0.0330226	1
ENSG00000186854	TRABD2A	0.0329851	1
ENSG00000121236	TRIM6	0.032976	1
ENSG00000187193	MT1X	0.0329412	1
ENSG00000224924	LINC00320	0.0329221	1
ENSG00000254473	AL354920.1	0.0328975	1
ENSG00000148926	ADM	0.0328599	1
ENSG00000141255	SPATA22	0.0327791	1
ENSG00000064547	LPAR2	0.032742	1
ENSG00000181616	OR52H1	0.0327031	1
ENSG00000119431	HDHD3	0.0326656	1
ENSG00000182923	CEP63	0.0326487	1
ENSG00000156467	UQCRB	0.0326071	1
ENSG00000204524	ZNF805	0.0325291	1
ENSG00000105220	GPI	0.0324553	1
ENSG00000106333	PCOLCE	0.0324443	1
ENSG00000275830	AL355974.2	0.0324386	1
ENSG00000099834	CDHR5	0.0323649	1
ENSG00000224272	AC131097.3	0.0322587	1
ENSG00000224116	INHBA-AS1	0.0322471	1
ENSG00000167554	ZNF610	0.0321831	1
ENSG00000233436	BTBD18	0.0321333	1
ENSG00000138778	CENPE	0.0321237	1
ENSG00000273396	LINC01396	0.0320984	1
ENSG00000186153	WWOX	0.0320666	1
ENSG00000258181	AC008083.2	0.0320114	1
ENSG00000147586	MRPS28	0.0319638	1
ENSG00000159363	ATP13A2	0.0319544	1
ENSG00000149357	LAMTOR1	0.0318194	1
ENSG00000159335	PTMS	0.0317957	1
ENSG00000184060	ADAP2	0.0317734	1
ENSG00000156508	EEF1A1	0.0317686	1
ENSG00000259209	AC004943.1	0.0316577	1
ENSG00000105321	CCDC9	0.0316406	1
ENSG00000131828	PDHA1	0.031632	1
ENSG00000003147	ICA1	0.0315987	1
ENSG00000124067	SLC12A4	0.0315767	1
ENSG00000140395	WDR61	0.0315565	1
ENSG00000154188	ANGPT1	0.0315554	1
ENSG00000171159	C9orf16	0.0315222	1
ENSG00000176563	CNTD1	0.0314934	1
ENSG00000198836	OPA1	0.0314858	1
ENSG00000284966	AL138689.2	0.0314662	1
ENSG00000257267	ZNF271P	0.0314634	1
ENSG00000107738	VSIR	0.0314398	1
ENSG00000128567	PODXL	0.0314104	1
ENSG00000157916	RER1	0.0313576	1
ENSG00000158062	UBXN11	0.0313527	1
ENSG00000118473	SGIP1	0.03135	1
ENSG00000204248	COL11A2	0.031341	1
ENSG00000223652	AC106786.1	0.0313	1
ENSG00000262246	CORO7	0.0312878	1
ENSG00000173264	GPR137	0.0312493	1
ENSG00000123213	NLN	0.0312331	1
ENSG00000100271	TTLL1	0.0311489	1
ENSG00000131477	RAMP2	0.031038	1
ENSG00000164051	CCDC51	0.0310355	1
ENSG00000215186	GOLGA6B	0.0309604	1
ENSG00000008086	CDKL5	0.0309247	1
ENSG00000108666	C17orf75	0.0309219	1
ENSG00000100425	BRD1	0.0309175	1
ENSG00000149308	NPAT	0.0309118	1
ENSG00000182568	SATB1	0.0308914	1
ENSG00000287566	N/A	0.0308586	1
ENSG00000251079	BMS1P2	0.0308576	1
ENSG00000114638	UPK1B	0.0308422	1
ENSG00000224597	SVIL-AS1	0.0308047	1
ENSG00000090612	ZNF268	0.0307156	1
ENSG00000262873	AC127496.5	0.0306896	1
ENSG00000067836	ROGDI	0.0306884	1
ENSG00000197045	GMFB	0.0306857	1
ENSG00000164674	SYTL3	0.0306559	1
ENSG00000196591	HDAC2	0.0306256	1
ENSG00000178789	CD300LB	0.0305887	1
ENSG00000125910	S1PR4	0.0305811	1
ENSG00000160211	G6PD	0.0305604	1
ENSG00000267523	AC008735.2	0.0305391	1
ENSG00000188032	C19orf67	0.0305277	1
ENSG00000114650	SCAP	0.0304755	1
ENSG00000110844	PRPF40B	0.0304076	1
ENSG00000180098	TRNAU1AP	0.030364	1
ENSG00000174365	SNHG11	0.0303485	1
ENSG00000072682	P4HA2	0.0302934	1
ENSG00000104427	ZC2HC1A	0.0302713	1
ENSG00000122691	TWIST1	0.0302699	1
ENSG00000156030	ELMSAN1	0.0302359	1
ENSG00000134297	PLEKHA8P1	0.0302062	1
ENSG00000167384	ZNF180	0.030191	1
ENSG00000125744	RTN2	0.0301332	1
ENSG00000119457	SLC46A2	0.0300963	1
ENSG00000168530	MYL1	0.0300898	1
ENSG00000106991	ENG	0.0300809	1
ENSG00000119632	IFI27L2	0.0300268	1
ENSG00000071564	TCF3	0.0300243	1
ENSG00000256667	KLRA1P	0.0300082	1
ENSG00000105642	KCNN1	0.0300013	1
ENSG00000214253	FIS1	0.0299735	1
ENSG00000248472	DDX11L9	0.0299687	1
ENSG00000133961	NUMB	0.0299288	1
ENSG00000142528	ZNF473	0.0298966	1
ENSG00000198089	SFI1	0.0298836	1
ENSG00000113648	H2AFY	0.0298687	1
ENSG00000120837	NFYB	0.029858	1
ENSG00000166681	BEX3	0.0298431	1
ENSG00000160714	UBE2Q1	0.029813	1
ENSG00000188981	MSANTD1	0.0297808	1
ENSG00000158887	MPZ	0.0296731	1
ENSG00000285077	ARHGAP11B	0.0295442	1
ENSG00000157985	AGAP1	0.0295384	1
ENSG00000258984	UBE2F-SCLY	0.029518	1
ENSG00000005448	WDR54	0.0294741	1
ENSG00000186376	ZNF75D	0.0294375	1
ENSG00000236299	AC092634.5	0.0294356	1
ENSG00000174446	SNAPC5	0.0294061	1
ENSG00000254732	AP001931.1	0.0293949	1
ENSG00000196922	ZNF252P	0.0293878	1
ENSG00000131187	F12	0.0293431	1
ENSG00000069956	MAPK6	0.0293331	1
ENSG00000048462	TNFRSF17	0.0293092	1
ENSG00000021300	PLEKHB1	0.0293048	1
ENSG00000164828	SUN1	0.029291	1
ENSG00000196440	ARMCX4	0.0291713	1
ENSG00000174672	BRSK2	0.0291319	1
ENSG00000181027	FKRP	0.0291288	1
ENSG00000135525	MAP7	0.0291218	1
ENSG00000266921	AC006213.1	0.0291144	1
ENSG00000237212	AL449403.1	0.0291098	1
ENSG00000171492	LRRC8D	0.0290698	1
ENSG00000100577	GSTZ1	0.0290649	1
ENSG00000148513	ANKRD30A	0.0290241	1
ENSG00000135365	PHF21A	0.0289472	1
ENSG00000074266	EED	0.0289101	1
ENSG00000105202	FBL	0.0289071	1
ENSG00000225605	AC092813.1	0.0289066	1
ENSG00000068724	TTC7A	0.0289019	1
ENSG00000198945	L3MBTL3	0.0288269	1
ENSG00000127463	EMC1	0.0288169	1
ENSG00000118515	SGK1	0.0287232	1
ENSG00000196465	MYL6B	0.0287143	1
ENSG00000091317	CMTM6	0.028692	1
ENSG00000138744	NAAA	0.0286361	1
ENSG00000163161	ERCC3	0.0286258	1
ENSG00000214717	ZBED1	0.0286063	1
ENSG00000239922	AC092958.1	0.0285762	1
ENSG00000144843	ADPRH	0.0285135	1
ENSG00000160862	AZGP1	0.0285008	1
ENSG00000203727	SAMD5	0.0284986	1
ENSG00000127415	IDUA	0.0284669	1
ENSG00000213930	GALT	0.0284317	1
ENSG00000102786	INTS6	0.0284206	1
ENSG00000013306	SLC25A39	0.0283358	1
ENSG00000237886	NALT1	0.0283314	1
ENSG00000173406	DAB1	0.0283164	1
ENSG00000135547	HEY2	0.028278	1
ENSG00000142731	PLK4	0.028192	1
ENSG00000164331	ANKRA2	0.028099	1
ENSG00000126012	KDM5C	0.0280802	1
ENSG00000221887	HMSD	0.0280681	1
ENSG00000152520	PAN3	0.0280101	1
ENSG00000128394	APOBEC3F	0.027997	1
ENSG00000104611	SH2D4A	0.0278896	1
ENSG00000246985	SOCS2-AS1	0.0278489	1
ENSG00000134058	CDK7	0.0277983	1
ENSG00000197405	C5AR1	0.0277982	1
ENSG00000171703	TCEA2	0.0277068	1
ENSG00000180190	TDRP	0.0276772	1
ENSG00000164161	HHIP	0.0276666	1
ENSG00000113732	ATP6V0E1	0.027504	1
ENSG00000141639	MAPK4	0.0275001	1
ENSG00000121851	POLR3GL	0.0274842	1
ENSG00000115194	SLC30A3	0.0274681	1
ENSG00000136231	IGF2BP3	0.027452	1
ENSG00000267106	ZNF561-AS1	0.0273847	1
ENSG00000168887	C2orf68	0.0273731	1
ENSG00000111834	RSPH4A	0.027324	1
ENSG00000213777	AC011487.1	0.027272	1
ENSG00000137513	NARS2	0.0272643	1
ENSG00000124942	AHNAK	0.027243	1
ENSG00000167614	TTYH1	0.0271467	1
ENSG00000269713	NBPF9	0.0270912	1
ENSG00000060982	BCAT1	0.0270212	1
ENSG00000119402	FBXW2	0.0269935	1
ENSG00000111666	CHPT1	0.0269779	1
ENSG00000185418	TARSL2	0.0268912	1
ENSG00000044115	CTNNA1	0.0268632	1
ENSG00000065357	DGKA	0.0268596	1
ENSG00000106290	TAF6	0.0268025	1
ENSG00000011376	LARS2	0.0267703	1
ENSG00000167635	ZNF146	0.0267565	1
ENSG00000214046	SMIM7	0.0267143	1
ENSG00000227917	AL449043.1	0.0267042	1
ENSG00000183569	SERHL2	0.0266184	1
ENSG00000259390	AC022196.1	0.0265555	1
ENSG00000089351	GRAMD1A	0.0264942	1
ENSG00000186867	QRFPR	0.026491	1
ENSG00000106077	ABHD11	0.0264829	1
ENSG00000129116	PALLD	0.0264801	1
ENSG00000224429	LINC00539	0.026479	1
ENSG00000198420	TCAF1	0.0264744	1
ENSG00000102967	DHODH	0.026449	1
ENSG00000074855	ANO8	0.0264434	1
ENSG00000087087	SRRT	0.0263972	1
ENSG00000106400	ZNHIT1	0.0263839	1
ENSG00000129255	MPDU1	0.0262511	1
ENSG00000104228	TRIM35	0.0262037	1
ENSG00000137817	PARP6	0.026122	1
ENSG00000140463	BBS4	0.0260585	1
ENSG00000228274	AL021707.2	0.0260182	1
ENSG00000196459	TRAPPC2	0.0259852	1
ENSG00000259120	SMIM6	0.0259659	1
ENSG00000130818	ZNF426	0.0259622	1
ENSG00000131966	ACTR10	0.0259252	1
ENSG00000188895	MSL1	0.0259105	1
ENSG00000135100	HNF1A	0.0258505	1
ENSG00000136379	ABHD17C	0.0256835	1
ENSG00000006576	PHTF2	0.0256414	1
ENSG00000198121	LPAR1	0.0256372	1
ENSG00000188785	ZNF548	0.0255679	1
ENSG00000117143	UAP1	0.025457	1
ENSG00000131373	HACL1	0.0254452	1
ENSG00000139197	PEX5	0.0253902	1
ENSG00000198553	KCNRG	0.0252605	1
ENSG00000138772	ANXA3	0.0252354	1
ENSG00000196456	ZNF775	0.0251711	1
ENSG00000105926	MPP6	0.0251218	1
ENSG00000147996	CBWD5	0.0251143	1
ENSG00000204852	TCTN1	0.0250405	1
ENSG00000247596	TWF2	0.0250328	1
ENSG00000131435	PDLIM4	0.0250202	1
ENSG00000233527	ZNF529-AS1	0.0249907	1
ENSG00000139988	RDH12	0.0249819	1
ENSG00000105618	PRPF31	0.0249743	1
ENSG00000109625	CPZ	0.024974	1
ENSG00000120656	TAF12	0.0249716	1
ENSG00000271945	AL590426.2	0.024968	1
ENSG00000132341	RAN	0.0249661	1
ENSG00000176209	SMIM19	0.0249329	1
ENSG00000172062	SMN1	0.0249236	1
ENSG00000061492	WNT8A	0.0249079	1
ENSG00000147676	MAL2	0.0248756	1
ENSG00000151490	PTPRO	0.0248388	1
ENSG00000223482	NUTM2A-AS1	0.0248095	1
ENSG00000133884	DPF2	0.0247843	1
ENSG00000231163	CSMD2-AS1	0.0247521	1
ENSG00000198689	SLC9A6	0.0247291	1
ENSG00000214510	SPINK13	0.024706	1
ENSG00000145194	ECE2	0.0246949	1
ENSG00000120438	TCP1	0.0246783	1
ENSG00000176584	DMBT1P1	0.0246732	1
ENSG00000250012	AC079848.1	0.0246481	1
ENSG00000174428	GTF2IRD2B	0.024591	1
ENSG00000108479	GALK1	0.0245843	1
ENSG00000274333	CU633967.1	0.0245572	1
ENSG00000113712	CSNK1A1	0.0245344	1
ENSG00000185215	TNFAIP2	0.0245293	1
ENSG00000152778	IFIT5	0.024515	1
ENSG00000114204	SERPINI2	0.0244864	1
ENSG00000116580	GON4L	0.0244829	1
ENSG00000172890	NADSYN1	0.0244829	1
ENSG00000179066	AC020907.1	0.0243756	1
ENSG00000115652	UXS1	0.0242426	1
ENSG00000105426	PTPRS	0.0242385	1
ENSG00000147576	ADHFE1	0.0241743	1
ENSG00000242612	DECR2	0.0241512	1
ENSG00000164941	INTS8	0.0241481	1
ENSG00000087470	DNM1L	0.0241337	1
ENSG00000156876	SASS6	0.0241018	1
ENSG00000135241	PNPLA8	0.0240899	1
ENSG00000054965	FAM168A	0.0240589	1
ENSG00000137491	SLCO2B1	0.0240077	1
ENSG00000152078	TMEM56	0.0240055	1
ENSG00000103512	NOMO1	0.0239944	1
ENSG00000267060	PTGES3L	0.0239521	1
ENSG00000137955	RABGGTB	0.0238733	1
ENSG00000258987	AL132642.1	0.0238672	1
ENSG00000174917	C19orf70	0.0238172	1
ENSG00000196497	IPO4	0.0237206	1
ENSG00000169372	CRADD	0.0236099	1
ENSG00000107651	SEC23IP	0.0235803	1
ENSG00000254837	AP001372.2	0.0235446	1
ENSG00000178188	SH2B1	0.0235257	1
ENSG00000158717	RNF166	0.0234998	1
ENSG00000095713	CRTAC1	0.0234949	1
ENSG00000197345	MRPL21	0.0234517	1
ENSG00000213904	LIPE-AS1	0.0234487	1
ENSG00000145526	CDH18	0.023405	1
ENSG00000116260	QSOX1	0.0233057	1
ENSG00000141759	TXNL4A	0.0232938	1
ENSG00000258839	MC1R	0.0232161	1
ENSG00000213585	VDAC1	0.023184	1
ENSG00000145390	USP53	0.0231297	1
ENSG00000102981	PARD6A	0.0231132	1
ENSG00000211455	STK38L	0.0230856	1
ENSG00000152475	ZNF837	0.0230131	1
ENSG00000214575	CPEB1	0.0229977	1
ENSG00000223802	CERS1	0.0229273	1
ENSG00000173418	NAA20	0.0229134	1
ENSG00000088543	C3orf18	0.0228622	1
ENSG00000136811	ODF2	0.0228586	1
ENSG00000123560	PLP1	0.0228438	1
ENSG00000164104	HMGB2	0.0228337	1
ENSG00000243716	NPIPB5	0.0226796	1
ENSG00000155100	OTUD6B	0.0226773	1
ENSG00000234148	LINC01961	0.0226709	1
ENSG00000160058	BSDC1	0.0226448	1
ENSG00000136935	GOLGA1	0.0225773	1
ENSG00000266173	STRADA	0.022551	1
ENSG00000143390	RFX5	0.0225092	1
ENSG00000172738	TMEM217	0.0225027	1
ENSG00000261303	AC022748.2	0.0224904	1
ENSG00000064490	RFXANK	0.0224428	1
ENSG00000152705	CATSPER3	0.02242	1
ENSG00000079459	FDFT1	0.0223906	1
ENSG00000131591	C1orf159	0.0223226	1
ENSG00000116871	MAP7D1	0.0223071	1
ENSG00000112312	GMNN	0.0222763	1
ENSG00000284930	AC005280.2	0.0222689	1
ENSG00000185621	LMLN	0.0222038	1
ENSG00000184916	JAG2	0.0222001	1
ENSG00000168818	STX18	0.0221743	1
ENSG00000204310	AGPAT1	0.02211	1
ENSG00000145063	AC062028.1	0.0220423	1
ENSG00000226803	AL136311.1	0.0220266	1
ENSG00000198932	GPRASP1	0.0219346	1
ENSG00000065600	TMEM206	0.0218768	1
ENSG00000257591	ZNF625	0.0218491	1
ENSG00000102024	PLS3	0.0217654	1
ENSG00000211460	TSN	0.0217535	1
ENSG00000138028	CGREF1	0.0216327	1
ENSG00000143630	HCN3	0.0216088	1
ENSG00000181555	SETD2	0.0214964	1
ENSG00000161970	RPL26	0.0214941	1
ENSG00000010270	STARD3NL	0.0214773	1
ENSG00000096717	SIRT1	0.0214558	1
ENSG00000234718	AC007161.1	0.0214464	1
ENSG00000197702	PARVA	0.0214103	1
ENSG00000242615	AC022415.1	0.0213328	1
ENSG00000103932	RPAP1	0.0212323	1
ENSG00000164631	ZNF12	0.021218	1
ENSG00000159579	RSPRY1	0.0211733	1
ENSG00000086848	ALG9	0.0211463	1
ENSG00000105173	CCNE1	0.0211253	1
ENSG00000167702	KIFC2	0.0210557	1
ENSG00000147145	LPAR4	0.0210068	1
ENSG00000133316	WDR74	0.0209833	1
ENSG00000267952	AC008878.1	0.0209793	1
ENSG00000171456	ASXL1	0.0209382	1
ENSG00000181798	LINC00471	0.0209371	1
ENSG00000138081	FBXO11	0.0209306	1
ENSG00000212719	C17orf51	0.0209168	1
ENSG00000180537	RNF182	0.0208382	1
ENSG00000156675	RAB11FIP1	0.0208066	1
ENSG00000088766	CRLS1	0.0207789	1
ENSG00000272758	AC083798.2	0.0207411	1
ENSG00000236155	AL355877.1	0.0207397	1
ENSG00000205356	TECPR1	0.0206395	1
ENSG00000253773	C8orf37-AS1	0.0206222	1
ENSG00000081985	IL12RB2	0.0206026	1
ENSG00000161911	TREML1	0.0206024	1
ENSG00000104327	CALB1	0.0205837	1
ENSG00000100565	LRRC74A	0.0205757	1
ENSG00000134716	CYP2J2	0.0205166	1
ENSG00000130988	RGN	0.0205165	1
ENSG00000116213	WRAP73	0.0204598	1
ENSG00000240137	ERICH6-AS1	0.0204404	1
ENSG00000090263	MRPS33	0.0204148	1
ENSG00000231731	AC010976.1	0.0203979	1
ENSG00000105278	ZFR2	0.0203681	1
ENSG00000180884	ZNF792	0.0203582	1
ENSG00000136824	SMC2	0.0203408	1
ENSG00000158373	HIST1H2BD	0.0203231	1
ENSG00000257365	FNTB	0.0202833	1
ENSG00000198874	TYW1	0.020281	1
ENSG00000197568	HHLA3	0.0202756	1
ENSG00000168268	NT5DC2	0.0201445	1
ENSG00000134057	CCNB1	0.020129	1
ENSG00000196296	ATP2A1	0.0200883	1
ENSG00000108262	GIT1	0.0200369	1
ENSG00000109794	FAM149A	0.0200328	1
ENSG00000176978	DPP7	0.019951	1
ENSG00000284606	AC105233.5	0.0198585	1
ENSG00000196663	TECPR2	0.0198053	1
ENSG00000136463	TACO1	0.0198005	1
ENSG00000173653	RCE1	0.0197207	1
ENSG00000268750	AC010522.1	0.0196854	1
ENSG00000173338	KCNK7	0.0196078	1
ENSG00000105483	CARD8	0.0195039	1
ENSG00000134748	PRPF38A	0.019456	1
ENSG00000103148	NPRL3	0.0194057	1
ENSG00000140319	SRP14	0.0193979	1
ENSG00000156170	NDUFAF6	0.0193592	1
ENSG00000182132	KCNIP1	0.0193579	1
ENSG00000164038	SLC9B2	0.0193558	1
ENSG00000162711	NLRP3	0.0193471	1
ENSG00000078814	MYH7B	0.0193318	1
ENSG00000187012	LINC00207	0.0192971	1
ENSG00000143126	CELSR2	0.0192945	1
ENSG00000163832	ELP6	0.0191674	1
ENSG00000249237	AL359273.1	0.0191624	1
ENSG00000174788	PCP2	0.0191059	1
ENSG00000145703	IQGAP2	0.0190521	1
ENSG00000111707	SUDS3	0.0189324	1
ENSG00000006652	IFRD1	0.0189304	1
ENSG00000042445	RETSAT	0.0189303	1
ENSG00000102871	TRADD	0.0189094	1
ENSG00000171067	C11orf24	0.0188669	1
ENSG00000118407	FILIP1	0.0188207	1
ENSG00000115392	FANCL	0.0188018	1
ENSG00000226754	AL606760.1	0.0187503	1
ENSG00000230910	AL391807.1	0.0187464	1
ENSG00000223509	AC135983.2	0.0187285	1
ENSG00000128563	PRKRIP1	0.0187192	1
ENSG00000066651	TRMT11	0.0187172	1
ENSG00000109854	HTATIP2	0.0186892	1
ENSG00000185864	NPIPB4	0.0186873	1
ENSG00000180881	CAPS2	0.0186523	1
ENSG00000157224	CLDN12	0.0186212	1
ENSG00000091140	DLD	0.0185801	1
ENSG00000258631	AC110023.1	0.0185731	1
ENSG00000225345	SNX18P3	0.0184894	1
ENSG00000175166	PSMD2	0.0184543	1
ENSG00000227906	SNAP25-AS1	0.0184109	1
ENSG00000172270	BSG	0.0183702	1
ENSG00000064545	TMEM161A	0.0183118	1
ENSG00000120008	WDR11	0.018296	1
ENSG00000244292	OR9N1P	0.0182638	1
ENSG00000181444	ZNF467	0.0182456	1
ENSG00000164985	PSIP1	0.0182426	1
ENSG00000089356	FXYD3	0.0182146	1
ENSG00000130653	PNPLA7	0.0181947	1

## Sheet: ACC NDC Vs DLB
Gene	Symbol	p-value	Adjusted p-value
ENSG00000181523	SGSH	1.1704e-11	6.06218e-07
ENSG00000072818	ACAP1	4.93159e-10	1.27718e-05
ENSG00000165804	ZNF219	1.72687e-09	2.98149e-05
ENSG00000122299	ZC3H7A	2.92686e-09	3.03199e-05
ENSG00000009780	FAM76A	2.41678e-09	3.03199e-05
ENSG00000229980	TOB1-AS1	1.08393e-08	9.35719e-05
ENSG00000134779	TPGS2	3.67411e-08	0.000271863
ENSG00000138760	SCARB2	8.59426e-08	0.000556435
ENSG00000101974	ATP11C	1.21202e-07	0.000627776
ENSG00000140382	HMG20A	1.13898e-07	0.000627776
ENSG00000103342	GSPT1	1.54915e-07	0.000729451
ENSG00000178234	GALNT11	2.04957e-07	0.000816611
ENSG00000239779	WBP1	2.00008e-07	0.000816611
ENSG00000163755	HPS3	4.39804e-07	0.00162715
ENSG00000113460	BRIX1	6.40111e-07	0.00221035
ENSG00000177051	FBXO46	8.7079e-07	0.00265314
ENSG00000107779	BMPR1A	8.47597e-07	0.00265314
ENSG00000011422	PLAUR	1.05485e-06	0.0030354
ENSG00000139218	SCAF11	1.42876e-06	0.00389494
ENSG00000231185	SPRY4-AS1	1.87314e-06	0.00485105
ENSG00000253974	NRG1-IT1	2.39437e-06	0.00590566
ENSG00000134262	AP4B1	3.06788e-06	0.00722291
ENSG00000076043	REXO2	3.57945e-06	0.00741604
ENSG00000241231	AC022294.1	3.54755e-06	0.00741604
ENSG00000104853	CLPTM1	3.42931e-06	0.00741604
ENSG00000110900	TSPAN11	4.90832e-06	0.00977813
ENSG00000181856	SLC2A4	5.73525e-06	0.0106094
ENSG00000184640	SEPT9	5.5886e-06	0.0106094
ENSG00000099995	SF3A1	6.02235e-06	0.0107563
ENSG00000159348	CYB5R1	7.51386e-06	0.0129729
ENSG00000115841	RMDN2	8.11403e-06	0.0135572
ENSG00000172209	GPR22	8.99094e-06	0.014553
ENSG00000172977	KAT5	9.6981e-06	0.0152219
ENSG00000126217	MCF2L	1.28248e-05	0.0189792
ENSG00000160325	CACFD1	1.27916e-05	0.0189792
ENSG00000171885	AQP4	1.39424e-05	0.02006
ENSG00000168209	DDIT4	1.58764e-05	0.0216404
ENSG00000154222	CC2D1B	1.5691e-05	0.0216404
ENSG00000152455	SUV39H2	1.67273e-05	0.0216602
ENSG00000102387	TAF7L	1.63894e-05	0.0216602
ENSG00000148290	SURF1	1.72192e-05	0.0217534
ENSG00000133884	DPF2	1.83377e-05	0.0220889
ENSG00000114030	KPNA1	1.83145e-05	0.0220889
ENSG00000184708	EIF4ENIF1	1.91015e-05	0.0224859
ENSG00000113575	PPP2CA	2.73826e-05	0.0308328
ENSG00000143622	RIT1	2.70987e-05	0.0308328
ENSG00000104969	SGTA	2.86457e-05	0.0315688
ENSG00000115827	DCAF17	3.61335e-05	0.0389911
ENSG00000089101	CFAP61	4.16047e-05	0.0439787
ENSG00000115415	STAT1	4.85299e-05	0.0502731
ENSG00000166833	NAV2	5.27328e-05	0.0535558
ENSG00000006652	IFRD1	5.5033e-05	0.0537828
ENSG00000137558	PI15	5.48259e-05	0.0537828
ENSG00000105486	LIG1	5.95915e-05	0.0551179
ENSG00000143569	UBAP2L	5.86208e-05	0.0551179
ENSG00000234883	MIR155HG	5.77415e-05	0.0551179
ENSG00000115380	EFEMP1	6.20088e-05	0.055376
ENSG00000184831	APOO	6.15484e-05	0.055376
ENSG00000005339	CREBBP	6.3139e-05	0.0554296
ENSG00000161204	ABCF3	6.88115e-05	0.0594026
ENSG00000139193	CD27	7.45601e-05	0.0594141
ENSG00000189308	LIN54	7.44532e-05	0.0594141
ENSG00000156873	PHKG2	7.39392e-05	0.0594141
ENSG00000025708	TYMP	7.25484e-05	0.0594141
ENSG00000172243	CLEC7A	7.14023e-05	0.0594141
ENSG00000224424	PRKAR2A-AS1	7.70951e-05	0.0605033
ENSG00000177731	FLII	7.86054e-05	0.0607678
ENSG00000070047	PHRF1	8.09368e-05	0.0616501
ENSG00000178966	RMI1	8.34159e-05	0.0626175
ENSG00000108556	CHRNE	8.47152e-05	0.0626844
ENSG00000250222	AC008443.5	9.54257e-05	0.0696151
ENSG00000145912	NHP2	0.000104409	0.0751103
ENSG00000133597	ADCK2	0.000107378	0.0761886
ENSG00000136045	PWP1	0.000113831	0.0796753
ENSG00000079785	DDX1	0.000129309	0.0869828
ENSG00000179588	ZFPM1	0.000127934	0.0869828
ENSG00000231246	AL445426.1	0.000127227	0.0869828
ENSG00000157890	MEGF11	0.000138656	0.087583
ENSG00000099622	CIRBP	0.000137333	0.087583
ENSG00000021776	AQR	0.000136112	0.087583
ENSG00000160193	WDR4	0.000136049	0.087583
ENSG00000153815	CMIP	0.00013194	0.087583
ENSG00000225889	AC012368.1	0.000162665	0.100303
ENSG00000163002	NUP35	0.000162533	0.100303
ENSG00000187715	KBTBD12	0.000172496	0.105113
ENSG00000104774	MAN2B1	0.000181991	0.109609
ENSG00000158856	DMTN	0.000188284	0.110822
ENSG00000286389	N/A	0.000186853	0.110822
ENSG00000196586	MYO6	0.000194139	0.112984
ENSG00000135655	USP15	0.000200981	0.114396
ENSG00000213920	MDP1	0.000199566	0.114396
ENSG00000082212	ME2	0.000210574	0.117278
ENSG00000105887	MTPN	0.000210284	0.117278
ENSG00000059378	PARP12	0.000216331	0.119203
ENSG00000189339	SLC35E2B	0.000223175	0.12168
ENSG00000159792	PSKH1	0.000231421	0.124861
ENSG00000085511	MAP3K4	0.000241375	0.128889
ENSG00000138685	FGF2	0.000253017	0.131053
ENSG00000104885	DOT1L	0.00025284	0.131053
ENSG00000112530	PACRG	0.000250801	0.131053
ENSG00000134508	CABLES1	0.000277706	0.133186
ENSG00000285901	N/A	0.000277369	0.133186
ENSG00000166669	ATF7IP2	0.000277292	0.133186
ENSG00000181409	AATK	0.000271497	0.133186
ENSG00000101940	WDR13	0.000269273	0.133186
ENSG00000144468	RHBDD1	0.000266529	0.133186
ENSG00000144369	FAM171B	0.000263507	0.133186
ENSG00000099290	WASHC2A	0.000261765	0.133186
ENSG00000125775	SDCBP2	0.000293771	0.137083
ENSG00000162600	OMA1	0.000292485	0.137083
ENSG00000225783	MIAT	0.000290161	0.137083
ENSG00000101745	ANKRD12	0.000317362	0.144194
ENSG00000133958	UNC79	0.000315829	0.144194
ENSG00000241322	CDRT1	0.000315699	0.144194
ENSG00000139572	GPR84	0.000324589	0.146195
ENSG00000276997	AL513314.2	0.000329158	0.146975
ENSG00000127481	UBR4	0.000333031	0.147433
ENSG00000186522	SEPT10	0.000377161	0.165555
ENSG00000117308	GALE	0.000384506	0.16736
ENSG00000116641	DOCK7	0.000398851	0.172157
ENSG00000166886	NAB2	0.000411919	0.173462
ENSG00000213904	LIPE-AS1	0.000408897	0.173462
ENSG00000136870	ZNF189	0.00040686	0.173462
ENSG00000109016	DHRS7B	0.000421916	0.176238
ENSG00000111907	TPD52L1	0.000425996	0.176519
ENSG00000278259	MYO19	0.000431418	0.177347
ENSG00000007255	TRAPPC6A	0.000453721	0.178038
ENSG00000137960	GIPC2	0.000451843	0.178038
ENSG00000114942	EEF1B2	0.000451683	0.178038
ENSG00000180979	LRRC57	0.000449371	0.178038
ENSG00000227053	AC105446.1	0.000441347	0.178038
ENSG00000100568	VTI1B	0.0004375	0.178038
ENSG00000143321	HDGF	0.000464246	0.178119
ENSG00000163536	SERPINI1	0.000462772	0.178119
ENSG00000287338	N/A	0.000461187	0.178119
ENSG00000051108	HERPUD1	0.000477644	0.179276
ENSG00000176273	SLC35G1	0.000475483	0.179276
ENSG00000143207	COP1	0.000474799	0.179276
ENSG00000078814	MYH7B	0.000493069	0.183734
ENSG00000120915	EPHX2	0.000507886	0.187903
ENSG00000136861	CDK5RAP2	0.000511889	0.188041
ENSG00000186417	GLDN	0.000518841	0.189253
ENSG00000129084	PSMA1	0.000545292	0.19751
ENSG00000163697	APBB2	0.00056415	0.201522
ENSG00000230724	LINC01001	0.000563547	0.201522
ENSG00000196083	IL1RAP	0.000596865	0.206101
ENSG00000170348	TMED10	0.000594756	0.206101
ENSG00000104980	TIMM44	0.000593539	0.206101
ENSG00000154511	FAM69A	0.000592866	0.206101
ENSG00000205629	LCMT1	0.000583108	0.206101
ENSG00000248668	OXCT1-AS1	0.00061827	0.210684
ENSG00000241878	PISD	0.000615347	0.210684
ENSG00000232682	AL592430.1	0.00062257	0.210762
ENSG00000073578	SDHA	0.000666969	0.221451
ENSG00000162702	ZNF281	0.000665093	0.221451
ENSG00000225619	MYT1L-AS1	0.000659014	0.221451
ENSG00000196693	ZNF33B	0.000686794	0.226581
ENSG00000113356	POLR3G	0.000698912	0.229119
ENSG00000116984	MTR	0.000757289	0.245153
ENSG00000253554	AC022639.1	0.000752808	0.245153
ENSG00000107317	PTGDS	0.000772	0.248363
ENSG00000121742	GJB6	0.00079191	0.251643
ENSG00000100258	LMF2	0.000790607	0.251643
ENSG00000107672	NSMCE4A	0.000804323	0.254029
ENSG00000136381	IREB2	0.000825361	0.259093
ENSG00000152443	ZNF776	0.000848126	0.259938
ENSG00000178053	MLF1	0.000846087	0.259938
ENSG00000163512	AZI2	0.000845739	0.259938
ENSG00000232112	TMA7	0.000840828	0.259938
ENSG00000253230	LINC00599	0.000860382	0.26061
ENSG00000154518	ATP5MC3	0.000857839	0.26061
ENSG00000170638	TRABD	0.000866345	0.260891
ENSG00000175662	TOM1L2	0.000895221	0.266488
ENSG00000068654	POLR1A	0.000893445	0.266488
ENSG00000152954	NRSN1	0.000919652	0.26912
ENSG00000172530	BANP	0.000917899	0.26912
ENSG00000273611	ZNHIT3	0.000915753	0.26912
ENSG00000173406	DAB1	0.000925674	0.269361
ENSG00000259403	AC020704.1	0.00095293	0.275743
ENSG00000127419	TMEM175	0.000963997	0.277396
ENSG00000037897	METTL1	0.000973082	0.278463
ENSG00000176946	THAP4	0.000979479	0.278753
ENSG00000240005	AC106047.1	0.000991474	0.280625
ENSG00000120647	CCDC77	0.00100636	0.283289
ENSG00000117010	ZNF684	0.00105196	0.294526
ENSG00000181929	PRKAG1	0.00108553	0.30229
ENSG00000162231	NXF1	0.00109657	0.303733
ENSG00000079819	EPB41L2	0.00110889	0.303894
ENSG00000158079	PTPDC1	0.00110579	0.303894
ENSG00000115252	PDE1A	0.00114334	0.310055
ENSG00000224712	NPIPA3	0.00113824	0.310055
ENSG00000225032	AL162586.1	0.00115847	0.312521
ENSG00000100577	GSTZ1	0.00117126	0.314335
ENSG00000244045	TMEM199	0.00120352	0.319681
ENSG00000100991	TRPC4AP	0.00119816	0.319681
ENSG00000070669	ASNS	0.00122422	0.320252
ENSG00000170004	CHD3	0.00121841	0.320252
ENSG00000168496	FEN1	0.00121681	0.320252
ENSG00000105810	CDK6	0.00123454	0.321327
ENSG00000115825	PRKD3	0.00126698	0.326491
ENSG00000189283	FHIT	0.00126181	0.326491
ENSG00000140395	WDR61	0.0012914	0.329504
ENSG00000154764	WNT7A	0.00128741	0.329504
ENSG00000179218	CALR	0.00131587	0.334101
ENSG00000133706	LARS	0.0013355	0.337433
ENSG00000161202	DVL3	0.00137542	0.337636
ENSG00000225683	PACRG-AS3	0.00137482	0.337636
ENSG00000215472	RPL17-C18orf32	0.00137318	0.337636
ENSG00000188529	SRSF10	0.00136676	0.337636
ENSG00000120217	CD274	0.00136412	0.337636
ENSG00000174891	RSRC1	0.00134898	0.337636
ENSG00000185418	TARSL2	0.00142759	0.34879
ENSG00000247572	CKMT2-AS1	0.00144988	0.349293
ENSG00000144935	TRPC1	0.00144364	0.349293
ENSG00000100605	ITPK1	0.00144008	0.349293
ENSG00000185883	ATP6V0C	0.00149048	0.349324
ENSG00000197562	RAB40C	0.00148519	0.349324
ENSG00000131374	TBC1D5	0.00148478	0.349324
ENSG00000176485	PLA2G16	0.00147233	0.349324
ENSG00000137825	ITPKA	0.00146632	0.349324
ENSG00000170502	NUDT9	0.00146023	0.349324
ENSG00000215374	FAM66B	0.00152811	0.356532
ENSG00000183773	AIFM3	0.00156205	0.357999
ENSG00000121680	PEX16	0.00156031	0.357999
ENSG00000077232	DNAJC10	0.00155639	0.357999
ENSG00000159377	PSMB4	0.00154988	0.357999
ENSG00000215301	DDX3X	0.00157202	0.358698
ENSG00000127952	STYXL1	0.00158954	0.359527
ENSG00000170340	B3GNT2	0.00158619	0.359527
ENSG00000140575	IQGAP1	0.00161326	0.363305
ENSG00000129194	SOX15	0.0016323	0.364424
ENSG00000086666	ZFAND6	0.00163027	0.364424
ENSG00000112149	CD83	0.00166327	0.369745
ENSG00000178922	HYI	0.00168247	0.372415
ENSG00000145191	EIF2B5	0.00173819	0.379879
ENSG00000102007	PLP2	0.00173152	0.379879
ENSG00000275004	ZNF280B	0.00172612	0.379879
ENSG00000108561	C1QBP	0.001792	0.389994
ENSG00000112339	HBS1L	0.00182365	0.39522
ENSG00000126215	XRCC3	0.00184321	0.397795
ENSG00000124440	HIF3A	0.00189425	0.405432
ENSG00000162989	KCNJ3	0.00189197	0.405432
ENSG00000122085	MTERF4	0.00191689	0.406915
ENSG00000160051	IQCC	0.00191058	0.406915
ENSG00000243422	RPL23AP49	0.0019266	0.407307
ENSG00000099960	SLC7A4	0.00197517	0.415877
ENSG00000160124	CCDC58	0.00199762	0.417212
ENSG00000274276	CBSL	0.00199694	0.417212
ENSG00000100350	FOXRED2	0.00201873	0.418248
ENSG00000143771	CNIH4	0.00201768	0.418248
ENSG00000152242	C18orf25	0.00204653	0.41898
ENSG00000119950	MXI1	0.00204585	0.41898
ENSG00000164053	ATRIP	0.00203656	0.41898
ENSG00000224905	AP001347.1	0.0020939	0.42699
ENSG00000139618	BRCA2	0.00213517	0.433699
ENSG00000186162	CIDECP	0.00217972	0.434235
ENSG00000169018	FEM1B	0.00217819	0.434235
ENSG00000245293	AC096564.1	0.00216325	0.434235
ENSG00000260528	FAM157C	0.00216168	0.434235
ENSG00000081791	KIAA0141	0.00215778	0.434235
ENSG00000198951	NAGA	0.00220519	0.437626
ENSG00000164190	NIPBL	0.00224173	0.441493
ENSG00000148408	CACNA1B	0.00224102	0.441493
ENSG00000186432	KPNA4	0.00227007	0.442032
ENSG00000204837	FGF7P3	0.0022684	0.442032
ENSG00000164576	SAP30L	0.0022647	0.442032
ENSG00000145425	RPS3A	0.00228553	0.443376
ENSG00000113721	PDGFRB	0.00230959	0.444711
ENSG00000163249	CCNYL1	0.00230854	0.444711
ENSG00000285980	N/A	0.002373	0.448583
ENSG00000166341	DCHS1	0.0023658	0.448583
ENSG00000068650	ATP11A	0.00236516	0.448583
ENSG00000144597	EAF1	0.00235219	0.448583
ENSG00000184575	XPOT	0.0023494	0.448583
ENSG00000273249	BX649632.1	0.00239721	0.451512
ENSG00000170581	STAT2	0.00242471	0.453394
ENSG00000101843	PSMD10	0.00242376	0.453394
ENSG00000230185	C9orf147	0.00243773	0.454189
ENSG00000168894	RNF181	0.00250866	0.464067
ENSG00000156968	MPV17L	0.00250761	0.464067
ENSG00000159720	ATP6V0D1	0.00258439	0.469688
ENSG00000177853	ZNF518A	0.00257828	0.469688
ENSG00000167065	DUSP18	0.00257797	0.469688
ENSG00000125375	ATP5S	0.00257705	0.469688
ENSG00000204161	C10orf128	0.00255569	0.469688
ENSG00000167930	FAM234A	0.00262604	0.472286
ENSG00000092820	EZR	0.00262355	0.472286
ENSG00000205531	NAP1L4	0.00261241	0.472286
ENSG00000144674	GOLGA4	0.00264766	0.472891
ENSG00000066185	ZMYND12	0.00264467	0.472891
ENSG00000144057	ST6GAL2	0.00266048	0.473547
ENSG00000085721	RRN3	0.00267963	0.4737
ENSG00000028310	BRD9	0.00267935	0.4737
ENSG00000107018	RLN1	0.00269704	0.475155
ENSG00000100836	PABPN1	0.00274335	0.475233
ENSG00000092841	MYL6	0.00274078	0.475233
ENSG00000141458	NPC1	0.00272778	0.475233
ENSG00000170419	VSTM2A	0.00272538	0.475233
ENSG00000237212	AL449403.1	0.00271812	0.475233
ENSG00000188938	FAM120AOS	0.00279375	0.480748
ENSG00000165548	TMEM63C	0.00279118	0.480748
ENSG00000072736	NFATC3	0.0028165	0.483057
ENSG00000128274	A4GALT	0.00284227	0.485868
ENSG00000083799	CYLD	0.00293575	0.500198
ENSG00000124257	NEURL2	0.00294662	0.500404
ENSG00000155066	PROM2	0.00296225	0.501413
ENSG00000213676	ATF6B	0.00298647	0.503868
ENSG00000124275	MTRR	0.00300679	0.504012
ENSG00000108423	TUBD1	0.00300525	0.504012
ENSG00000185238	PRMT3	0.00302543	0.5055
ENSG00000104290	FZD3	0.00307652	0.505878
ENSG00000108786	HSD17B1	0.00307147	0.505878
ENSG00000269893	SNHG8	0.00306289	0.505878
ENSG00000121064	SCPEP1	0.00305356	0.505878
ENSG00000137074	APTX	0.00305213	0.505878
ENSG00000184271	POU6F1	0.00309701	0.506033
ENSG00000103811	CTSH	0.00309575	0.506033
ENSG00000167615	LENG8	0.00310856	0.506324
ENSG00000117691	NENF	0.00314767	0.507903
ENSG00000258484	SPESP1	0.00314377	0.507903
ENSG00000144848	ATG3	0.00313647	0.507903
ENSG00000253159	PCDHGA12	0.00317523	0.510758
ENSG00000144040	SFXN5	0.00321711	0.515893
ENSG00000071243	ING3	0.00328211	0.524692
ENSG00000164669	INTS4P1	0.00334872	0.533693
ENSG00000198522	GPN1	0.00337394	0.536062
ENSG00000166226	CCT2	0.00342442	0.54242
ENSG00000228290	TBX18-AS1	0.00343764	0.542854
ENSG00000141279	NPEPPS	0.00346565	0.545614
ENSG00000042317	SPATA7	0.0035119	0.549554
ENSG00000143970	ASXL2	0.00351105	0.549554
ENSG00000136999	NOV	0.00355121	0.550715
ENSG00000022267	FHL1	0.00355004	0.550715
ENSG00000159899	NPR2	0.00353226	0.550715
ENSG00000138640	FAM13A	0.00361774	0.557692
ENSG00000105426	PTPRS	0.0036098	0.557692
ENSG00000119729	RHOQ	0.0036325	0.558306
ENSG00000163412	EIF4E3	0.00365995	0.559206
ENSG00000125520	SLC2A4RG	0.00365026	0.559206
ENSG00000121753	ADGRB2	0.0037141	0.56581
ENSG00000147164	SNX12	0.00374202	0.568391
ENSG00000213658	LAT	0.00377737	0.568757
ENSG00000238197	PAXBP1-AS1	0.0037735	0.568757
ENSG00000229797	AC140481.1	0.00375811	0.568757
ENSG00000235888	AF064858.1	0.00381101	0.572159
ENSG00000064666	CNN2	0.00386147	0.573092
ENSG00000159086	PAXBP1	0.00385358	0.573092
ENSG00000187049	TMEM216	0.00385084	0.573092
ENSG00000100300	TSPO	0.00383536	0.573092
ENSG00000109466	KLHL2	0.00391728	0.573162
ENSG00000159363	ATP13A2	0.00391727	0.573162
ENSG00000253503	AC060765.1	0.00391566	0.573162
ENSG00000115053	NCL	0.0039125	0.573162
ENSG00000087266	SH3BP2	0.00391106	0.573162
ENSG00000235978	AC018816.1	0.00393318	0.573868
ENSG00000115548	KDM3A	0.00395639	0.575633
ENSG00000102878	HSF4	0.00397592	0.576853
ENSG00000112695	COX7A2	0.00399754	0.57837
ENSG00000082269	FAM135A	0.00404383	0.580205
ENSG00000085733	CTTN	0.00403645	0.580205
ENSG00000144868	TMEM108	0.00402573	0.580205
ENSG00000164037	SLC9B1	0.00406977	0.582314
ENSG00000196189	SEMA4A	0.00410784	0.586142
ENSG00000177954	RPS27	0.00412056	0.586342
ENSG00000259577	CERNA1	0.00413236	0.58641
ENSG00000173020	GRK2	0.00418137	0.591743
ENSG00000141434	MEP1B	0.00431651	0.594623
ENSG00000074201	CLNS1A	0.00431202	0.594623
ENSG00000075568	TMEM131	0.00430568	0.594623
ENSG00000149150	SLC43A1	0.00430317	0.594623
ENSG00000148985	PGAP2	0.00430092	0.594623
ENSG00000167861	HID1	0.00428508	0.594623
ENSG00000274602	PI4KAP1	0.00427251	0.594623
ENSG00000142303	ADAMTS10	0.0042475	0.594623
ENSG00000283977	AC084337.2	0.0042339	0.594623
ENSG00000186591	UBE2H	0.00421667	0.594623
ENSG00000171307	ZDHHC16	0.00435134	0.596249
ENSG00000162909	CAPN2	0.00434998	0.596249
ENSG00000149823	VPS51	0.00440313	0.60017
ENSG00000134809	TIMM10	0.00440078	0.60017
ENSG00000124749	COL21A1	0.00443543	0.602986
ENSG00000130827	PLXNA3	0.00446971	0.604472
ENSG00000136059	VILL	0.00446662	0.604472
ENSG00000237877	LINC01473	0.00452959	0.610976
ENSG00000181222	POLR2A	0.00456719	0.612855
ENSG00000066117	SMARCD1	0.00456021	0.612855
ENSG00000204977	TRIM13	0.00465228	0.62266
ENSG00000198467	TPM2	0.00470404	0.627964
ENSG00000006704	GTF2IRD1	0.00472588	0.629258
ENSG00000196562	SULF2	0.00474816	0.630605
ENSG00000255571	MIR9-3HG	0.00476432	0.631132
ENSG00000174871	CNIH2	0.00479763	0.632311
ENSG00000089558	KCNH4	0.00479293	0.632311
ENSG00000077157	PPP1R12B	0.00481484	0.632968
ENSG00000137393	RNF144B	0.00483786	0.634384
ENSG00000143799	PARP1	0.00486565	0.636418
ENSG00000198055	GRK6	0.00488526	0.637373
ENSG00000176945	MUC20	0.00491947	0.638619
ENSG00000113140	SPARC	0.00491447	0.638619
ENSG00000077514	POLD3	0.00494172	0.639904
ENSG00000189184	PCDH18	0.00497713	0.641283
ENSG00000110422	HIPK3	0.00496878	0.641283
ENSG00000090447	TFAP4	0.00504064	0.647853
ENSG00000240225	ZNF542P	0.00507954	0.651238
ENSG00000013441	CLK1	0.00510331	0.652669
ENSG00000160714	UBE2Q1	0.00512109	0.65333
ENSG00000219891	ZSCAN12P1	0.00513805	0.653884
ENSG00000228427	AL590764.1	0.00516069	0.655155
ENSG00000259649	AC027808.2	0.00521907	0.660947
ENSG00000102452	NALCN	0.00523602	0.661475
ENSG00000146707	POMZP3	0.00527868	0.665242
ENSG00000138382	METTL5	0.00529189	0.665288
ENSG00000250250	AC010638.1	0.00536938	0.673395
ENSG00000090674	MCOLN1	0.00544984	0.680192
ENSG00000054118	THRAP3	0.00544082	0.680192
ENSG00000118520	ARG1	0.00547826	0.682096
ENSG00000179988	PSTK	0.00551624	0.683538
ENSG00000169551	CT55	0.00551328	0.683538
ENSG00000244274	DBNDD2	0.00553769	0.684559
ENSG00000176601	MAP3K19	0.00557851	0.686329
ENSG00000179593	ALOX15B	0.00557603	0.686329
ENSG00000160752	FDPS	0.00559729	0.687007
ENSG00000143369	ECM1	0.00562052	0.688228
ENSG00000235257	ITGA9-AS1	0.00566655	0.688978
ENSG00000152219	ARL14EP	0.0056605	0.688978
ENSG00000283199	C13orf46	0.0056478	0.688978
ENSG00000010017	RANBP9	0.00569469	0.689164
ENSG00000187091	PLCD1	0.00568422	0.689164
ENSG00000185274	GALNT17	0.00574636	0.693795
ENSG00000244676	AL109761.1	0.00581585	0.698927
ENSG00000007541	PIGQ	0.00580737	0.698927
ENSG00000148158	SNX30	0.00584993	0.701396
ENSG00000172594	SMPDL3A	0.00593341	0.709762
ENSG00000114646	CSPG5	0.0059854	0.714331
ENSG00000128951	DUT	0.0060015	0.714607
ENSG00000166133	RPUSD2	0.00605828	0.719712
ENSG00000119699	TGFB3	0.00607607	0.720174
ENSG00000100033	PRODH	0.00617726	0.728832
ENSG00000167178	ISLR2	0.00616348	0.728832
ENSG00000254505	CHMP4A	0.00637597	0.732261
ENSG00000176563	CNTD1	0.00637265	0.732261
ENSG00000099992	TBC1D10A	0.00637068	0.732261
ENSG00000167491	GATAD2A	0.0063635	0.732261
ENSG00000025796	SEC63	0.00634911	0.732261
ENSG00000196123	KIAA0895L	0.00632184	0.732261
ENSG00000132196	HSD17B7	0.00631942	0.732261
ENSG00000064489	BORCS8-MEF2B	0.00631514	0.732261
ENSG00000179528	LBX2	0.00628868	0.732261
ENSG00000128284	APOL3	0.00627336	0.732261
ENSG00000071564	TCF3	0.00624159	0.732261
ENSG00000029153	ARNTL2	0.00623199	0.732261
ENSG00000136682	CBWD2	0.00648226	0.742821
ENSG00000169379	ARL13B	0.0065332	0.747006
ENSG00000126107	HECTD3	0.00659941	0.75126
ENSG00000179119	SPTY2D1	0.00659192	0.75126
ENSG00000114209	PDCD10	0.00663533	0.753692
ENSG00000185339	TCN2	0.00665651	0.754444
ENSG00000143324	XPR1	0.00668779	0.756333
ENSG00000227392	HPN-AS1	0.00682623	0.758737
ENSG00000117419	ERI3	0.00682012	0.758737
ENSG00000170035	UBE2E3	0.00681716	0.758737
ENSG00000172819	RARG	0.00681331	0.758737
ENSG00000140264	SERF2	0.00680787	0.758737
ENSG00000152942	RAD17	0.00677106	0.758737
ENSG00000100316	RPL3	0.00676591	0.758737
ENSG00000119688	ABCD4	0.00675621	0.758737
ENSG00000185246	PRPF39	0.00688922	0.762466
ENSG00000173867	AC013489.1	0.00687518	0.762466
ENSG00000177822	AC098864.1	0.00692161	0.762791
ENSG00000062822	POLD1	0.00690824	0.762791
ENSG00000232518	AC074366.1	0.00694485	0.763728
ENSG00000203791	EEF1AKMT2	0.00699363	0.767462
ENSG00000131873	CHSY1	0.00702996	0.769818
ENSG00000183431	SF3A3	0.00706313	0.771819
ENSG00000197748	CFAP43	0.00708916	0.773032
ENSG00000179950	PUF60	0.00716789	0.779974
ENSG00000145194	ECE2	0.00721168	0.783095
ENSG00000172339	ALG14	0.00728089	0.788956
ENSG00000263715	LINC02210-CRHR1	0.00742586	0.801313
ENSG00000178607	ERN1	0.00741228	0.801313
ENSG00000136758	YME1L1	0.00746902	0.804293
ENSG00000228839	PIK3IP1-AS1	0.00754895	0.804538
ENSG00000108733	PEX12	0.00754806	0.804538
ENSG00000197111	PCBP2	0.00752384	0.804538
ENSG00000235162	C12orf75	0.00750853	0.804538
ENSG00000174792	ODAPH	0.00750012	0.804538
ENSG00000116171	SCP2	0.0075716	0.805295
ENSG00000140931	CMTM3	0.00763067	0.806609
ENSG00000172717	FAM71D	0.00762273	0.806609
ENSG00000251372	LINC00499	0.00761744	0.806609
ENSG00000247708	STX18-AS1	0.00766919	0.809029
ENSG00000230487	PSMG3-AS1	0.00771085	0.811771
ENSG00000198836	OPA1	0.00776564	0.81588
ENSG00000267107	PCAT19	0.00785112	0.823191
ENSG00000158636	EMSY	0.00787791	0.824332
ENSG00000137392	CLPS	0.0079591	0.831149
ENSG00000162076	FLYWCH2	0.00799913	0.831974
ENSG00000225265	TAF1A-AS1	0.00799002	0.831974
ENSG00000161996	WDR90	0.00802427	0.832916
ENSG00000055118	KCNH2	0.00808393	0.835759
ENSG00000141759	TXNL4A	0.00806874	0.835759
ENSG00000227502	LINC01268	0.00822387	0.841826
ENSG00000104856	RELB	0.00821568	0.841826
ENSG00000222009	BTBD19	0.00820898	0.841826
ENSG00000167380	ZNF226	0.00817708	0.841826
ENSG00000068120	COASY	0.0081745	0.841826
ENSG00000165185	KIAA1958	0.00827664	0.843891
ENSG00000090013	BLVRB	0.00826162	0.843891
ENSG00000235288	AC099329.1	0.00834849	0.849545
ENSG00000147535	PLPP5	0.00836842	0.849904
ENSG00000144199	FAHD2B	0.00841355	0.851149
ENSG00000146722	AC211486.1	0.00840403	0.851149
ENSG00000141258	SGSM2	0.00843328	0.851482
ENSG00000250846	EPHA5-AS1	0.00845203	0.851715
ENSG00000182566	CLEC4G	0.00855764	0.860683
ENSG00000262772	LINC01977	0.00858877	0.862139
ENSG00000131788	PIAS3	0.00871135	0.864393
ENSG00000255108	AP006621.1	0.00869493	0.864393
ENSG00000239382	ALKBH6	0.00868702	0.864393
ENSG00000285967	N/A	0.00868262	0.864393
ENSG00000205730	ITPRIPL2	0.00867505	0.864393
ENSG00000139726	DENR	0.0086498	0.864393
ENSG00000136840	ST6GALNAC4	0.00876665	0.868216
ENSG00000166224	SGPL1	0.00884818	0.871293
ENSG00000106268	NUDT1	0.00884679	0.871293
ENSG00000259203	AC016044.1	0.00883637	0.871293
ENSG00000251322	SHANK3	0.00900251	0.881463
ENSG00000226562	CYP4F26P	0.00900079	0.881463
ENSG00000141194	OR4D1	0.00898034	0.881463
ENSG00000117407	ARTN	0.00908726	0.888082
ENSG00000163453	IGFBP7	0.00912577	0.888493
ENSG00000111605	CPSF6	0.00911795	0.888493
ENSG00000248333	CDK11B	0.00917982	0.892079
ENSG00000158458	NRG2	0.00925041	0.892243
ENSG00000186951	PPARA	0.00923539	0.892243
ENSG00000265018	AGAP12P	0.00922186	0.892243
ENSG00000063176	SPHK2	0.00920374	0.892243
ENSG00000111832	RWDD1	0.00929425	0.893145
ENSG00000133275	CSNK1G2	0.00928949	0.893145
ENSG00000164418	GRIK2	0.00931542	0.893521
ENSG00000126746	ZNF384	0.00939387	0.89938
ENSG00000143811	PYCR2	0.00944086	0.902212
ENSG00000155096	AZIN1	0.00949978	0.906171
ENSG00000165914	TTC7B	0.00957827	0.908638
ENSG00000112290	WASF1	0.00956846	0.908638
ENSG00000266977	AC006504.2	0.00954862	0.908638
ENSG00000164163	ABCE1	0.00966364	0.91339
ENSG00000266714	MYO15B	0.00964747	0.91339
ENSG00000105705	SUGP1	0.00973933	0.918867
ENSG00000106689	LHX2	0.00997815	0.919623
ENSG00000260630	SNAI3-AS1	0.00996785	0.919623
ENSG00000022840	RNF10	0.00996158	0.919623
ENSG00000145832	SLC25A48	0.00994012	0.919623
ENSG00000100412	ACO2	0.00993146	0.919623
ENSG00000223802	CERS1	0.00991005	0.919623
ENSG00000064995	TAF11	0.00990784	0.919623
ENSG00000104081	BMF	0.00990703	0.919623
ENSG00000141433	ADCYAP1	0.00988649	0.919623
ENSG00000234884	AL022329.1	0.00987291	0.919623
ENSG00000150051	MKX	0.0098681	0.919623
ENSG00000139946	PELI2	0.00985841	0.919623
ENSG00000122420	PTGFR	0.00980557	0.919623
ENSG00000166444	ST5	0.0099989	0.919899
ENSG00000170310	STX8	0.0100318	0.921293
ENSG00000115677	HDLBP	0.0100761	0.922087
ENSG00000162572	SCNN1D	0.0100741	0.922087
ENSG00000108828	VAT1	0.0101312	0.925491
ENSG00000132305	IMMT	0.0101663	0.927066
ENSG00000154122	ANKH	0.0102054	0.928997
ENSG00000166073	GPR176	0.01023	0.929603
ENSG00000198223	CSF2RA	0.0102524	0.930007
ENSG00000269054	AC012313.6	0.0102787	0.930763
ENSG00000151651	ADAM8	0.0103328	0.932404
ENSG00000255562	UNC93B6	0.0103325	0.932404
ENSG00000259269	AC109630.1	0.010351	0.932417
ENSG00000180346	TIGD2	0.0103934	0.934614
ENSG00000077238	IL4R	0.0106586	0.948581
ENSG00000100099	HPS4	0.0106524	0.948581
ENSG00000119321	FKBP15	0.0106231	0.948581
ENSG00000112941	PAPD7	0.0106091	0.948581
ENSG00000104529	EEF1D	0.010596	0.948581
ENSG00000249203	LINC02224	0.0105844	0.948581
ENSG00000147041	SYTL5	0.0107797	0.957709
ENSG00000130159	ECSIT	0.0108225	0.95987
ENSG00000171045	TSNARE1	0.0108846	0.962076
ENSG00000272701	MESTIT1	0.0108713	0.962076
ENSG00000111358	GTF2H3	0.0109768	0.965288
ENSG00000134001	EIF2S1	0.0109737	0.965288
ENSG00000160271	RALGDS	0.0109707	0.965288
ENSG00000146476	ARMT1	0.0110184	0.967301
ENSG00000172803	SNX32	0.0113467	0.981154
ENSG00000100280	AP1B1	0.0113388	0.981154
ENSG00000198721	ECI2	0.0113375	0.981154
ENSG00000234585	CCT6P3	0.0113284	0.981154
ENSG00000087088	BAX	0.0113244	0.981154
ENSG00000181690	PLAG1	0.0112947	0.981154
ENSG00000204564	C6orf136	0.0112829	0.981154
ENSG00000064545	TMEM161A	0.011278	0.981154
ENSG00000151632	AKR1C2	0.0112251	0.981154
ENSG00000107669	ATE1	0.0113663	0.981216
ENSG00000102316	MAGED2	0.0113877	0.981423
ENSG00000132600	PRMT7	0.0116061	0.998584
ENSG00000041982	TNC	0.0116977	0.999828
ENSG00000135116	HRK	0.0116906	0.999828
ENSG00000280780	JAKMIP2-AS1	0.0116731	0.999828
ENSG00000072041	SLC6A15	0.0116474	0.999828
ENSG00000168883	USP39	0.0499403	1
ENSG00000099364	FBXL19	0.0499352	1
ENSG00000197013	ZNF429	0.0498328	1
ENSG00000196440	ARMCX4	0.0498184	1
ENSG00000178773	CPNE7	0.049734	1
ENSG00000150201	FXYD4	0.04973	1
ENSG00000115946	PNO1	0.0496714	1
ENSG00000182310	SPACA6	0.0495765	1
ENSG00000223642	AC008277.1	0.0495718	1
ENSG00000112983	BRD8	0.0495242	1
ENSG00000245573	BDNF-AS	0.0495141	1
ENSG00000135966	TGFBRAP1	0.049512	1
ENSG00000136463	TACO1	0.0495097	1
ENSG00000203897	SPATA42	0.0493927	1
ENSG00000130988	RGN	0.0493731	1
ENSG00000261884	AC040162.1	0.0493066	1
ENSG00000101448	EPPIN	0.0492481	1
ENSG00000103150	MLYCD	0.0491072	1
ENSG00000224743	TEX26-AS1	0.0490758	1
ENSG00000145868	FBXO38	0.0490619	1
ENSG00000188917	TRMT2B	0.0489923	1
ENSG00000168453	HR	0.0488695	1
ENSG00000171889	MIR31HG	0.048869	1
ENSG00000184988	TMEM106A	0.0488613	1
ENSG00000262633	AC005670.2	0.048791	1
ENSG00000154864	PIEZO2	0.0487739	1
ENSG00000181264	TMEM136	0.048761	1
ENSG00000123159	GIPC1	0.0486657	1
ENSG00000163923	RPL39L	0.048402	1
ENSG00000154803	FLCN	0.0483932	1
ENSG00000067113	PLPP1	0.0483901	1
ENSG00000272168	CASC15	0.048379	1
ENSG00000168591	TMUB2	0.0483585	1
ENSG00000065029	ZNF76	0.0483554	1
ENSG00000265107	GJA5	0.0483119	1
ENSG00000077327	SPAG6	0.0483047	1
ENSG00000010539	ZNF200	0.0482651	1
ENSG00000162521	RBBP4	0.0482068	1
ENSG00000105135	ILVBL	0.0481599	1
ENSG00000188739	RBM34	0.0481527	1
ENSG00000163145	C1QTNF7	0.0480874	1
ENSG00000121766	ZCCHC17	0.0479665	1
ENSG00000213145	CRIP1	0.0479236	1
ENSG00000121067	SPOP	0.0477755	1
ENSG00000259692	AC104041.1	0.0477691	1
ENSG00000132321	IQCA1	0.047648	1
ENSG00000137038	DMAC1	0.0474797	1
ENSG00000188729	OSTN	0.0474266	1
ENSG00000095585	BLNK	0.0474079	1
ENSG00000132879	FBXO44	0.0473614	1
ENSG00000232653	GOLGA8N	0.0472441	1
ENSG00000247809	NR2F2-AS1	0.047236	1
ENSG00000114650	SCAP	0.0472116	1
ENSG00000113712	CSNK1A1	0.0471109	1
ENSG00000177535	OR2B11	0.0470614	1
ENSG00000135976	ANKRD36	0.0470006	1
ENSG00000132635	PCED1A	0.0469979	1
ENSG00000129535	NRL	0.0469332	1
ENSG00000228065	LINC01515	0.0468196	1
ENSG00000263798	AC018521.1	0.0467877	1
ENSG00000116962	NID1	0.0467315	1
ENSG00000125746	EML2	0.0467056	1
ENSG00000134183	GNAT2	0.0467044	1
ENSG00000187260	WDR86	0.0466672	1
ENSG00000119537	KDSR	0.0465739	1
ENSG00000105879	CBLL1	0.0465527	1
ENSG00000114853	ZBTB47	0.0464441	1
ENSG00000125257	ABCC4	0.0463277	1
ENSG00000138795	LEF1	0.0462874	1
ENSG00000137312	FLOT1	0.0462862	1
ENSG00000254837	AP001372.2	0.0461887	1
ENSG00000134755	DSC2	0.0461803	1
ENSG00000212719	C17orf51	0.0461582	1
ENSG00000182870	GALNT9	0.0461254	1
ENSG00000108179	PPIF	0.0461186	1
ENSG00000178252	WDR6	0.046105	1
ENSG00000004487	KDM1A	0.04606	1
ENSG00000197555	SIPA1L1	0.0460277	1
ENSG00000128346	C22orf23	0.0459798	1
ENSG00000132128	LRRC41	0.0458984	1
ENSG00000140832	MARVELD3	0.04587	1
ENSG00000198520	C1orf228	0.0458299	1
ENSG00000062582	MRPS24	0.0457946	1
ENSG00000167644	C19orf33	0.045784	1
ENSG00000185798	WDR53	0.0455691	1
ENSG00000164122	ASB5	0.0455523	1
ENSG00000130812	ANGPTL6	0.0455198	1
ENSG00000173812	EIF1	0.0454677	1
ENSG00000185250	PPIL6	0.0454472	1
ENSG00000248371	LINC02056	0.0453779	1
ENSG00000121653	MAPK8IP1	0.0453481	1
ENSG00000127663	KDM4B	0.0453393	1
ENSG00000109113	RAB34	0.0453131	1
ENSG00000149124	GLYAT	0.045282	1
ENSG00000136273	HUS1	0.0450458	1
ENSG00000118946	PCDH17	0.045033	1
ENSG00000272721	AC131235.3	0.0449894	1
ENSG00000160932	LY6E	0.0449708	1
ENSG00000131771	PPP1R1B	0.0449052	1
ENSG00000223561	AC005165.1	0.0448999	1
ENSG00000120451	SNX19	0.0448899	1
ENSG00000271952	LINC01954	0.0448013	1
ENSG00000130177	CDC16	0.0446086	1
ENSG00000119661	DNAL1	0.0445817	1
ENSG00000184047	DIABLO	0.0445672	1
ENSG00000181722	ZBTB20	0.0445591	1
ENSG00000171861	MRM3	0.0445099	1
ENSG00000173915	ATP5MD	0.0444587	1
ENSG00000110717	NDUFS8	0.044399	1
ENSG00000184967	NOC4L	0.0442966	1
ENSG00000227091	AL355990.1	0.0442814	1
ENSG00000251669	FAM86EP	0.0442773	1
ENSG00000255062	AP001318.2	0.0442633	1
ENSG00000125245	GPR18	0.0440968	1
ENSG00000196459	TRAPPC2	0.0440353	1
ENSG00000204482	LST1	0.0440266	1
ENSG00000184384	MAML2	0.0439305	1
ENSG00000119523	ALG2	0.0439054	1
ENSG00000139112	GABARAPL1	0.0438857	1
ENSG00000213742	ZNF337-AS1	0.043799	1
ENSG00000273225	FAM25BP	0.0437844	1
ENSG00000185448	FAM47A	0.0436006	1
ENSG00000236673	AL117378.1	0.043579	1
ENSG00000126773	PCNX4	0.0435185	1
ENSG00000153822	KCNJ16	0.0435114	1
ENSG00000105289	TJP3	0.0433547	1
ENSG00000147180	ZNF711	0.043353	1
ENSG00000286833	N/A	0.043325	1
ENSG00000174099	MSRB3	0.0433104	1
ENSG00000148700	ADD3	0.0432374	1
ENSG00000213722	DDAH2	0.0432181	1
ENSG00000166411	IDH3A	0.0431624	1
ENSG00000284644	AC074386.1	0.0430636	1
ENSG00000198040	ZNF84	0.0430195	1
ENSG00000013583	HEBP1	0.0429848	1
ENSG00000182667	NTM	0.0429674	1
ENSG00000246763	RGMB-AS1	0.0429078	1
ENSG00000167657	DAPK3	0.0428437	1
ENSG00000287646	N/A	0.0427765	1
ENSG00000253507	AC104257.1	0.0426627	1
ENSG00000071894	CPSF1	0.0426554	1
ENSG00000259354	AC025580.2	0.0426362	1
ENSG00000111640	GAPDH	0.0425684	1
ENSG00000261780	LINC02582	0.0424933	1
ENSG00000145365	TIFA	0.0424349	1
ENSG00000263818	AC091178.1	0.0424243	1
ENSG00000135269	TES	0.0423844	1
ENSG00000160256	FAM207A	0.0423826	1
ENSG00000128563	PRKRIP1	0.0423486	1
ENSG00000130600	H19	0.0423014	1
ENSG00000101294	HM13	0.0421832	1
ENSG00000139428	MMAB	0.0420764	1
ENSG00000131620	ANO1	0.042076	1
ENSG00000042813	ZPBP	0.0420323	1
ENSG00000257322	AC138123.1	0.0419947	1
ENSG00000285662	N/A	0.0418752	1
ENSG00000184343	SRPK3	0.0418607	1
ENSG00000155093	PTPRN2	0.0418553	1
ENSG00000144136	SLC20A1	0.0418328	1
ENSG00000005238	FAM214B	0.041829	1
ENSG00000150967	ABCB9	0.0417498	1
ENSG00000127054	INTS11	0.0417234	1
ENSG00000102547	CAB39L	0.0416334	1
ENSG00000186818	LILRB4	0.0416048	1
ENSG00000251652	AC092535.3	0.0415578	1
ENSG00000257218	GATC	0.0414846	1
ENSG00000159588	CCDC17	0.0414783	1
ENSG00000095794	CREM	0.041451	1
ENSG00000112759	SLC29A1	0.0413928	1
ENSG00000047621	C12orf4	0.0412541	1
ENSG00000131379	C3orf20	0.0411459	1
ENSG00000205208	C4orf46	0.0410595	1
ENSG00000105171	POP4	0.0409196	1
ENSG00000106400	ZNHIT1	0.0409064	1
ENSG00000152133	GPATCH11	0.0409054	1
ENSG00000092203	TOX4	0.0408794	1
ENSG00000138686	BBS7	0.0407899	1
ENSG00000171928	TVP23B	0.0406657	1
ENSG00000156531	PHF6	0.0406445	1
ENSG00000176014	TUBB6	0.040638	1
ENSG00000153774	CFDP1	0.040545	1
ENSG00000086544	ITPKC	0.0404781	1
ENSG00000232442	MHENCR	0.0404721	1
ENSG00000129009	ISLR	0.0404416	1
ENSG00000160766	GBAP1	0.0404133	1
ENSG00000004897	CDC27	0.0403983	1
ENSG00000120215	MLANA	0.0403088	1
ENSG00000174483	BBS1	0.0402651	1
ENSG00000227579	AL122019.1	0.0402531	1
ENSG00000184402	SS18L1	0.0402183	1
ENSG00000160392	C19orf47	0.0402058	1
ENSG00000104660	LEPROTL1	0.0401426	1
ENSG00000100288	CHKB	0.0401324	1
ENSG00000223727	AC034195.1	0.0401249	1
ENSG00000132388	UBE2G1	0.0401048	1
ENSG00000125734	GPR108	0.0400013	1
ENSG00000168118	RAB4A	0.039966	1
ENSG00000198331	HYLS1	0.0398073	1
ENSG00000115816	CEBPZ	0.0396831	1
ENSG00000141971	MVB12A	0.0395644	1
ENSG00000006607	FARP2	0.0394085	1
ENSG00000204071	TCEAL6	0.039335	1
ENSG00000157570	TSPAN18	0.0392657	1
ENSG00000205809	KLRC2	0.0392047	1
ENSG00000105640	RPL18A	0.039194	1
ENSG00000146054	TRIM7	0.0391444	1
ENSG00000172748	ZNF596	0.0390885	1
ENSG00000131871	SELENOS	0.0390531	1
ENSG00000168067	MAP4K2	0.0389917	1
ENSG00000133835	HSD17B4	0.0389233	1
ENSG00000197785	ATAD3A	0.0389126	1
ENSG00000099725	PRKY	0.0388667	1
ENSG00000228775	WEE2-AS1	0.038828	1
ENSG00000175356	SCUBE2	0.0388213	1
ENSG00000100593	ISM2	0.0387955	1
ENSG00000149743	TRPT1	0.0386895	1
ENSG00000223783	LINC01983	0.0386874	1
ENSG00000109445	ZNF330	0.0386798	1
ENSG00000148357	HMCN2	0.0386689	1
ENSG00000102048	ASB9	0.0385702	1
ENSG00000273812	BX640514.2	0.0385602	1
ENSG00000204947	ZNF425	0.0384935	1
ENSG00000204140	CLPSL1	0.0384168	1
ENSG00000170899	GSTA4	0.0381719	1
ENSG00000158321	AUTS2	0.0380987	1
ENSG00000114279	FGF12	0.0379984	1
ENSG00000183208	GDPGP1	0.0379846	1
ENSG00000067177	PHKA1	0.0379575	1
ENSG00000075303	SLC25A40	0.0378503	1
ENSG00000027075	PRKCH	0.037848	1
ENSG00000131067	GGT7	0.0378436	1
ENSG00000170786	SDR16C5	0.0378393	1
ENSG00000228100	LINC01820	0.0377204	1
ENSG00000213316	LTC4S	0.0376585	1
ENSG00000168785	TSPAN5	0.0376187	1
ENSG00000150627	WDR17	0.0375183	1
ENSG00000258829	AC026888.1	0.0374381	1
ENSG00000135945	REV1	0.0374241	1
ENSG00000196684	HSH2D	0.0374072	1
ENSG00000168385	SEPT2	0.0374071	1
ENSG00000122585	NPY	0.0372961	1
ENSG00000111906	HDDC2	0.0372878	1
ENSG00000140497	SCAMP2	0.0372552	1
ENSG00000229727	AC013460.1	0.0370976	1
ENSG00000267419	AC011477.1	0.0370273	1
ENSG00000286615	N/A	0.0369715	1
ENSG00000087087	SRRT	0.0369461	1
ENSG00000109475	RPL34	0.0369273	1
ENSG00000144362	PHOSPHO2	0.0369049	1
ENSG00000138311	ZNF365	0.0369013	1
ENSG00000099246	RAB18	0.036901	1
ENSG00000164078	MST1R	0.0368693	1
ENSG00000213139	CRYGS	0.0368603	1
ENSG00000118473	SGIP1	0.0368367	1
ENSG00000196090	PTPRT	0.0367737	1
ENSG00000229537	LINC01739	0.0367573	1
ENSG00000007047	MARK4	0.036736	1
ENSG00000101307	SIRPB1	0.0367304	1
ENSG00000188732	FAM221A	0.0366939	1
ENSG00000262339	AC130371.1	0.0365759	1
ENSG00000118418	HMGN3	0.0365752	1
ENSG00000131351	HAUS8	0.0365323	1
ENSG00000216490	IFI30	0.0364228	1
ENSG00000007384	RHBDF1	0.0363759	1
ENSG00000143393	PI4KB	0.036211	1
ENSG00000129151	BBOX1	0.036183	1
ENSG00000254093	PINX1	0.0360921	1
ENSG00000006282	SPATA20	0.0360483	1
ENSG00000174307	PHLDA3	0.0358903	1
ENSG00000129515	SNX6	0.0357818	1
ENSG00000163406	SLC15A2	0.0357757	1
ENSG00000185055	EFCAB10	0.0357437	1
ENSG00000241449	AC092666.1	0.0357307	1
ENSG00000065802	ASB1	0.0357087	1
ENSG00000131473	ACLY	0.0357035	1
ENSG00000142002	DPP9	0.0356945	1
ENSG00000136279	DBNL	0.0356787	1
ENSG00000010810	FYN	0.0356715	1
ENSG00000250195	AC109927.1	0.0356689	1
ENSG00000231925	TAPBP	0.0356682	1
ENSG00000214413	BBIP1	0.0356497	1
ENSG00000011566	MAP4K3	0.0355777	1
ENSG00000165802	NSMF	0.0354947	1
ENSG00000183632	TP53TG3	0.0354402	1
ENSG00000286473	N/A	0.0354401	1
ENSG00000105750	ZNF85	0.0353149	1
ENSG00000283538	AC005972.4	0.035257	1
ENSG00000185736	ADARB2	0.035252	1
ENSG00000235954	TTC28-AS1	0.0352447	1
ENSG00000136014	USP44	0.0350558	1
ENSG00000176953	NFATC2IP	0.035032	1
ENSG00000119686	FLVCR2	0.035015	1
ENSG00000066926	FECH	0.0349872	1
ENSG00000255471	AP001528.2	0.0349732	1
ENSG00000124802	EEF1E1	0.0349395	1
ENSG00000005102	MEOX1	0.0349312	1
ENSG00000175573	C11orf68	0.0349085	1
ENSG00000121716	PILRB	0.0348203	1
ENSG00000170498	KISS1	0.0348172	1
ENSG00000164751	PEX2	0.0347698	1
ENSG00000255529	POLR2M	0.0347574	1
ENSG00000174851	YIF1A	0.0346232	1
ENSG00000152952	PLOD2	0.0345529	1
ENSG00000100038	TOP3B	0.0345286	1
ENSG00000273125	LINC01990	0.034515	1
ENSG00000104957	CCDC130	0.0344645	1
ENSG00000139793	MBNL2	0.0344636	1
ENSG00000215498	FAM230B	0.0344407	1
ENSG00000161533	ACOX1	0.0343069	1
ENSG00000142273	CBLC	0.0341819	1
ENSG00000109180	OCIAD1	0.0341795	1
ENSG00000139323	POC1B	0.0341681	1
ENSG00000163812	ZDHHC3	0.0340466	1
ENSG00000248008	NRAV	0.0339462	1
ENSG00000151623	NR3C2	0.0339454	1
ENSG00000286168	N/A	0.0337836	1
ENSG00000134954	ETS1	0.0337384	1
ENSG00000143256	PFDN2	0.0337361	1
ENSG00000148498	PARD3	0.0337192	1
ENSG00000129925	TMEM8A	0.0337123	1
ENSG00000186230	ZNF749	0.0337012	1
ENSG00000114127	XRN1	0.0335964	1
ENSG00000287579	N/A	0.0334357	1
ENSG00000170571	EMB	0.0334305	1
ENSG00000231794	AC009542.1	0.0333764	1
ENSG00000206053	JPT2	0.0333586	1
ENSG00000205784	ARRDC5	0.0333331	1
ENSG00000178951	ZBTB7A	0.03329	1
ENSG00000127081	ZNF484	0.033268	1
ENSG00000215012	RTL10	0.0331733	1
ENSG00000281501	SEPSECS-AS1	0.0330927	1
ENSG00000128891	CCDC32	0.0330861	1
ENSG00000198246	SLC29A3	0.0330512	1
ENSG00000135439	AGAP2	0.0330297	1
ENSG00000002834	LASP1	0.0330086	1
ENSG00000186395	KRT10	0.0329987	1
ENSG00000111261	MANSC1	0.0329888	1
ENSG00000183386	FHL3	0.0329563	1
ENSG00000229809	ZNF688	0.0328948	1
ENSG00000070882	OSBPL3	0.0328729	1
ENSG00000159592	GPBP1L1	0.0328693	1
ENSG00000179344	HLA-DQB1	0.0328652	1
ENSG00000169957	ZNF768	0.0328544	1
ENSG00000105404	RABAC1	0.0327909	1
ENSG00000124313	IQSEC2	0.0327253	1
ENSG00000119535	CSF3R	0.0326839	1
ENSG00000143575	HAX1	0.032683	1
ENSG00000096654	ZNF184	0.0326684	1
ENSG00000076351	SLC46A1	0.0325843	1
ENSG00000166794	PPIB	0.0324315	1
ENSG00000183117	CSMD1	0.0323796	1
ENSG00000220848	RPS18P9	0.0323743	1
ENSG00000156983	BRPF1	0.0323049	1
ENSG00000197451	HNRNPAB	0.0322986	1
ENSG00000105963	ADAP1	0.032209	1
ENSG00000148482	SLC39A12	0.0321159	1
ENSG00000147853	AK3	0.032054	1
ENSG00000105219	CNTD2	0.032038	1
ENSG00000250378	AC114296.1	0.0320102	1
ENSG00000258181	AC008083.2	0.0319905	1
ENSG00000112118	MCM3	0.0319237	1
ENSG00000187607	ZNF286A	0.0318238	1
ENSG00000136699	SMPD4	0.0317987	1
ENSG00000124449	IRGC	0.0317832	1
ENSG00000286264	N/A	0.0316949	1
ENSG00000184162	NR2C2AP	0.031596	1
ENSG00000123427	EEF1AKMT3	0.0315812	1
ENSG00000203801	LINC00222	0.031579	1
ENSG00000230806	SRGAP2-AS1	0.031566	1
ENSG00000141756	FKBP10	0.0314274	1
ENSG00000182087	TMEM259	0.0313896	1
ENSG00000257474	AC027288.1	0.0313662	1
ENSG00000162733	DDR2	0.0312982	1
ENSG00000279232	AC008522.1	0.031267	1
ENSG00000099860	GADD45B	0.031264	1
ENSG00000245149	RNF139-AS1	0.0312363	1
ENSG00000216895	AC009403.1	0.0311454	1
ENSG00000101004	NINL	0.0311157	1
ENSG00000213648	SULT1A4	0.0311105	1
ENSG00000119650	IFT43	0.0310663	1
ENSG00000183569	SERHL2	0.0309903	1
ENSG00000125841	NRSN2	0.0309451	1
ENSG00000116209	TMEM59	0.0309412	1
ENSG00000185973	TMLHE	0.0308659	1
ENSG00000009413	REV3L	0.0308466	1
ENSG00000167968	DNASE1L2	0.0308193	1
ENSG00000108848	LUC7L3	0.030812	1
ENSG00000160191	PDE9A	0.0307995	1
ENSG00000173068	BNC2	0.030798	1
ENSG00000170445	HARS	0.0307708	1
ENSG00000065357	DGKA	0.0307464	1
ENSG00000239961	LILRA4	0.0306945	1
ENSG00000211451	GNRHR2	0.0306609	1
ENSG00000241560	ZBTB20-AS1	0.0306281	1
ENSG00000187079	TEAD1	0.0305874	1
ENSG00000287925	N/A	0.0305776	1
ENSG00000116128	BCL9	0.0305761	1
ENSG00000225721	AL592166.1	0.0305485	1
ENSG00000105849	TWISTNB	0.0305421	1
ENSG00000079459	FDFT1	0.0304782	1
ENSG00000188786	MTF1	0.0304484	1
ENSG00000259446	AC055874.1	0.0304437	1
ENSG00000160219	GAB3	0.0303274	1
ENSG00000107521	HPS1	0.0303005	1
ENSG00000173542	MOB1B	0.0302949	1
ENSG00000069248	NUP133	0.0302663	1
ENSG00000163870	TPRA1	0.030186	1
ENSG00000154845	PPP4R1	0.0299631	1
ENSG00000213516	RBMXL1	0.0299292	1
ENSG00000170949	ZNF160	0.029924	1
ENSG00000197580	BCO2	0.0299144	1
ENSG00000125503	PPP1R12C	0.0299118	1
ENSG00000251391	AC113378.1	0.0297846	1
ENSG00000081985	IL12RB2	0.0297246	1
ENSG00000145757	SPATA9	0.0296017	1
ENSG00000261416	AC012645.3	0.0295715	1
ENSG00000064652	SNX24	0.0295272	1
ENSG00000101470	TNNC2	0.029527	1
ENSG00000249436	AC008780.2	0.0295125	1
ENSG00000108950	FAM20A	0.0295039	1
ENSG00000142621	FHAD1	0.0294043	1
ENSG00000259668	AC066613.1	0.0293781	1
ENSG00000140067	FAM181A	0.0292771	1
ENSG00000198832	SELENOM	0.029274	1
ENSG00000132563	REEP2	0.0292396	1
ENSG00000184867	ARMCX2	0.0291934	1
ENSG00000242294	STAG3L5P	0.0291299	1
ENSG00000225083	GRTP1-AS1	0.0290827	1
ENSG00000124222	STX16	0.0290399	1
ENSG00000169105	CHST14	0.0290345	1
ENSG00000176490	DIRAS1	0.0289917	1
ENSG00000122483	CCDC18	0.0289381	1
ENSG00000267426	AC087289.3	0.0289125	1
ENSG00000108039	XPNPEP1	0.0288875	1
ENSG00000119457	SLC46A2	0.0288723	1
ENSG00000221829	FANCG	0.0288669	1
ENSG00000103005	USB1	0.0287358	1
ENSG00000108599	AKAP10	0.0287083	1
ENSG00000142920	AZIN2	0.0286948	1
ENSG00000105402	NAPA	0.0286431	1
ENSG00000165675	ENOX2	0.0285953	1
ENSG00000178700	DHFR2	0.0285503	1
ENSG00000137507	LRRC32	0.0285265	1
ENSG00000166037	CEP57	0.0284838	1
ENSG00000101188	NTSR1	0.0284023	1
ENSG00000196497	IPO4	0.0283459	1
ENSG00000227060	LINC00629	0.0283254	1
ENSG00000166503	HDGFL3	0.0283126	1
ENSG00000168958	MFF	0.0282488	1
ENSG00000177156	TALDO1	0.0282368	1
ENSG00000171877	FRMD5	0.0282169	1
ENSG00000007341	ST7L	0.02813	1
ENSG00000140391	TSPAN3	0.0281236	1
ENSG00000169375	SIN3A	0.0280802	1
ENSG00000131373	HACL1	0.0280088	1
ENSG00000196235	SUPT5H	0.0279829	1
ENSG00000237126	AC073254.1	0.0279303	1
ENSG00000105287	PRKD2	0.0279045	1
ENSG00000251026	LINC02163	0.02787	1
ENSG00000176919	C8G	0.0278676	1
ENSG00000135631	RAB11FIP5	0.0278594	1
ENSG00000175497	DPP10	0.0277889	1
ENSG00000071054	MAP4K4	0.0277405	1
ENSG00000211455	STK38L	0.0276513	1
ENSG00000092978	GPATCH2	0.0275895	1
ENSG00000120438	TCP1	0.0275625	1
ENSG00000246596	AC139795.1	0.0275572	1
ENSG00000251002	AC244502.1	0.0274239	1
ENSG00000283183	AC116565.2	0.0273745	1
ENSG00000167447	SMG8	0.0273386	1
ENSG00000117226	GBP3	0.0273362	1
ENSG00000198960	ARMCX6	0.0273243	1
ENSG00000157017	GHRL	0.0272994	1
ENSG00000074935	TUBE1	0.0272217	1
ENSG00000272514	CFAP206	0.0271776	1
ENSG00000148400	NOTCH1	0.0271661	1
ENSG00000129757	CDKN1C	0.0271387	1
ENSG00000272146	ARF4-AS1	0.0270867	1
ENSG00000164742	ADCY1	0.0269874	1
ENSG00000113810	SMC4	0.0269082	1
ENSG00000140526	ABHD2	0.0268234	1
ENSG00000139182	CLSTN3	0.0268017	1
ENSG00000062194	GPBP1	0.0267791	1
ENSG00000161847	RAVER1	0.0267213	1
ENSG00000196954	CASP4	0.0265351	1
ENSG00000285043	ALDOA	0.0264768	1
ENSG00000185332	TMEM105	0.0264365	1
ENSG00000029534	ANK1	0.0264048	1
ENSG00000213020	ZNF611	0.0263622	1
ENSG00000020577	SAMD4A	0.02636	1
ENSG00000140400	MAN2C1	0.0263152	1
ENSG00000172037	LAMB2	0.0263049	1
ENSG00000152102	FAM168B	0.0262894	1
ENSG00000165525	NEMF	0.0262816	1
ENSG00000137944	KYAT3	0.0262795	1
ENSG00000177706	FAM20C	0.0262688	1
ENSG00000180185	FAHD1	0.0262621	1
ENSG00000224243	SOX1-OT	0.0261383	1
ENSG00000234127	TRIM26	0.0261291	1
ENSG00000099998	GGT5	0.0261095	1
ENSG00000285517	N/A	0.0260843	1
ENSG00000133878	DUSP26	0.0260675	1
ENSG00000134453	RBM17	0.0260552	1
ENSG00000162062	TEDC2	0.0259885	1
ENSG00000171700	RGS19	0.0259193	1
ENSG00000112245	PTP4A1	0.0259182	1
ENSG00000144749	LRIG1	0.0259107	1
ENSG00000161714	PLCD3	0.0259083	1
ENSG00000214855	APOC1P1	0.0258459	1
ENSG00000148814	LRRC27	0.0258256	1
ENSG00000020922	MRE11	0.0258175	1
ENSG00000224122	POU6F2-AS1	0.0257535	1
ENSG00000115286	NDUFS7	0.0257065	1
ENSG00000083828	ZNF586	0.025686	1
ENSG00000165194	PCDH19	0.0256852	1
ENSG00000156219	ART3	0.0256026	1
ENSG00000167617	CDC42EP5	0.0255927	1
ENSG00000180739	S1PR5	0.0254842	1
ENSG00000160055	TMEM234	0.0254541	1
ENSG00000178149	DALRD3	0.0254455	1
ENSG00000105122	RASAL3	0.0254272	1
ENSG00000220660	AL023284.3	0.0254114	1
ENSG00000139192	TAPBPL	0.0254089	1
ENSG00000215859	AC239803.1	0.0254081	1
ENSG00000130413	STK33	0.0253587	1
ENSG00000101846	STS	0.0252963	1
ENSG00000100360	IFT27	0.0252806	1
ENSG00000169118	CSNK1G1	0.0252707	1
ENSG00000230866	LINC02558	0.0252489	1
ENSG00000255139	AP000442.2	0.0252406	1
ENSG00000148090	AUH	0.0252356	1
ENSG00000169862	CTNND2	0.025228	1
ENSG00000170190	SLC16A5	0.0252096	1
ENSG00000157617	C2CD2	0.0251253	1
ENSG00000198838	RYR3	0.0251245	1
ENSG00000112651	MRPL2	0.0250004	1
ENSG00000103043	VAC14	0.0249844	1
ENSG00000188032	C19orf67	0.0249799	1
ENSG00000158955	WNT9B	0.0248877	1
ENSG00000149591	TAGLN	0.0248726	1
ENSG00000231890	DARS-AS1	0.0247842	1
ENSG00000226674	TEX41	0.0247421	1
ENSG00000122375	OPN4	0.0246351	1
ENSG00000149100	EIF3M	0.0245742	1
ENSG00000230658	KLHL7-AS1	0.0245253	1
ENSG00000213047	DENND1B	0.0244685	1
ENSG00000272695	GAS6-AS2	0.0243885	1
ENSG00000125944	HNRNPR	0.0243848	1
ENSG00000198837	DENND4B	0.0243774	1
ENSG00000224792	AC097636.1	0.0243732	1
ENSG00000087884	AAMDC	0.0243221	1
ENSG00000124228	DDX27	0.0242557	1
ENSG00000155744	FAM126B	0.024218	1
ENSG00000221962	TMEM14EP	0.0241678	1
ENSG00000178950	GAK	0.0241658	1
ENSG00000166535	A2ML1	0.0241544	1
ENSG00000250748	AC025419.1	0.0241276	1
ENSG00000171552	BCL2L1	0.0240529	1
ENSG00000121578	B4GALT4	0.0240295	1
ENSG00000042429	MED17	0.0240149	1
ENSG00000144785	AC073896.1	0.024004	1
ENSG00000164045	CDC25A	0.0239563	1
ENSG00000263611	AC068408.1	0.0238519	1
ENSG00000108379	WNT3	0.023847	1
ENSG00000102103	PQBP1	0.0237209	1
ENSG00000186298	PPP1CC	0.0236286	1
ENSG00000110721	CHKA	0.0235683	1
ENSG00000101336	HCK	0.0234984	1
ENSG00000112659	CUL9	0.0234589	1
ENSG00000186479	RGS7BP	0.023452	1
ENSG00000011638	TMEM159	0.0234273	1
ENSG00000197619	ZNF615	0.023407	1
ENSG00000174238	PITPNA	0.0234026	1
ENSG00000163785	RYK	0.023344	1
ENSG00000170881	RNF139	0.0231874	1
ENSG00000080189	SLC35C2	0.0231243	1
ENSG00000090539	CHRD	0.0230811	1
ENSG00000110871	COQ5	0.0230742	1
ENSG00000232448	AL354824.2	0.0230432	1
ENSG00000100522	GNPNAT1	0.0230253	1
ENSG00000175279	CENPS	0.0229831	1
ENSG00000134690	CDCA8	0.0229217	1
ENSG00000147155	EBP	0.0228213	1
ENSG00000287225	N/A	0.0228138	1
ENSG00000159884	CCDC107	0.0228121	1
ENSG00000110075	PPP6R3	0.0227908	1
ENSG00000149295	DRD2	0.0227678	1
ENSG00000162433	AK4	0.0227133	1
ENSG00000103254	FAM173A	0.0225832	1
ENSG00000109458	GAB1	0.022578	1
ENSG00000138031	ADCY3	0.0225168	1
ENSG00000063854	HAGH	0.0225066	1
ENSG00000153820	SPHKAP	0.0224207	1
ENSG00000188290	HES4	0.0223924	1
ENSG00000113141	IK	0.0223619	1
ENSG00000198646	NCOA6	0.0222785	1
ENSG00000160957	RECQL4	0.0222644	1
ENSG00000089053	ANAPC5	0.0222182	1
ENSG00000161526	SAP30BP	0.0221706	1
ENSG00000131188	PRR7	0.0221552	1
ENSG00000152926	ZNF117	0.0221096	1
ENSG00000103932	RPAP1	0.0221079	1
ENSG00000134330	IAH1	0.0219973	1
ENSG00000116991	SIPA1L2	0.0219143	1
ENSG00000182512	GLRX5	0.0219143	1
ENSG00000181090	EHMT1	0.0219101	1
ENSG00000137757	CASP5	0.0218647	1
ENSG00000147724	FAM135B	0.0218546	1
ENSG00000162687	KCNT2	0.0218328	1
ENSG00000183148	ANKRD20A2	0.0217974	1
ENSG00000153561	RMND5A	0.0217947	1
ENSG00000164296	TIGD6	0.0216318	1
ENSG00000167107	ACSF2	0.0216309	1
ENSG00000163449	TMEM169	0.0215417	1
ENSG00000072849	DERL2	0.0215262	1
ENSG00000169689	CENPX	0.0211708	1
ENSG00000268163	AC004076.1	0.0211708	1
ENSG00000172794	RAB37	0.0211256	1
ENSG00000188130	MAPK12	0.0210291	1
ENSG00000149480	MTA2	0.0208632	1
ENSG00000251350	LINC02475	0.0208602	1
ENSG00000179066	AC020907.1	0.0208414	1
ENSG00000115687	PASK	0.0208347	1
ENSG00000196296	ATP2A1	0.0208168	1
ENSG00000010270	STARD3NL	0.0208111	1
ENSG00000101977	MCF2	0.02079	1
ENSG00000126777	KTN1	0.0207791	1
ENSG00000058056	USP13	0.0207427	1
ENSG00000250432	AC023794.4	0.0207324	1
ENSG00000082074	FYB1	0.0207094	1
ENSG00000114019	AMOTL2	0.0206952	1
ENSG00000117228	GBP1	0.0206723	1
ENSG00000157837	SPPL3	0.0206706	1
ENSG00000163611	SPICE1	0.0206618	1
ENSG00000059915	PSD	0.0206437	1
ENSG00000118961	LDAH	0.0205831	1
ENSG00000182586	LINC00334	0.0205407	1
ENSG00000130287	NCAN	0.0205211	1
ENSG00000057757	PITHD1	0.0204759	1
ENSG00000135426	TESPA1	0.0204705	1
ENSG00000205863	C1QTNF9B	0.0204137	1
ENSG00000106355	LSM5	0.0202937	1
ENSG00000144847	IGSF11	0.0202784	1
ENSG00000104129	DNAJC17	0.0201911	1
ENSG00000111670	GNPTAB	0.0200642	1
ENSG00000115762	PLEKHB2	0.0200492	1
ENSG00000175899	A2M	0.0200149	1
ENSG00000237037	NDUFA6-AS1	0.019958	1
ENSG00000124160	NCOA5	0.0199252	1
ENSG00000087008	ACOX3	0.0199212	1
ENSG00000120733	KDM3B	0.0198247	1
ENSG00000105778	AVL9	0.0198076	1
ENSG00000226506	AC007463.1	0.0197915	1
ENSG00000178498	DTX3	0.0197364	1
ENSG00000176974	SHMT1	0.0196627	1
ENSG00000249317	AC002460.1	0.0196426	1
ENSG00000159189	C1QC	0.019622	1
ENSG00000214013	GANC	0.0195802	1
ENSG00000092758	COL9A3	0.0195678	1
ENSG00000285184	AC244033.2	0.0195232	1
ENSG00000128585	MKLN1	0.0195097	1
ENSG00000146826	C7orf43	0.0194683	1
ENSG00000103490	PYCARD	0.0193901	1
ENSG00000131653	TRAF7	0.0193233	1
ENSG00000130305	NSUN5	0.0192764	1
ENSG00000102804	TSC22D1	0.0192417	1
ENSG00000093010	COMT	0.0190948	1
ENSG00000204397	CARD16	0.0190929	1
ENSG00000122852	SFTPA1	0.0190776	1
ENSG00000243789	JMJD7	0.0190569	1
ENSG00000161813	LARP4	0.0190473	1
ENSG00000225472	AL136366.1	0.019034	1
ENSG00000141668	CBLN2	0.0190189	1
ENSG00000241343	RPL36A	0.018995	1
ENSG00000116478	HDAC1	0.0189617	1
ENSG00000282851	BISPR	0.0188735	1
ENSG00000072952	MRVI1	0.0187091	1
ENSG00000163516	ANKZF1	0.0186984	1
ENSG00000116001	TIA1	0.0186515	1
ENSG00000151806	GUF1	0.0185821	1
ENSG00000110031	LPXN	0.0185648	1
ENSG00000085982	USP40	0.0185284	1
ENSG00000285230	RALY-AS1	0.0184206	1
ENSG00000165046	LETM2	0.0183452	1
ENSG00000261738	MIR3976HG	0.0183016	1
ENSG00000204227	RING1	0.0182865	1
ENSG00000251192	ZNF674	0.0182713	1
ENSG00000064547	LPAR2	0.0182697	1
ENSG00000163110	PDLIM5	0.0182298	1
ENSG00000235660	LINC00345	0.0182275	1
ENSG00000008128	CDK11A	0.0181797	1
ENSG00000152977	ZIC1	0.0181455	1
ENSG00000147394	ZNF185	0.0181442	1
ENSG00000144426	NBEAL1	0.0180895	1
ENSG00000271335	AL117336.3	0.0180552	1
ENSG00000213213	CCDC183	0.0180037	1
ENSG00000108826	MRPL27	0.0179469	1
ENSG00000111241	FGF6	0.0179184	1
ENSG00000205413	SAMD9	0.017905	1
ENSG00000107833	NPM3	0.0178883	1
ENSG00000078140	UBE2K	0.0178241	1
ENSG00000139190	VAMP1	0.0178081	1
ENSG00000081479	LRP2	0.0177139	1
ENSG00000042493	CAPG	0.0176828	1
ENSG00000083290	ULK2	0.0176816	1
ENSG00000071889	FAM3A	0.0176291	1
ENSG00000177337	DLGAP1-AS1	0.0176223	1
ENSG00000134480	CCNH	0.0175479	1
ENSG00000023330	ALAS1	0.0175239	1
ENSG00000261824	LINC00662	0.0175141	1
ENSG00000204673	AKT1S1	0.0175069	1
ENSG00000198003	CCDC151	0.0173873	1
ENSG00000175267	VWA3A	0.0173745	1
ENSG00000164749	HNF4G	0.0172811	1
ENSG00000171772	SYCE1	0.0172096	1
ENSG00000166946	CCNDBP1	0.0171556	1
ENSG00000127252	HRASLS	0.0171278	1
ENSG00000259235	AC066612.1	0.0171217	1
ENSG00000090905	TNRC6A	0.0171169	1
ENSG00000136938	ANP32B	0.0170796	1
ENSG00000254806	SYS1-DBNDD2	0.01704	1
ENSG00000222019	URAHP	0.0169084	1
ENSG00000187630	DHRS4L2	0.016902	1
ENSG00000197965	MPZL1	0.016865	1
ENSG00000277053	GTF2IP1	0.016854	1
ENSG00000137055	PLAA	0.0167936	1
ENSG00000105928	GSDME	0.0167677	1
ENSG00000156603	MED19	0.0167172	1
ENSG00000119574	ZBTB45	0.0166928	1
ENSG00000155792	DEPTOR	0.0166758	1
ENSG00000168994	PXDC1	0.0166396	1
ENSG00000181804	SLC9A9	0.0166049	1
ENSG00000119514	GALNT12	0.0165825	1
ENSG00000101440	ASIP	0.0165717	1
ENSG00000143867	OSR1	0.0165619	1
ENSG00000119041	GTF3C3	0.0165588	1
ENSG00000198231	DDX42	0.0165421	1
ENSG00000152620	NADK2	0.016488	1
ENSG00000120802	TMPO	0.0164113	1
ENSG00000176681	LRRC37A	0.0163991	1
ENSG00000171763	SPATA5L1	0.0163447	1
ENSG00000230805	AL132709.1	0.016245	1
ENSG00000124613	ZNF391	0.0162114	1
ENSG00000229989	MIR181A1HG	0.0161543	1
ENSG00000253309	SERPINE3	0.0161385	1
ENSG00000106631	MYL7	0.016109	1
ENSG00000111647	UHRF1BP1L	0.0160228	1
ENSG00000261771	DNAAF4-CCPG1	0.016016	1
ENSG00000154330	PGM5	0.0160156	1
ENSG00000142327	RNPEPL1	0.0160118	1
ENSG00000100227	POLDIP3	0.0160072	1
ENSG00000143458	GABPB2	0.0160002	1
ENSG00000170954	ZNF415	0.0159896	1
ENSG00000162576	MXRA8	0.0159718	1
ENSG00000077044	DGKD	0.0159514	1
ENSG00000060718	COL11A1	0.0159028	1
ENSG00000161243	FBXO27	0.015857	1
ENSG00000110921	MVK	0.0158535	1
ENSG00000164031	DNAJB14	0.0158101	1
ENSG00000124334	IL9R	0.0157438	1
ENSG00000166091	CMTM5	0.0157396	1
ENSG00000150782	IL18	0.0156727	1
ENSG00000235505	AP002004.1	0.0156673	1
ENSG00000268758	ADGRE4P	0.0156535	1
ENSG00000228314	CYP4F29P	0.0156309	1
ENSG00000152583	SPARCL1	0.0156195	1
ENSG00000131931	THAP1	0.0156193	1
ENSG00000258875	AL135818.1	0.0155314	1
ENSG00000281649	EBLN3P	0.015515	1
ENSG00000163739	CXCL1	0.0155057	1
ENSG00000172059	KLF11	0.0154865	1
ENSG00000223953	C1QTNF5	0.0154756	1
ENSG00000276547	PCDHGB5	0.0154649	1
ENSG00000263753	LINC00667	0.0154297	1
ENSG00000285210	AL136382.1	0.0153647	1
ENSG00000138642	HERC6	0.0153626	1
ENSG00000236144	TMEM147-AS1	0.0152528	1
ENSG00000166454	ATMIN	0.0152483	1
ENSG00000256269	HMBS	0.015233	1
ENSG00000078487	ZCWPW1	0.0151917	1
ENSG00000287783	N/A	0.0151128	1
ENSG00000106991	ENG	0.0150946	1
ENSG00000107731	UNC5B	0.0150664	1
ENSG00000139178	C1RL	0.0149345	1
ENSG00000064933	PMS1	0.0148814	1
ENSG00000120049	KCNIP2	0.0147855	1
ENSG00000010219	DYRK4	0.014735	1
ENSG00000251175	AC008243.1	0.0147169	1
ENSG00000166788	SAAL1	0.0146731	1
ENSG00000170296	GABARAP	0.014665	1
ENSG00000095397	WHRN	0.0146503	1
ENSG00000255622	PCDHB17P	0.014634	1
ENSG00000159915	ZNF233	0.0145891	1
ENSG00000133742	CA1	0.0145085	1
ENSG00000113194	FAF2	0.0144948	1
ENSG00000146802	TMEM168	0.0144626	1
ENSG00000167785	ZNF558	0.0144563	1
ENSG00000185689	C6orf201	0.0144548	1
ENSG00000260995	AL512634.1	0.0144452	1
ENSG00000122218	COPA	0.0144271	1
ENSG00000197734	C14orf178	0.014426	1
ENSG00000126106	TMEM53	0.0144016	1
ENSG00000132405	TBC1D14	0.0143941	1
ENSG00000144285	SCN1A	0.0143363	1
ENSG00000158882	TOMM40L	0.0143159	1
ENSG00000205133	TRIQK	0.0143148	1
ENSG00000198146	ZNF770	0.014213	1
ENSG00000122641	INHBA	0.0142111	1
ENSG00000174989	FBXW8	0.0141846	1
ENSG00000263508	AC015908.2	0.0141637	1
ENSG00000088766	CRLS1	0.0141125	1
ENSG00000106344	RBM28	0.0140793	1
ENSG00000279968	GVQW2	0.0140118	1
ENSG00000189149	CRYM-AS1	0.0139638	1
ENSG00000198740	ZNF652	0.0139463	1
ENSG00000258818	RNASE4	0.0139159	1
ENSG00000197776	KLHDC1	0.0139026	1
ENSG00000144589	STK11IP	0.0139016	1
ENSG00000166855	CLPX	0.0138956	1
ENSG00000099991	CABIN1	0.0138947	1
ENSG00000264300	AC090616.3	0.0138935	1
ENSG00000137842	TMEM62	0.0138169	1
ENSG00000197928	ZNF677	0.0137571	1
ENSG00000170011	MYRIP	0.0136876	1
ENSG00000173947	PIFO	0.0136684	1
ENSG00000033867	SLC4A7	0.0135553	1
ENSG00000079335	CDC14A	0.0135137	1
ENSG00000163462	TRIM46	0.0134553	1
ENSG00000247199	AC091948.1	0.0134315	1
ENSG00000206195	DUXAP8	0.0133928	1
ENSG00000169783	LINGO1	0.0133859	1
ENSG00000258342	AL133304.3	0.0133619	1
ENSG00000104695	PPP2CB	0.0133569	1
ENSG00000102575	ACP5	0.0132999	1
ENSG00000168807	SNTB2	0.0132639	1
ENSG00000184009	ACTG1	0.0131979	1
ENSG00000230054	TEX53	0.0131764	1
ENSG00000115129	TP53I3	0.0131015	1
ENSG00000035862	TIMP2	0.013085	1
ENSG00000254746	AC103855.2	0.0130673	1
ENSG00000167912	AC090152.1	0.0130663	1
ENSG00000084463	WBP11	0.0130548	1
ENSG00000099954	CECR2	0.0130391	1
ENSG00000176293	ZNF135	0.0130355	1
ENSG00000061656	SPAG4	0.013035	1
ENSG00000239264	TXNDC5	0.0130191	1
ENSG00000134698	AGO4	0.0129932	1
ENSG00000166188	ZNF319	0.0129751	1
ENSG00000157978	LDLRAP1	0.0127438	1
ENSG00000092068	SLC7A8	0.0126523	1
ENSG00000266865	AC138207.8	0.0126371	1
ENSG00000236494	AC008080.4	0.012626	1
ENSG00000048828	FAM120A	0.0125775	1
ENSG00000164081	TEX264	0.0125774	1
ENSG00000213015	ZNF580	0.0125109	1
ENSG00000075142	SRI	0.0124811	1
ENSG00000083814	ZNF671	0.0124789	1
ENSG00000140105	WARS	0.0124601	1
ENSG00000263142	LRRC37A17P	0.0124544	1
ENSG00000172795	DCP2	0.0124501	1
ENSG00000198720	ANKRD13B	0.0123905	1
ENSG00000110931	CAMKK2	0.0123173	1
ENSG00000106588	PSMA2	0.0122771	1
ENSG00000182858	ALG12	0.0122414	1
ENSG00000171533	MAP6	0.0122319	1
ENSG00000243224	AC006252.1	0.0122314	1
ENSG00000001036	FUCA2	0.0121746	1
ENSG00000141469	SLC14A1	0.0121661	1
ENSG00000188672	RHCE	0.0121301	1
ENSG00000108352	RAPGEFL1	0.0120209	1
ENSG00000232124	AP001057.1	0.0120015	1
ENSG00000164929	BAALC	0.0119475	1
ENSG00000107262	BAG1	0.0118255	1
ENSG00000254718	AL157756.1	0.0118242	1
ENSG00000214114	MYCBP	0.0117734	1
ENSG00000168769	TET2	0.0117638	1
ENSG00000166797	FAM96A	0.0117336	1

## Sheet: ACC DLB Vs PDD
Gene	Symbol	p-value	Adjusted p-value
ENSG00000173272	MZT2A	9.07588e-10	1.55521e-05
ENSG00000140382	HMG20A	8.45507e-10	1.55521e-05
ENSG00000196655	TRAPPC4	3.69951e-10	1.55521e-05
ENSG00000234741	GAS5	1.27688e-09	1.64102e-05
ENSG00000100380	ST13	4.31172e-09	4.43305e-05
ENSG00000105254	TBCB	1.86182e-08	0.000159518
ENSG00000229980	TOB1-AS1	2.16479e-07	0.00139107
ENSG00000229809	ZNF688	1.92499e-07	0.00139107
ENSG00000078967	UBE2D4	2.80784e-07	0.00144343
ENSG00000120278	PLEKHG1	2.6478e-07	0.00144343
ENSG00000154222	CC2D1B	3.701e-07	0.00172961
ENSG00000256306	AC007527.1	4.39623e-07	0.00188331
ENSG00000104529	EEF1D	5.05946e-07	0.0020007
ENSG00000227124	ZNF717	8.01386e-07	0.00294263
ENSG00000147164	SNX12	1.0014e-06	0.00343194
ENSG00000102978	POLR2C	1.07816e-06	0.00346407
ENSG00000184481	FOXO4	1.40878e-06	0.00402341
ENSG00000058272	PPP1R12A	1.39552e-06	0.00402341
ENSG00000184867	ARMCX2	1.53741e-06	0.00415966
ENSG00000186432	KPNA4	1.67113e-06	0.00429538
ENSG00000159348	CYB5R1	1.765e-06	0.00432064
ENSG00000164741	DLC1	2.04386e-06	0.00437787
ENSG00000205531	NAP1L4	1.96248e-06	0.00437787
ENSG00000184432	COPB2	1.96049e-06	0.00437787
ENSG00000131269	ABCB7	2.36643e-06	0.00486604
ENSG00000115507	OTX1	3.15405e-06	0.0060052
ENSG00000092108	SCFD1	3.14155e-06	0.0060052
ENSG00000143390	RFX5	3.41819e-06	0.00627568
ENSG00000176490	DIRAS1	3.62198e-06	0.00642051
ENSG00000139970	RTN1	4.45566e-06	0.00715787
ENSG00000163512	AZI2	4.37109e-06	0.00715787
ENSG00000012124	CD22	4.34204e-06	0.00715787
ENSG00000073584	SMARCE1	4.86054e-06	0.0075717
ENSG00000240303	ACAD11	5.63346e-06	0.00851763
ENSG00000166200	COPS2	6.07917e-06	0.00892891
ENSG00000089060	SLC8B1	7.45188e-06	0.0106411
ENSG00000143498	TAF1A	7.72041e-06	0.0107266
ENSG00000184384	MAML2	8.10556e-06	0.0109653
ENSG00000125652	ALKBH7	8.37732e-06	0.0110424
ENSG00000090447	TFAP4	8.69195e-06	0.0111707
ENSG00000283183	AC116565.2	9.63612e-06	0.0120821
ENSG00000031823	RANBP3	1.09772e-05	0.0134358
ENSG00000134215	VAV3	1.42755e-05	0.0170665
ENSG00000139218	SCAF11	1.51322e-05	0.0176796
ENSG00000172795	DCP2	1.74985e-05	0.0195553
ENSG00000110921	MVK	1.72487e-05	0.0195553
ENSG00000086200	IPO11	1.90036e-05	0.0207855
ENSG00000122218	COPA	2.45926e-05	0.022986
ENSG00000099204	ABLIM1	2.44966e-05	0.022986
ENSG00000105887	MTPN	2.4338e-05	0.022986
ENSG00000166341	DCHS1	2.3564e-05	0.022986
ENSG00000189339	SLC35E2B	2.33702e-05	0.022986
ENSG00000072682	P4HA2	2.32296e-05	0.022986
ENSG00000147854	UHRF2	2.32276e-05	0.022986
ENSG00000085063	CD59	2.22573e-05	0.022986
ENSG00000168993	CPLX1	2.57576e-05	0.0232302
ENSG00000224243	SOX1-OT	2.55351e-05	0.0232302
ENSG00000113575	PPP2CA	2.88556e-05	0.025142
ENSG00000133818	RRAS2	2.87061e-05	0.025142
ENSG00000136110	CNMD	3.02475e-05	0.0259156
ENSG00000108187	PBLD	3.15743e-05	0.0266089
ENSG00000114770	ABCC5	3.94353e-05	0.0302575
ENSG00000158122	AAED1	3.91382e-05	0.0302575
ENSG00000077157	PPP1R12B	3.89732e-05	0.0302575
ENSG00000114166	KAT2B	3.79371e-05	0.0302575
ENSG00000188811	NHLRC3	3.76028e-05	0.0302575
ENSG00000067248	DHX29	3.72152e-05	0.0302575
ENSG00000138382	METTL5	4.62889e-05	0.0313101
ENSG00000133884	DPF2	4.59854e-05	0.0313101
ENSG00000119048	UBE2B	4.55771e-05	0.0313101
ENSG00000100014	SPECC1L	4.48302e-05	0.0313101
ENSG00000174871	CNIH2	4.42952e-05	0.0313101
ENSG00000186575	NF2	4.40878e-05	0.0313101
ENSG00000112282	MED23	4.39806e-05	0.0313101
ENSG00000133112	TPT1	4.35765e-05	0.0313101
ENSG00000244274	DBNDD2	4.3258e-05	0.0313101
ENSG00000236901	MIR600HG	4.74391e-05	0.0316715
ENSG00000095539	SEMA4G	4.963e-05	0.0322953
ENSG00000177889	UBE2N	4.94064e-05	0.0322953
ENSG00000151239	TWF1	5.08055e-05	0.032647
ENSG00000273590	SMIM11B	5.24245e-05	0.0332714
ENSG00000196182	STK40	5.5088e-05	0.0345355
ENSG00000204642	HLA-F	6.44003e-05	0.0398871
ENSG00000121680	PEX16	6.73188e-05	0.0411983
ENSG00000135919	SERPINE2	6.84132e-05	0.0413755
ENSG00000089558	KCNH4	7.0112e-05	0.0419099
ENSG00000151914	DST	7.45029e-05	0.0440226
ENSG00000103226	NOMO3	7.89876e-05	0.0461422
ENSG00000231185	SPRY4-AS1	8.05826e-05	0.046545
ENSG00000143164	DCAF6	8.42774e-05	0.0470918
ENSG00000072736	NFATC3	8.36772e-05	0.0470918
ENSG00000197562	RAB40C	8.34035e-05	0.0470918
ENSG00000144057	ST6GAL2	8.72943e-05	0.0477397
ENSG00000110274	CEP164	8.68626e-05	0.0477397
ENSG00000145982	FARS2	9.10017e-05	0.0492434
ENSG00000163728	TTC14	9.22511e-05	0.0493995
ENSG00000167600	CYP2S1	9.98671e-05	0.0529265
ENSG00000133056	PIK3C2B	0.000105511	0.055347
ENSG00000029363	BCLAF1	0.000110289	0.0572691
ENSG00000072110	ACTN1	0.000113464	0.0583282
ENSG00000165804	ZNF219	0.000116723	0.0588274
ENSG00000137825	ITPKA	0.000116379	0.0588274
ENSG00000196123	KIAA0895L	0.000118606	0.059196
ENSG00000160953	MUM1	0.000121439	0.0600269
ENSG00000260778	AC009065.4	0.000125834	0.0604554
ENSG00000157106	SMG1	0.000125552	0.0604554
ENSG00000075568	TMEM131	0.000124258	0.0604554
ENSG00000109606	DHX15	0.000129548	0.0610981
ENSG00000268895	A1BG-AS1	0.000128483	0.0610981
ENSG00000148337	CIZ1	0.000133812	0.0625354
ENSG00000158296	SLC13A3	0.000137291	0.0635833
ENSG00000203801	LINC00222	0.000139416	0.0639907
ENSG00000255526	NEDD8-MDP1	0.000153284	0.0697334
ENSG00000166797	FAM96A	0.000156093	0.0703883
ENSG00000172977	KAT5	0.000163968	0.0726647
ENSG00000170653	ATF7	0.000163946	0.0726647
ENSG00000100138	SNU13	0.000168068	0.0738452
ENSG00000047578	KIAA0556	0.000173122	0.0747874
ENSG00000145736	GTF2H2	0.000172882	0.0747874
ENSG00000061938	TNK2	0.000184917	0.0766615
ENSG00000133863	TEX15	0.000183502	0.0766615
ENSG00000164576	SAP30L	0.00018252	0.0766615
ENSG00000154710	RABGEF1	0.000182383	0.0766615
ENSG00000006757	PNPLA4	0.000179696	0.0766615
ENSG00000173706	HEG1	0.00018679	0.0768187
ENSG00000178162	FAR2P2	0.000191739	0.078228
ENSG00000071889	FAM3A	0.000197399	0.0799031
ENSG00000167065	DUSP18	0.000200106	0.0803661
ENSG00000160404	TOR2A	0.000203486	0.0810899
ENSG00000135486	HNRNPA1	0.000208109	0.0822942
ENSG00000178035	IMPDH2	0.000215734	0.0846583
ENSG00000005339	CREBBP	0.00022007	0.0857058
ENSG00000166261	ZNF202	0.000229974	0.0882261
ENSG00000105695	MAG	0.000229632	0.0882261
ENSG00000130147	SH3BP4	0.00023641	0.0893611
ENSG00000122565	CBX3	0.000236332	0.0893611
ENSG00000152104	PTPN14	0.000241282	0.089881
ENSG00000146802	TMEM168	0.000239538	0.089881
ENSG00000104695	PPP2CB	0.000244546	0.0904415
ENSG00000115944	COX7A2L	0.000302192	0.110176
ENSG00000109452	INPP4B	0.000300788	0.110176
ENSG00000159377	PSMB4	0.000307624	0.111366
ENSG00000283633	AP000547.3	0.000325454	0.116997
ENSG00000259209	AC004943.1	0.000346581	0.119575
ENSG00000231768	LINC01354	0.00034634	0.119575
ENSG00000244026	FAM86DP	0.000343725	0.119575
ENSG00000172530	BANP	0.000342225	0.119575
ENSG00000100280	AP1B1	0.000341049	0.119575
ENSG00000158856	DMTN	0.000335693	0.119575
ENSG00000139629	GALNT6	0.000364655	0.123328
ENSG00000213015	ZNF580	0.000364163	0.123328
ENSG00000011465	DCN	0.000361214	0.123328
ENSG00000255529	POLR2M	0.000369382	0.12411
ENSG00000162076	FLYWCH2	0.000371893	0.124142
ENSG00000131462	TUBG1	0.000380334	0.126141
ENSG00000010539	ZNF200	0.000391927	0.127518
ENSG00000100650	SRSF5	0.000390848	0.127518
ENSG00000139190	VAMP1	0.000390371	0.127518
ENSG00000148719	DNAJB12	0.000394797	0.127644
ENSG00000109016	DHRS7B	0.000399221	0.128267
ENSG00000205133	TRIQK	0.000409927	0.130889
ENSG00000090316	MAEA	0.000413123	0.131095
ENSG00000186891	TNFRSF18	0.000433746	0.135961
ENSG00000235954	TTC28-AS1	0.000431317	0.135961
ENSG00000110911	SLC11A2	0.000461092	0.142791
ENSG00000113810	SMC4	0.000458521	0.142791
ENSG00000166295	ANAPC16	0.000468232	0.144134
ENSG00000241878	PISD	0.000473088	0.144762
ENSG00000189149	CRYM-AS1	0.000505993	0.153915
ENSG00000100902	PSMA6	0.000514929	0.155712
ENSG00000227885	AL590652.1	0.000525856	0.158086
ENSG00000285329	AC025283.3	0.000537323	0.158748
ENSG00000183386	FHL3	0.000534432	0.158748
ENSG00000144674	GOLGA4	0.000531726	0.158748
ENSG00000063241	ISOC2	0.00054526	0.159262
ENSG00000174106	LEMD3	0.000542259	0.159262
ENSG00000123545	NDUFAF4	0.00057262	0.165375
ENSG00000075856	SART3	0.000572562	0.165375
ENSG00000256654	AC005906.2	0.000576148	0.165464
ENSG00000256950	AC069503.2	0.000598727	0.170993
ENSG00000101940	WDR13	0.000604675	0.171738
ENSG00000140464	PML	0.000618893	0.17481
ENSG00000196277	GRM7	0.000623997	0.175288
ENSG00000144339	TMEFF2	0.000627559	0.175331
ENSG00000234883	MIR155HG	0.000634779	0.17639
ENSG00000196912	ANKRD36B	0.000647257	0.17889
ENSG00000136999	NOV	0.000652469	0.179366
ENSG00000138760	SCARB2	0.000663733	0.181492
ENSG00000101974	ATP11C	0.000705123	0.19078
ENSG00000114541	FRMD4B	0.000703997	0.19078
ENSG00000137409	MTCH1	0.000713611	0.192066
ENSG00000174177	CTU2	0.000727847	0.192868
ENSG00000092820	EZR	0.000725976	0.192868
ENSG00000170786	SDR16C5	0.00072287	0.192868
ENSG00000182196	ARL6IP4	0.000737273	0.194364
ENSG00000128266	GNAZ	0.000752987	0.194517
ENSG00000198963	RORB	0.000749356	0.194517
ENSG00000168894	RNF181	0.000748683	0.194517
ENSG00000072818	ACAP1	0.000741851	0.194517
ENSG00000153815	CMIP	0.000766271	0.195008
ENSG00000111275	ALDH2	0.00076581	0.195008
ENSG00000090238	YPEL3	0.000765215	0.195008
ENSG00000156639	ZFAND3	0.000770678	0.195164
ENSG00000178904	DPY19L3	0.000784156	0.197603
ENSG00000164031	DNAJB14	0.000796561	0.19975
ENSG00000213614	HEXA	0.000821243	0.20395
ENSG00000197451	HNRNPAB	0.000820299	0.20395
ENSG00000118046	STK11	0.000849063	0.209845
ENSG00000130758	MAP3K10	0.000859972	0.211524
ENSG00000181804	SLC9A9	0.000864612	0.211653
ENSG00000155511	GRIA1	0.000903884	0.220218
ENSG00000204837	FGF7P3	0.000912809	0.221343
ENSG00000095794	CREM	0.000926523	0.223614
ENSG00000125637	PSD4	0.00093433	0.224445
ENSG00000179195	ZNF664	0.000959117	0.229327
ENSG00000184575	XPOT	0.000980884	0.233446
ENSG00000168918	INPP5D	0.000987182	0.233862
ENSG00000188878	FBF1	0.000995032	0.23464
ENSG00000111077	TNS2	0.00101708	0.238744
ENSG00000162426	SLC45A1	0.00102386	0.239244
ENSG00000058091	CDK14	0.00104337	0.242699
ENSG00000168026	TTC21A	0.00106361	0.246293
ENSG00000131467	PSME3	0.00107357	0.247485
ENSG00000119559	C19orf25	0.00108921	0.249969
ENSG00000026508	CD44	0.00110203	0.251788
ENSG00000172500	FIBP	0.0011327	0.254274
ENSG00000166855	CLPX	0.00113108	0.254274
ENSG00000145604	SKP2	0.00112829	0.254274
ENSG00000144034	TPRKB	0.00112107	0.254274
ENSG00000134744	ZCCHC11	0.00114129	0.255087
ENSG00000281880	PAUPAR	0.00114745	0.255356
ENSG00000138190	EXOC6	0.00115346	0.255586
ENSG00000275832	ARHGAP23	0.0011737	0.258955
ENSG00000285907	N/A	0.0011839	0.26009
ENSG00000189171	S100A13	0.00123248	0.269608
ENSG00000108561	C1QBP	0.00124557	0.271318
ENSG00000232653	GOLGA8N	0.00125236	0.271646
ENSG00000087266	SH3BP2	0.00128143	0.275625
ENSG00000117448	AKR1A1	0.00127954	0.275625
ENSG00000101307	SIRPB1	0.0012885	0.275991
ENSG00000170579	DLGAP1	0.00129953	0.277198
ENSG00000162736	NCSTN	0.00133703	0.281692
ENSG00000140395	WDR61	0.00133603	0.281692
ENSG00000176444	CLK2	0.00133172	0.281692
ENSG00000172262	ZNF131	0.00135629	0.284582
ENSG00000198792	TMEM184B	0.00138902	0.287924
ENSG00000157800	SLC37A3	0.00138711	0.287924
ENSG00000105146	AURKC	0.00138521	0.287924
ENSG00000167100	SAMD14	0.00141632	0.292404
ENSG00000158290	CUL4B	0.00145589	0.299372
ENSG00000120645	IQSEC3	0.0014799	0.301894
ENSG00000099625	CBARP	0.00147928	0.301894
ENSG00000183137	CEP57L1	0.00148741	0.302227
ENSG00000132694	ARHGEF11	0.00150483	0.304563
ENSG00000259403	AC020704.1	0.00151353	0.305122
ENSG00000103496	STX4	0.00152364	0.30596
ENSG00000198561	CTNND1	0.00153994	0.308031
ENSG00000244040	IL12A-AS1	0.00156332	0.311494
ENSG00000129235	TXNDC17	0.00157988	0.313579
ENSG00000213722	DDAH2	0.00160645	0.314003
ENSG00000185359	HGS	0.00160471	0.314003
ENSG00000069974	RAB27A	0.00160296	0.314003
ENSG00000173163	COMMD1	0.00159611	0.314003
ENSG00000152556	PFKM	0.00161878	0.314025
ENSG00000187531	SIRT7	0.00161513	0.314025
ENSG00000117899	MESD	0.00165716	0.316691
ENSG00000107897	ACBD5	0.00165528	0.316691
ENSG00000125804	FAM182A	0.00164497	0.316691
ENSG00000134444	KIAA1468	0.00164457	0.316691
ENSG00000272721	AC131235.3	0.00167448	0.318815
ENSG00000188981	MSANTD1	0.00171891	0.326066
ENSG00000177728	TMEM94	0.00174801	0.327956
ENSG00000104231	ZFAND1	0.0017447	0.327956
ENSG00000224848	AL589843.1	0.00174188	0.327956
ENSG00000170266	GLB1	0.00176846	0.329389
ENSG00000164970	FAM219A	0.00176357	0.329389
ENSG00000104946	TBC1D17	0.00184346	0.337248
ENSG00000157890	MEGF11	0.0018427	0.337248
ENSG00000103197	TSC2	0.00183728	0.337248
ENSG00000185619	PCGF3	0.00183379	0.337248
ENSG00000169228	RAB24	0.00182717	0.337248
ENSG00000128274	A4GALT	0.00187578	0.341944
ENSG00000102900	NUP93	0.00189775	0.344726
ENSG00000054690	PLEKHH1	0.00193719	0.350653
ENSG00000110422	HIPK3	0.00195592	0.3528
ENSG00000198908	BHLHB9	0.00196934	0.353978
ENSG00000198417	MT1F	0.00199181	0.354301
ENSG00000089737	DDX24	0.00198907	0.354301
ENSG00000225083	GRTP1-AS1	0.00198841	0.354301
ENSG00000140391	TSPAN3	0.00204964	0.36333
ENSG00000205155	PSENEN	0.0021258	0.371704
ENSG00000118160	SLC8A2	0.00212343	0.371704
ENSG00000166292	TMEM100	0.00211517	0.371704
ENSG00000131748	STARD3	0.00211265	0.371704
ENSG00000167461	RAB8A	0.00214333	0.372236
ENSG00000153391	INO80C	0.00213693	0.372236
ENSG00000131503	ANKHD1	0.002194	0.377214
ENSG00000170515	PA2G4	0.00219223	0.377214
ENSG00000251474	RPL32P3	0.00218755	0.377214
ENSG00000203791	EEF1AKMT2	0.00221352	0.379302
ENSG00000136522	MRPL47	0.0022214	0.379387
ENSG00000105640	RPL18A	0.00224493	0.380875
ENSG00000255410	AC091564.5	0.00224205	0.380875
ENSG00000076382	SPAG5	0.00225923	0.382041
ENSG00000166123	GPT2	0.00228927	0.383338
ENSG00000170881	RNF139	0.00228791	0.383338
ENSG00000141384	TAF4B	0.00227856	0.383338
ENSG00000143156	NME7	0.00230916	0.384165
ENSG00000105136	ZNF419	0.0023036	0.384165
ENSG00000183401	CCDC159	0.00233086	0.386524
ENSG00000164037	SLC9B1	0.00238119	0.38984
ENSG00000169446	MMGT1	0.00237876	0.38984
ENSG00000250988	SNHG21	0.00237395	0.38984
ENSG00000139116	KIF21A	0.00236509	0.38984
ENSG00000108309	RUNDC3A	0.00240544	0.39256
ENSG00000250208	FZD10-AS1	0.00245004	0.398574
ENSG00000257621	PSMA3-AS1	0.00246034	0.398987
ENSG00000128805	ARHGAP22	0.00249678	0.403623
ENSG00000161999	JMJD8	0.00251513	0.405314
ENSG00000162944	RFTN2	0.00255197	0.409966
ENSG00000223813	AC007255.1	0.00256872	0.410094
ENSG00000229808	AL391825.1	0.00256284	0.410094
ENSG00000203667	COX20	0.00259314	0.411436
ENSG00000157764	BRAF	0.00259148	0.411436
ENSG00000106266	SNX8	0.00260928	0.411459
ENSG00000149091	DGKZ	0.00260733	0.411459
ENSG00000112695	COX7A2	0.00266058	0.414462
ENSG00000258545	RHOXF1-AS1	0.0026543	0.414462
ENSG00000108599	AKAP10	0.0026533	0.414462
ENSG00000225937	PCA3	0.00264534	0.414462
ENSG00000132153	DHX30	0.00268552	0.417083
ENSG00000234684	SDCBP2-AS1	0.00270119	0.418254
ENSG00000214046	SMIM7	0.00272804	0.421142
ENSG00000235288	AC099329.1	0.00294145	0.422377
ENSG00000165821	SALL2	0.00294118	0.422377
ENSG00000082512	TRAF5	0.00293281	0.422377
ENSG00000162711	NLRP3	0.00292487	0.422377
ENSG00000150054	MPP7	0.00291467	0.422377
ENSG00000205918	PDPK2P	0.00290928	0.422377
ENSG00000135736	CCDC102A	0.002893	0.422377
ENSG00000145476	CYP4V2	0.002889	0.422377
ENSG00000204435	CSNK2B	0.00288652	0.422377
ENSG00000213928	IRF9	0.0028861	0.422377
ENSG00000131043	AAR2	0.00288043	0.422377
ENSG00000135316	SYNCRIP	0.00287177	0.422377
ENSG00000143774	GUK1	0.00286297	0.422377
ENSG00000205670	SMIM11A	0.00285755	0.422377
ENSG00000258342	AL133304.3	0.00284877	0.422377
ENSG00000243449	C4orf48	0.0028484	0.422377
ENSG00000073417	PDE8A	0.00284817	0.422377
ENSG00000183578	TNFAIP8L3	0.00284448	0.422377
ENSG00000141441	GAREM1	0.00283758	0.422377
ENSG00000108387	SEPT4	0.00282178	0.422377
ENSG00000171700	RGS19	0.00280599	0.422377
ENSG00000109738	GLRB	0.00280162	0.422377
ENSG00000232044	LINC01105	0.00278548	0.422377
ENSG00000274602	PI4KAP1	0.00278024	0.422377
ENSG00000119950	MXI1	0.00275989	0.422377
ENSG00000113013	HSPA9	0.00297117	0.425456
ENSG00000136861	CDK5RAP2	0.00301975	0.431212
ENSG00000131115	ZNF227	0.00306818	0.436915
ENSG00000029153	ARNTL2	0.00309708	0.439812
ENSG00000204186	ZDBF2	0.00312555	0.442632
ENSG00000141013	GAS8	0.00316029	0.445099
ENSG00000183741	CBX6	0.00315189	0.445099
ENSG00000088387	DOCK9	0.00317544	0.44601
ENSG00000074855	ANO8	0.00318425	0.44603
ENSG00000187051	RPS19BP1	0.00320834	0.448182
ENSG00000004660	CAMKK1	0.00325109	0.449271
ENSG00000143995	MEIS1	0.00325038	0.449271
ENSG00000174238	PITPNA	0.00324195	0.449271
ENSG00000157916	RER1	0.00323059	0.449271
ENSG00000115561	CHMP3	0.00327462	0.45131
ENSG00000116194	ANGPTL1	0.00328702	0.451807
ENSG00000131095	GFAP	0.00331514	0.454457
ENSG00000103342	GSPT1	0.00334773	0.457705
ENSG00000197013	ZNF429	0.00339989	0.462375
ENSG00000184677	ZBTB40	0.00339768	0.462375
ENSG00000163635	ATXN7	0.00341931	0.463789
ENSG00000171206	TRIM8	0.00344279	0.465746
ENSG00000122861	PLAU	0.00346746	0.467852
ENSG00000020256	ZFP64	0.003497	0.470603
ENSG00000121753	ADGRB2	0.00353215	0.471629
ENSG00000196391	ZNF774	0.00352994	0.471629
ENSG00000126217	MCF2L	0.00351391	0.471629
ENSG00000136938	ANP32B	0.00356533	0.474826
ENSG00000116898	MRPS15	0.00360281	0.478578
ENSG00000168273	SMIM4	0.00363405	0.481483
ENSG00000253203	GUSBP3	0.00365392	0.482871
ENSG00000225472	AL136366.1	0.00367445	0.483101
ENSG00000139180	NDUFA9	0.00366695	0.483101
ENSG00000148516	ZEB1	0.00369455	0.484505
ENSG00000236438	FAM157A	0.00374739	0.490183
ENSG00000152782	PANK1	0.00379661	0.495362
ENSG00000283003	AC007221.2	0.00381672	0.496724
ENSG00000135905	DOCK10	0.00386583	0.496827
ENSG00000253522	MIR3142HG	0.00385978	0.496827
ENSG00000118600	RXYLT1	0.00385669	0.496827
ENSG00000186118	TEX38	0.00385431	0.496827
ENSG00000168813	ZNF507	0.00384586	0.496827
ENSG00000149809	TM7SF2	0.00390093	0.500087
ENSG00000179094	PER1	0.00392127	0.501445
ENSG00000107672	NSMCE4A	0.00394315	0.502991
ENSG00000101191	DIDO1	0.0040164	0.50855
ENSG00000241764	AC002467.1	0.00401464	0.50855
ENSG00000086666	ZFAND6	0.00399839	0.50855
ENSG00000144908	ALDH1L1	0.00402743	0.508693
ENSG00000162909	CAPN2	0.00406222	0.51183
ENSG00000168032	ENTPD3	0.00407327	0.511967
ENSG00000145012	LPP	0.00418541	0.51721
ENSG00000083828	ZNF586	0.00418357	0.51721
ENSG00000204482	LST1	0.00418249	0.51721
ENSG00000164669	INTS4P1	0.00417979	0.51721
ENSG00000083290	ULK2	0.0041783	0.51721
ENSG00000280071	FP565260.6	0.00417749	0.51721
ENSG00000133657	ATP13A3	0.00416581	0.51721
ENSG00000175575	PAAF1	0.00421807	0.519996
ENSG00000166825	ANPEP	0.0042825	0.525419
ENSG00000228022	HCG20	0.00427487	0.525419
ENSG00000087087	SRRT	0.00430746	0.525971
ENSG00000063169	BICRA	0.00429748	0.525971
ENSG00000136381	IREB2	0.00434423	0.529204
ENSG00000153774	CFDP1	0.00436519	0.529249
ENSG00000185133	INPP5J	0.00436197	0.529249
ENSG00000004534	RBM6	0.00441213	0.532428
ENSG00000108622	ICAM2	0.00440461	0.532428
ENSG00000166900	STX3	0.00443323	0.533721
ENSG00000102054	RBBP7	0.00448228	0.535862
ENSG00000137166	FOXP4	0.0044789	0.535862
ENSG00000133134	BEX2	0.00447714	0.535862
ENSG00000100897	DCAF11	0.00450485	0.537311
ENSG00000215374	FAM66B	0.00455269	0.539264
ENSG00000164398	ACSL6	0.00454351	0.539264
ENSG00000182670	TTC3	0.00453557	0.539264
ENSG00000130940	CASZ1	0.00458913	0.541086
ENSG00000197081	IGF2R	0.00458284	0.541086
ENSG00000213920	MDP1	0.00460661	0.541904
ENSG00000163611	SPICE1	0.0046302	0.542198
ENSG00000129084	PSMA1	0.00462237	0.542198
ENSG00000122375	OPN4	0.00471206	0.548038
ENSG00000079819	EPB41L2	0.00471132	0.548038
ENSG00000106355	LSM5	0.00470413	0.548038
ENSG00000254607	AP001783.1	0.00482334	0.554706
ENSG00000137801	THBS1	0.00482036	0.554706
ENSG00000285184	AC244033.2	0.00481933	0.554706
ENSG00000107833	NPM3	0.00480621	0.554706
ENSG00000100156	SLC16A8	0.00479048	0.554706
ENSG00000172893	DHCR7	0.00484303	0.555727
ENSG00000130726	TRIM28	0.00485971	0.556399
ENSG00000076043	REXO2	0.00487418	0.556815
ENSG00000174365	SNHG11	0.00492646	0.560297
ENSG00000167703	SLC43A2	0.00492163	0.560297
ENSG00000186166	CCDC84	0.00496799	0.561296
ENSG00000125520	SLC2A4RG	0.00496152	0.561296
ENSG00000166348	USP54	0.00494779	0.561296
ENSG00000175497	DPP10	0.00503421	0.56753
ENSG00000156873	PHKG2	0.00505921	0.567858
ENSG00000100300	TSPO	0.00505	0.567858
ENSG00000169783	LINGO1	0.00507137	0.567983
ENSG00000271270	TMCC1-AS1	0.00511498	0.571621
ENSG00000155096	AZIN1	0.0051403	0.573204
ENSG00000182199	SHMT2	0.00517888	0.573772
ENSG00000145901	TNIP1	0.00517536	0.573772
ENSG00000167114	SLC27A4	0.00517343	0.573772
ENSG00000149923	PPP4C	0.0052108	0.576068
ENSG00000257114	LINC02450	0.00524172	0.578242
ENSG00000198121	LPAR1	0.0052792	0.58113
ENSG00000179314	WSCD1	0.0053206	0.584436
ENSG00000188895	MSL1	0.00533318	0.584568
ENSG00000166133	RPUSD2	0.00536483	0.586787
ENSG00000238083	LRRC37A2	0.00546585	0.591544
ENSG00000196632	WNK3	0.00546349	0.591544
ENSG00000166233	ARIH1	0.00544959	0.591544
ENSG00000184014	DENND5A	0.00544518	0.591544
ENSG00000164654	MIOS	0.00543668	0.591544
ENSG00000168522	FNTA	0.00551592	0.595708
ENSG00000151023	ENKUR	0.00553483	0.596497
ENSG00000120071	KANSL1	0.00555411	0.597322
ENSG00000137496	IL18BP	0.00558078	0.59769
ENSG00000137098	SPAG8	0.0055717	0.59769
ENSG00000085511	MAP3K4	0.00565244	0.599124
ENSG00000081189	MEF2C	0.00564874	0.599124
ENSG00000163875	MEAF6	0.00564528	0.599124
ENSG00000143862	ARL8A	0.00562581	0.599124
ENSG00000235122	AL121974.1	0.00562295	0.599124
ENSG00000279068	AC244517.6	0.00567854	0.600652
ENSG00000173436	MINOS1	0.0057341	0.605283
ENSG00000158352	SHROOM4	0.00576372	0.607163
ENSG00000115233	PSMD14	0.0058486	0.61234
ENSG00000143702	CEP170	0.00584532	0.61234
ENSG00000154589	LY96	0.00583224	0.61234
ENSG00000179397	CATSPERE	0.00587381	0.61373
ENSG00000126107	HECTD3	0.00590778	0.61478
ENSG00000137642	SORL1	0.00590052	0.61478
ENSG00000105186	ANKRD27	0.00596777	0.619768
ENSG00000155329	ZCCHC10	0.00598504	0.620308
ENSG00000163449	TMEM169	0.00600482	0.621106
ENSG00000133878	DUSP26	0.00601975	0.6214
ENSG00000184524	CEND1	0.00605681	0.622725
ENSG00000048140	TSPAN17	0.00604647	0.622725
ENSG00000164466	SFXN1	0.00610769	0.626703
ENSG00000249502	AC006160.1	0.00616221	0.628533
ENSG00000244041	LINC01011	0.00615534	0.628533
ENSG00000109846	CRYAB	0.00615285	0.628533
ENSG00000214135	AC132008.2	0.00631433	0.630292
ENSG00000145781	COMMD10	0.00630562	0.630292
ENSG00000287514	N/A	0.00629268	0.630292
ENSG00000197191	CYSRT1	0.00628068	0.630292
ENSG00000138101	DTNB	0.00627464	0.630292
ENSG00000162733	DDR2	0.00627452	0.630292
ENSG00000128218	VPREB3	0.00625973	0.630292
ENSG00000196420	S100A5	0.00624959	0.630292
ENSG00000137720	C11orf1	0.00624085	0.630292
ENSG00000130812	ANGPTL6	0.00621361	0.630292
ENSG00000183647	ZNF530	0.00619207	0.630292
ENSG00000163462	TRIM46	0.00635379	0.633002
ENSG00000241990	PRR34-AS1	0.00639534	0.633459
ENSG00000177666	PNPLA2	0.00638694	0.633459
ENSG00000167377	ZNF23	0.00638197	0.633459
ENSG00000166441	RPL27A	0.00648844	0.635336
ENSG00000109390	NDUFC1	0.00648421	0.635336
ENSG00000138688	KIAA1109	0.00648149	0.635336
ENSG00000106536	POU6F2	0.00645203	0.635336
ENSG00000137713	PPP2R1B	0.00644628	0.635336
ENSG00000188690	UROS	0.00644186	0.635336
ENSG00000151474	FRMD4A	0.00652329	0.636324
ENSG00000204054	LINC00963	0.00651837	0.636324
ENSG00000104691	UBXN8	0.00655669	0.638371
ENSG00000100994	PYGB	0.0066009	0.64146
ENSG00000225518	LINC01703	0.00666294	0.645051
ENSG00000076554	TPD52	0.00665619	0.645051
ENSG00000198492	YTHDF2	0.00668208	0.645687
ENSG00000100284	TOM1	0.00669639	0.645856
ENSG00000170322	NFRKB	0.0067567	0.649236
ENSG00000228680	AC004692.2	0.00675669	0.649236
ENSG00000099995	SF3A1	0.00682933	0.654992
ENSG00000138640	FAM13A	0.00684729	0.655491
ENSG00000180346	TIGD2	0.00687144	0.65658
ENSG00000197943	PLCG2	0.00691872	0.659872
ENSG00000090863	GLG1	0.00700404	0.666772
ENSG00000135597	REPS1	0.00710354	0.671272
ENSG00000271447	MMP28	0.00710302	0.671272
ENSG00000117569	PTBP2	0.00709443	0.671272
ENSG00000135473	PAN2	0.00708147	0.671272
ENSG00000065029	ZNF76	0.00715863	0.675236
ENSG00000203684	IBA57-AS1	0.00721326	0.675432
ENSG00000051825	MPHOSPH9	0.00720727	0.675432
ENSG00000196074	SYCP2	0.00720413	0.675432
ENSG00000211584	SLC48A1	0.00717411	0.675432
ENSG00000101843	PSMD10	0.00725933	0.67851
ENSG00000144040	SFXN5	0.00736015	0.685441
ENSG00000119865	CNRIP1	0.00734804	0.685441
ENSG00000164530	PI16	0.00739474	0.687417
ENSG00000070526	ST6GALNAC1	0.00743217	0.689649
ENSG00000111231	GPN3	0.00746736	0.691666
ENSG00000119729	RHOQ	0.00750912	0.694283
ENSG00000224905	AP001347.1	0.00756888	0.6973
ENSG00000179148	ALOXE3	0.00756751	0.6973
ENSG00000135362	PRR5L	0.00762236	0.700971
ENSG00000082701	GSK3B	0.00766472	0.701103
ENSG00000187987	ZSCAN23	0.00766259	0.701103
ENSG00000178177	LCORL	0.00765208	0.701103
ENSG00000234906	APOC2	0.00776679	0.706668
ENSG00000186479	RGS7BP	0.00776039	0.706668
ENSG00000134982	APC	0.00774839	0.706668
ENSG00000102409	BEX4	0.00785037	0.713011
ENSG00000165650	PDZD8	0.00792382	0.715888
ENSG00000186141	POLR3C	0.00791164	0.715888
ENSG00000134480	CCNH	0.00790604	0.715888
ENSG00000132341	RAN	0.00795471	0.717417
ENSG00000119457	SLC46A2	0.00798125	0.71855
ENSG00000111641	NOP2	0.00799812	0.71881
ENSG00000006652	IFRD1	0.00803079	0.720486
ENSG00000174547	MRPL11	0.0080896	0.723238
ENSG00000169242	EFNA1	0.00807981	0.723238
ENSG00000143321	HDGF	0.00810827	0.723649
ENSG00000225180	PVALEF	0.00814332	0.725517
ENSG00000126773	PCNX4	0.00817773	0.726067
ENSG00000103245	NARFL	0.00816604	0.726067
ENSG00000278156	TSC22D1-AS1	0.0082684	0.731589
ENSG00000102316	MAGED2	0.00826739	0.731589
ENSG00000013441	CLK1	0.00833217	0.735965
ENSG00000119640	ACYP1	0.00837363	0.738359
ENSG00000087085	ACHE	0.00842726	0.739284
ENSG00000047365	ARAP2	0.00842493	0.739284
ENSG00000131351	HAUS8	0.00841156	0.739284
ENSG00000138031	ADCY3	0.00846477	0.741309
ENSG00000203279	AL590705.1	0.00853982	0.744079
ENSG00000163946	FAM208A	0.00853269	0.744079
ENSG00000236303	AL355500.1	0.00852524	0.744079
ENSG00000080189	SLC35C2	0.00856565	0.745066
ENSG00000106868	SUSD1	0.00862638	0.74656
ENSG00000166925	TSC22D4	0.00862525	0.74656
ENSG00000213742	ZNF337-AS1	0.00862034	0.74656
ENSG00000186625	KATNA1	0.00867545	0.749544
ENSG00000204420	MPIG6B	0.00869004	0.749545
ENSG00000066468	FGFR2	0.00877334	0.751685
ENSG00000102471	NDFIP2	0.00875992	0.751685
ENSG00000161249	DMKN	0.00875681	0.751685
ENSG00000135272	MDFIC	0.0087508	0.751685
ENSG00000226007	BX005266.2	0.0088098	0.753553
ENSG00000203756	TMEM244	0.00885937	0.754029
ENSG00000245293	AC096564.1	0.00884586	0.754029
ENSG00000004142	POLDIP2	0.00884236	0.754029
ENSG00000249673	NOP14-AS1	0.00895216	0.758161
ENSG00000261329	AC016597.1	0.00895015	0.758161
ENSG00000110195	FOLR1	0.00894127	0.758161
ENSG00000172243	CLEC7A	0.00897201	0.758592
ENSG00000241935	HOGA1	0.00899126	0.758972
ENSG00000139998	RAB15	0.00902267	0.760374
ENSG00000089123	TASP1	0.00905004	0.761433
ENSG00000075420	FNDC3B	0.00917057	0.762834
ENSG00000154370	TRIM11	0.00916001	0.762834
ENSG00000153339	TRAPPC8	0.00915955	0.762834
ENSG00000147133	TAF1	0.00913856	0.762834
ENSG00000132640	BTBD3	0.00913394	0.762834
ENSG00000185339	TCN2	0.00912018	0.762834
ENSG00000109107	ALDOC	0.00911848	0.762834
ENSG00000168818	STX18	0.00923177	0.766684
ENSG00000168491	CCDC110	0.00925852	0.767666
ENSG00000121236	TRIM6	0.00927815	0.768055
ENSG00000023902	PLEKHO1	0.00933115	0.769962
ENSG00000141349	G6PC3	0.00932075	0.769962
ENSG00000127720	METTL25	0.00940896	0.775139
ENSG00000103855	CD276	0.0094448	0.776846
ENSG00000100890	KIAA0391	0.00951542	0.778916
ENSG00000005194	CIAPIN1	0.00950472	0.778916
ENSG00000162585	FAAP20	0.00949047	0.778916
ENSG00000141485	SLC13A5	0.00956988	0.782129
ENSG00000141480	ARRB2	0.00972187	0.793289
ENSG00000111875	ASF1A	0.0097733	0.796222
ENSG00000035928	RFC1	0.0097912	0.796418
ENSG00000167842	MIS12	0.00982574	0.796707
ENSG00000165782	PIP4P1	0.00981842	0.796707
ENSG00000223802	CERS1	0.00984154	0.796731
ENSG00000140479	PCSK6	0.00987557	0.798229
ENSG00000258620	AL135838.1	0.00992806	0.801212
ENSG00000260788	AC009063.2	0.00998706	0.804709
ENSG00000140350	ANP32A	0.010021	0.804923
ENSG00000213999	MEF2B	0.0100197	0.804923
ENSG00000178917	ZNF852	0.0100687	0.807492
ENSG00000114841	DNAH1	0.0101201	0.807833
ENSG00000105697	HAMP	0.0101154	0.807833
ENSG00000110080	ST3GAL4	0.0101027	0.807833
ENSG00000280739	EIF1B-AS1	0.0101405	0.808206
ENSG00000154832	CXXC1	0.0102041	0.812015
ENSG00000165028	NIPSNAP3B	0.0102849	0.814659
ENSG00000108175	ZMIZ1	0.0102795	0.814659
ENSG00000286712	N/A	0.0102571	0.814659
ENSG00000141194	OR4D1	0.0103315	0.817091
ENSG00000272146	ARF4-AS1	0.0103907	0.819257
ENSG00000188603	CLN3	0.0103754	0.819257
ENSG00000068903	SIRT2	0.010548	0.820336
ENSG00000224863	LINC01398	0.0105478	0.820336
ENSG00000119599	DCAF4	0.0105462	0.820336
ENSG00000250781	AC024022.1	0.0105042	0.820336
ENSG00000127603	MACF1	0.0104966	0.820336
ENSG00000074935	TUBE1	0.0104965	0.820336
ENSG00000235300	AC090627.1	0.0104799	0.820336
ENSG00000120217	CD274	0.010472	0.820336
ENSG00000142185	TRPM2	0.0104395	0.820336
ENSG00000144566	RAB5A	0.0106026	0.82209
ENSG00000185909	KLHDC8B	0.0105979	0.82209
ENSG00000197818	SLC9A8	0.0106247	0.822569
ENSG00000025156	HSF2	0.0106579	0.822661
ENSG00000280780	JAKMIP2-AS1	0.0106559	0.822661
ENSG00000134201	GSTM5	0.0106787	0.823027
ENSG00000258875	AL135818.1	0.0109898	0.825954
ENSG00000234520	AC018464.1	0.0109848	0.825954
ENSG00000283737	AL023875.1	0.0109667	0.825954
ENSG00000266094	RASSF5	0.0109597	0.825954
ENSG00000132740	IGHMBP2	0.0109518	0.825954
ENSG00000103811	CTSH	0.0109339	0.825954
ENSG00000178922	HYI	0.0109239	0.825954
ENSG00000198265	HELZ	0.0108793	0.825954
ENSG00000005108	THSD7A	0.0108768	0.825954
ENSG00000230630	DNM3OS	0.0108669	0.825954
ENSG00000185634	SHC4	0.010862	0.825954
ENSG00000234418	AC015983.2	0.0108425	0.825954
ENSG00000134575	ACP2	0.0108	0.825954
ENSG00000143543	JTB	0.0107927	0.825954
ENSG00000240005	AC106047.1	0.0107808	0.825954
ENSG00000137634	NXPE4	0.010752	0.825954
ENSG00000104969	SGTA	0.0107355	0.825954
ENSG00000237457	LINC01351	0.0110382	0.82597
ENSG00000235123	DSCAM-AS1	0.0110378	0.82597
ENSG00000122674	CCZ1	0.0110066	0.82597
ENSG00000168214	RBPJ	0.0110647	0.826746
ENSG00000090612	ZNF268	0.0110809	0.82676
ENSG00000136878	USP20	0.0111638	0.831733
ENSG00000172731	LRRC20	0.0112824	0.839355
ENSG00000131044	TTLL9	0.0113002	0.839463
ENSG00000125144	MT1G	0.0113952	0.841659
ENSG00000236202	GRM7-AS1	0.0113868	0.841659
ENSG00000103512	NOMO1	0.0113802	0.841659
ENSG00000154727	GABPA	0.0113705	0.841659
ENSG00000108641	B9D1	0.0114548	0.84243
ENSG00000170340	B3GNT2	0.0114507	0.84243
ENSG00000225619	MYT1L-AS1	0.0114386	0.84243
ENSG00000114416	FXR1	0.0115536	0.84486
ENSG00000227028	SLC8A1-AS1	0.0115429	0.84486
ENSG00000155629	PIK3AP1	0.0115359	0.84486
ENSG00000129255	MPDU1	0.0115084	0.84486
ENSG00000006283	CACNA1G	0.0116487	0.846993
ENSG00000164081	TEX264	0.0116341	0.846993
ENSG00000184232	OAF	0.0116313	0.846993
ENSG00000148408	CACNA1B	0.0116065	0.846993
ENSG00000067836	ROGDI	0.0116863	0.848528
ENSG00000065989	PDE4A	0.0117314	0.850605
ENSG00000149927	DOC2A	0.0118063	0.851232
ENSG00000137819	PAQR5	0.0118048	0.851232
ENSG00000141295	SCRN2	0.0117982	0.851232
ENSG00000213676	ATF6B	0.0117584	0.851232
ENSG00000125124	BBS2	0.0118264	0.851481
ENSG00000282142	AC245187.2	0.011844	0.851561
ENSG00000115415	STAT1	0.0119362	0.85699
ENSG00000164985	PSIP1	0.0119576	0.857329
ENSG00000076242	MLH1	0.0120618	0.861199
ENSG00000136156	ITM2B	0.0120491	0.861199
ENSG00000232442	MHENCR	0.0120383	0.861199
ENSG00000100033	PRODH	0.0121247	0.864487
ENSG00000253711	AC023866.1	0.012215	0.869721
ENSG00000171772	SYCE1	0.0123729	0.876107
ENSG00000198157	HMGN5	0.0123589	0.876107
ENSG00000119203	CPSF3	0.0123575	0.876107
ENSG00000163288	GABRB1	0.0123446	0.876107
ENSG00000236404	VLDLR-AS1	0.0123941	0.876399
ENSG00000143569	UBAP2L	0.0124344	0.876839
ENSG00000137076	TLN1	0.0124329	0.876839
ENSG00000147168	IL2RG	0.0125162	0.880191
ENSG00000169738	DCXR	0.0125044	0.880191
ENSG00000076344	RGS11	0.0125877	0.880401
ENSG00000153253	SCN3A	0.0125785	0.880401
ENSG00000108854	SMURF2	0.0125768	0.880401
ENSG00000130856	ZNF236	0.0125444	0.880401
ENSG00000223510	CDRT15	0.0126061	0.880493
ENSG00000177051	FBXO46	0.012663	0.880875
ENSG00000249290	AC010181.1	0.0126606	0.880875
ENSG00000121335	PRB2	0.0126289	0.880875
ENSG00000134028	ADAMDEC1	0.0126909	0.881621
ENSG00000137252	HCRTR2	0.0128153	0.881924
ENSG00000078549	ADCYAP1R1	0.0128055	0.881924
ENSG00000119965	C10orf88	0.0128013	0.881924
ENSG00000166896	ATP23	0.0127925	0.881924
ENSG00000088888	MAVS	0.0127762	0.881924
ENSG00000121957	GPSM2	0.0127336	0.881924
ENSG00000110841	PPFIBP1	0.0127325	0.881924
ENSG00000081923	ATP8B1	0.0128618	0.883937
ENSG00000053524	MCF2L2	0.0129184	0.886645
ENSG00000137075	RNF38	0.0130002	0.89107
ENSG00000071537	SEL1L	0.0130395	0.892575
ENSG00000087088	BAX	0.0132059	0.902761
ENSG00000145113	MUC4	0.0134103	0.914302
ENSG00000152439	ZNF773	0.0134031	0.914302
ENSG00000114503	NCBP2	0.0134414	0.915207
ENSG00000175087	PDIK1L	0.0135009	0.918042
ENSG00000139193	CD27	0.0135397	0.918249
ENSG00000214530	STARD10	0.0135347	0.918249
ENSG00000127328	RAB3IP	0.0135857	0.918946
ENSG00000280145	CU638689.4	0.0135758	0.918946
ENSG00000255031	AP002807.1	0.0136813	0.924195
ENSG00000174851	YIF1A	0.0138673	0.935534
ENSG00000016402	IL20RA	0.0139377	0.936593
ENSG00000264300	AC090616.3	0.0139371	0.936593
ENSG00000168385	SEPT2	0.0139033	0.936593
ENSG00000226091	LINC00937	0.0139878	0.938738
ENSG00000010165	METTL13	0.0140307	0.940386
ENSG00000137486	ARRB1	0.014052	0.940589
ENSG00000131773	KHDRBS3	0.0140921	0.942048
ENSG00000168546	GFRA2	0.0141479	0.942103
ENSG00000165280	VCP	0.0141302	0.942103
ENSG00000246763	RGMB-AS1	0.0141142	0.942103
ENSG00000122034	GTF3A	0.0142698	0.948986
ENSG00000087502	ERGIC2	0.0143035	0.950003
ENSG00000188177	ZC3H6	0.0143398	0.951179
ENSG00000141642	ELAC1	0.0144385	0.955262
ENSG00000103653	CSK	0.0144249	0.955262
ENSG00000107957	SH3PXD2A	0.0145552	0.959282
ENSG00000260551	PWRN2	0.014547	0.959282
ENSG00000130226	DPP6	0.0145221	0.959282
ENSG00000161996	WDR90	0.0146144	0.959492
ENSG00000127957	PMS2P3	0.0146107	0.959492
ENSG00000215193	PEX26	0.0146038	0.959492
ENSG00000007255	TRAPPC6A	0.0146742	0.959742
ENSG00000171533	MAP6	0.0146608	0.959742
ENSG00000167131	CCDC103	0.0146525	0.959742
ENSG00000181090	EHMT1	0.0147552	0.962588
ENSG00000173641	HSPB7	0.014748	0.962588
ENSG00000164659	KIAA1324L	0.014813	0.962698
ENSG00000166359	WDR88	0.0148108	0.962698
ENSG00000100227	POLDIP3	0.0147781	0.962698
ENSG00000162191	UBXN1	0.0148405	0.963265
ENSG00000282851	BISPR	0.0148689	0.963891
ENSG00000119383	PTPA	0.0148966	0.96447
ENSG00000164946	FREM1	0.0149501	0.966716
ENSG00000177511	ST8SIA3	0.0150132	0.967145
ENSG00000166260	COX11	0.0150074	0.967145
ENSG00000110693	SOX6	0.0150055	0.967145
ENSG00000019991	HGF	0.015082	0.970362
ENSG00000105171	POP4	0.0151218	0.971705
ENSG00000095564	BTAF1	0.015144	0.971917
ENSG00000267712	LINC01539	0.0151649	0.972049
ENSG00000114738	MAPKAPK3	0.0152094	0.972477
ENSG00000230690	AC013402.1	0.015204	0.972477
ENSG00000162804	SNED1	0.0152606	0.973327
ENSG00000184470	TXNRD2	0.0152583	0.973327
ENSG00000114956	DGUOK	0.0153124	0.975423
ENSG00000258466	AL049779.1	0.0153557	0.976967
ENSG00000204852	TCTN1	0.0154404	0.98114
ENSG00000241769	LINC00893	0.0154774	0.982281
ENSG00000140264	SERF2	0.015503	0.982689
ENSG00000140939	NOL3	0.0155699	0.985719
ENSG00000261659	Z92544.2	0.0156317	0.988415
ENSG00000170412	GPRC5C	0.0156965	0.991291
ENSG00000163374	YY1AP1	0.0157186	0.991467
ENSG00000116353	MECR	0.0158861	0.995924
ENSG00000132424	PNISR	0.015881	0.995924
ENSG00000185324	CDK10	0.0158589	0.995924
ENSG00000170871	KIAA0232	0.0158583	0.995924
ENSG00000205927	OLIG2	0.0158326	0.995924
ENSG00000160948	VPS28	0.0159605	0.996937
ENSG00000103723	AP3B2	0.0159555	0.996937
ENSG00000167755	KLK6	0.0159406	0.996937
ENSG00000197530	MIB2	0.0160009	0.997041
ENSG00000101966	XIAP	0.0159922	0.997041
ENSG00000099330	OCEL1	0.0160237	0.997251
ENSG00000174953	DHX36	0.0160684	0.998825
ENSG00000136854	STXBP1	0.0164045	0.999179
ENSG00000136247	ZDHHC4	0.016403	0.999179
ENSG00000226409	AL450332.1	0.016403	0.999179
ENSG00000203965	EFCAB7	0.0163931	0.999179
ENSG00000136527	TRA2B	0.0163872	0.999179
ENSG00000162600	OMA1	0.0163823	0.999179
ENSG00000198498	TMA16	0.0163419	0.999179
ENSG00000255622	PCDHB17P	0.016339	0.999179
ENSG00000118960	HS1BP3	0.0163379	0.999179
ENSG00000182463	TSHZ2	0.0162988	0.999179
ENSG00000105726	ATP13A1	0.0162885	0.999179
ENSG00000168958	MFF	0.0162881	0.999179
ENSG00000122644	ARL4A	0.0162796	0.999179
ENSG00000035862	TIMP2	0.0162592	0.999179
ENSG00000255245	FXYD6-FXYD2	0.0162414	0.999179
ENSG00000127084	FGD3	0.0162212	0.999179
ENSG00000104497	SNX16	0.0161039	0.999179
ENSG00000025434	NR1H3	0.0499546	1
ENSG00000261771	DNAAF4-CCPG1	0.0499113	1
ENSG00000243978	RTL9	0.049906	1
ENSG00000100151	PICK1	0.0497637	1
ENSG00000156931	VPS8	0.0496866	1
ENSG00000143198	MGST3	0.0495878	1
ENSG00000173926	MARCH3	0.0495849	1
ENSG00000272573	MUSTN1	0.0495825	1
ENSG00000058056	USP13	0.0495359	1
ENSG00000132603	NIP7	0.0494576	1
ENSG00000111665	CDCA3	0.0493755	1
ENSG00000149089	APIP	0.0493118	1
ENSG00000187621	TCL6	0.0491622	1
ENSG00000171817	ZNF540	0.0490923	1
ENSG00000170365	SMAD1	0.0489981	1
ENSG00000157851	DPYSL5	0.0488943	1
ENSG00000178163	ZNF518B	0.0488751	1
ENSG00000164972	C9orf24	0.0488686	1
ENSG00000011304	PTBP1	0.0485952	1
ENSG00000228775	WEE2-AS1	0.0485913	1
ENSG00000175193	PARL	0.0485429	1
ENSG00000224189	HAGLR	0.0485083	1
ENSG00000131504	DIAPH1	0.0484883	1
ENSG00000166839	ANKDD1A	0.048434	1
ENSG00000141867	BRD4	0.0483724	1
ENSG00000157593	SLC35B2	0.0483456	1
ENSG00000256995	AC084816.1	0.0482903	1
ENSG00000178773	CPNE7	0.0482423	1
ENSG00000267364	AC022706.1	0.0481788	1
ENSG00000272047	GTF2H5	0.0481292	1
ENSG00000060971	ACAA1	0.0481023	1
ENSG00000117118	SDHB	0.0479808	1
ENSG00000250222	AC008443.5	0.0479245	1
ENSG00000259203	AC016044.1	0.0479236	1
ENSG00000118420	UBE3D	0.0478965	1
ENSG00000053438	NNAT	0.0478945	1
ENSG00000214872	SMTNL1	0.0477244	1
ENSG00000123136	DDX39A	0.0476924	1
ENSG00000131055	COX4I2	0.047686	1
ENSG00000102575	ACP5	0.0476611	1
ENSG00000275302	CCL4	0.0476318	1
ENSG00000114853	ZBTB47	0.0476299	1
ENSG00000167895	TMC8	0.0476243	1
ENSG00000269858	EGLN2	0.0475865	1
ENSG00000171763	SPATA5L1	0.0475298	1
ENSG00000159111	MRPL10	0.0475214	1
ENSG00000147364	FBXO25	0.0473472	1
ENSG00000243649	CFB	0.0473225	1
ENSG00000092199	HNRNPC	0.0472883	1
ENSG00000184216	IRAK1	0.0472744	1
ENSG00000123179	EBPL	0.0472677	1
ENSG00000124613	ZNF391	0.0472208	1
ENSG00000110002	VWA5A	0.0472171	1
ENSG00000007080	CCDC124	0.047194	1
ENSG00000204386	NEU1	0.0471672	1
ENSG00000115423	DNAH6	0.0470592	1
ENSG00000116688	MFN2	0.0469758	1
ENSG00000120798	NR2C1	0.046964	1
ENSG00000256971	LINC00508	0.0468681	1
ENSG00000144837	PLA1A	0.0468638	1
ENSG00000111799	COL12A1	0.0467993	1
ENSG00000285791	N/A	0.0467915	1
ENSG00000170074	FAM153A	0.0466067	1
ENSG00000112812	PRSS16	0.0465821	1
ENSG00000204970	PCDHA1	0.0465616	1
ENSG00000151967	SCHIP1	0.0465524	1
ENSG00000081692	JMJD4	0.0464799	1
ENSG00000151500	THYN1	0.0464604	1
ENSG00000112651	MRPL2	0.046378	1
ENSG00000267321	LINC02001	0.0463602	1
ENSG00000235109	ZSCAN31	0.0463209	1
ENSG00000111237	VPS29	0.0463192	1
ENSG00000196636	SDHAF3	0.0463018	1
ENSG00000146729	NIPSNAP2	0.0462904	1
ENSG00000227053	AC105446.1	0.0462263	1
ENSG00000233527	ZNF529-AS1	0.0461831	1
ENSG00000107104	KANK1	0.0461539	1
ENSG00000132842	AP3B1	0.0461534	1
ENSG00000152463	OLAH	0.0459927	1
ENSG00000132837	DMGDH	0.0456899	1
ENSG00000130311	DDA1	0.0456694	1
ENSG00000234660	LINC00440	0.0456422	1
ENSG00000107262	BAG1	0.0455353	1
ENSG00000116497	S100PBP	0.0455299	1
ENSG00000205809	KLRC2	0.0454504	1
ENSG00000101337	TM9SF4	0.0454009	1
ENSG00000152942	RAD17	0.0453781	1
ENSG00000169871	TRIM56	0.0453127	1
ENSG00000162910	MRPL55	0.0452946	1
ENSG00000213203	GIMAP1	0.0452742	1
ENSG00000165091	TMC1	0.0451235	1
ENSG00000243024	RPS11P6	0.0451172	1
ENSG00000140876	NUDT7	0.0451135	1
ENSG00000184374	COLEC10	0.0451121	1
ENSG00000130643	CALY	0.0451037	1
ENSG00000236540	AC006547.1	0.0450876	1
ENSG00000198682	PAPSS2	0.0450298	1
ENSG00000139540	SLC39A5	0.0449403	1
ENSG00000154764	WNT7A	0.0448733	1
ENSG00000250506	CDK3	0.0448011	1
ENSG00000167130	DOLPP1	0.0447193	1
ENSG00000107938	EDRF1	0.0446626	1
ENSG00000228799	LINC01939	0.04466	1
ENSG00000081665	ZNF506	0.044655	1
ENSG00000225231	LINC02470	0.0446458	1
ENSG00000132388	UBE2G1	0.0446299	1
ENSG00000261645	DISC1FP1	0.0445896	1
ENSG00000086300	SNX10	0.0445799	1
ENSG00000167925	GHDC	0.0443498	1
ENSG00000131067	GGT7	0.044339	1
ENSG00000066027	PPP2R5A	0.0443274	1
ENSG00000107099	DOCK8	0.0442928	1
ENSG00000170264	FAM161A	0.0442646	1
ENSG00000196584	XRCC2	0.0442521	1
ENSG00000111358	GTF2H3	0.0442376	1
ENSG00000161653	NAGS	0.0441041	1
ENSG00000236892	AL357833.2	0.0440967	1
ENSG00000141068	KSR1	0.0440715	1
ENSG00000249803	AC112178.1	0.0440594	1
ENSG00000253138	LINC00967	0.0440224	1
ENSG00000185808	PIGP	0.0439945	1
ENSG00000169957	ZNF768	0.0438872	1
ENSG00000072415	MPP5	0.0437703	1
ENSG00000119535	CSF3R	0.0437575	1
ENSG00000267552	AC093227.2	0.0437216	1
ENSG00000116729	WLS	0.0436927	1
ENSG00000187961	KLHL17	0.0436139	1
ENSG00000165525	NEMF	0.0435555	1
ENSG00000160183	TMPRSS3	0.0434584	1
ENSG00000070729	CNGB1	0.0434406	1
ENSG00000105792	CFAP69	0.0434241	1
ENSG00000232871	SEC1P	0.0433571	1
ENSG00000116489	CAPZA1	0.0433141	1
ENSG00000269420	PLA2G4C-AS1	0.0432761	1
ENSG00000104863	LIN7B	0.0432666	1
ENSG00000125675	GRIA3	0.043258	1
ENSG00000270604	HCG17	0.0432395	1
ENSG00000148834	GSTO1	0.0431927	1
ENSG00000228809	AL034428.1	0.0431424	1
ENSG00000164465	DCBLD1	0.043062	1
ENSG00000087053	MTMR2	0.0430018	1
ENSG00000137757	CASP5	0.042961	1
ENSG00000196715	VKORC1L1	0.0429456	1
ENSG00000197114	ZGPAT	0.0429237	1
ENSG00000239998	LILRA2	0.0429217	1
ENSG00000053702	NRIP2	0.0428854	1
ENSG00000135926	TMBIM1	0.0428414	1
ENSG00000111711	GOLT1B	0.042808	1
ENSG00000161813	LARP4	0.0427197	1
ENSG00000112530	PACRG	0.0427173	1
ENSG00000117640	MTFR1L	0.0426903	1
ENSG00000048540	LMO3	0.0426699	1
ENSG00000166803	PCLAF	0.0426484	1
ENSG00000124253	PCK1	0.0425848	1
ENSG00000174672	BRSK2	0.0425784	1
ENSG00000176919	C8G	0.0425123	1
ENSG00000163071	SPATA18	0.0425094	1
ENSG00000197585	AC068051.1	0.0424478	1
ENSG00000255002	LINC02324	0.042376	1
ENSG00000259867	AC105411.1	0.0422847	1
ENSG00000109919	MTCH2	0.0422333	1
ENSG00000111725	PRKAB1	0.0422295	1
ENSG00000001629	ANKIB1	0.042173	1
ENSG00000004059	ARF5	0.0421201	1
ENSG00000014216	CAPN1	0.0420556	1
ENSG00000162734	PEA15	0.0420534	1
ENSG00000204516	MICB	0.0420229	1
ENSG00000099622	CIRBP	0.0419925	1
ENSG00000102024	PLS3	0.0418156	1
ENSG00000164603	BMT2	0.0418067	1
ENSG00000197165	SULT1A2	0.0416302	1
ENSG00000116752	BCAS2	0.041559	1
ENSG00000284626	AC091167.7	0.0415529	1
ENSG00000148848	ADAM12	0.0414315	1
ENSG00000149328	GLB1L2	0.0413401	1
ENSG00000140157	NIPA2	0.0413028	1
ENSG00000095303	PTGS1	0.0412985	1
ENSG00000158201	ABHD3	0.0412966	1
ENSG00000181616	OR52H1	0.0412548	1
ENSG00000204934	ATP6V0E2-AS1	0.0412381	1
ENSG00000116741	RGS2	0.0412243	1
ENSG00000176261	ZBTB8OS	0.0412131	1
ENSG00000073756	PTGS2	0.0411488	1
ENSG00000166188	ZNF319	0.0410606	1
ENSG00000135535	CD164	0.0410441	1
ENSG00000005471	ABCB4	0.0410314	1
ENSG00000013810	TACC3	0.0409489	1
ENSG00000260908	AC009093.3	0.0409451	1
ENSG00000128284	APOL3	0.040939	1
ENSG00000250137	AC093607.1	0.0408477	1
ENSG00000228960	OR2A9P	0.0407807	1
ENSG00000125633	CCDC93	0.0407739	1
ENSG00000186298	PPP1CC	0.0407365	1
ENSG00000232812	LINC01717	0.0407249	1
ENSG00000120992	LYPLA1	0.0407189	1
ENSG00000006128	TAC1	0.0407112	1
ENSG00000169223	LMAN2	0.0406353	1
ENSG00000169604	ANTXR1	0.0405825	1
ENSG00000022267	FHL1	0.0405473	1
ENSG00000277215	SPANXA2-OT1	0.0405385	1
ENSG00000285679	N/A	0.0405023	1
ENSG00000146856	AGBL3	0.0404788	1
ENSG00000156049	GNA14	0.040477	1
ENSG00000130813	C19orf66	0.0404203	1
ENSG00000227345	PARG	0.0403395	1
ENSG00000269954	AC022239.1	0.0402649	1
ENSG00000282772	AL358790.1	0.0402607	1
ENSG00000205937	RNPS1	0.0402187	1
ENSG00000177994	C2orf73	0.0401493	1
ENSG00000111667	USP5	0.0400814	1
ENSG00000174990	CA5A	0.0400632	1
ENSG00000281571	AC241585.3	0.0400576	1
ENSG00000185904	LINC00839	0.0400135	1
ENSG00000155962	CLIC2	0.0399831	1
ENSG00000229692	SOS1-IT1	0.0399753	1
ENSG00000168209	DDIT4	0.0399276	1
ENSG00000250166	AC087241.1	0.0398714	1
ENSG00000116698	SMG7	0.0397507	1
ENSG00000131470	PSMC3IP	0.0396811	1
ENSG00000150787	PTS	0.0396662	1
ENSG00000089159	PXN	0.0396182	1
ENSG00000124205	EDN3	0.0395802	1
ENSG00000152910	CNTNAP4	0.0395706	1
ENSG00000173409	ARV1	0.0394307	1
ENSG00000268182	SMIM17	0.0393413	1
ENSG00000132300	PTCD3	0.0393117	1
ENSG00000142279	WTIP	0.0392462	1
ENSG00000059378	PARP12	0.0392084	1
ENSG00000139146	SINHCAF	0.039084	1
ENSG00000168675	LDLRAD4	0.0390668	1
ENSG00000157017	GHRL	0.0390517	1
ENSG00000138641	HERC3	0.039043	1
ENSG00000120008	WDR11	0.0390213	1
ENSG00000262801	U91319.1	0.0389919	1
ENSG00000124193	SRSF6	0.0389713	1
ENSG00000229931	AL137003.1	0.0389382	1
ENSG00000287149	N/A	0.0389109	1
ENSG00000134640	MTNR1B	0.0388975	1
ENSG00000196090	PTPRT	0.0388784	1
ENSG00000261738	MIR3976HG	0.0388345	1
ENSG00000129925	TMEM8A	0.0387944	1
ENSG00000231367	AC011247.1	0.0387601	1
ENSG00000153208	MERTK	0.038704	1
ENSG00000127324	TSPAN8	0.0386863	1
ENSG00000142002	DPP9	0.0386785	1
ENSG00000082153	BZW1	0.0385403	1
ENSG00000137274	BPHL	0.0385059	1
ENSG00000198553	KCNRG	0.0382762	1
ENSG00000241345	AC004690.2	0.0382503	1
ENSG00000118620	ZNF430	0.0382308	1
ENSG00000255108	AP006621.1	0.038183	1
ENSG00000135722	FBXL8	0.0380221	1
ENSG00000173992	CCS	0.0379811	1
ENSG00000250846	EPHA5-AS1	0.0379721	1
ENSG00000267575	AC006504.5	0.0379334	1
ENSG00000135144	DTX1	0.0377395	1
ENSG00000258818	RNASE4	0.0376828	1
ENSG00000096080	MRPS18A	0.0376808	1
ENSG00000063660	GPC1	0.0376702	1
ENSG00000257103	LSM14A	0.0376084	1
ENSG00000225190	PLEKHM1	0.0375583	1
ENSG00000204316	MRPL38	0.0375408	1
ENSG00000205189	ZBTB10	0.0374855	1
ENSG00000215012	RTL10	0.0374829	1
ENSG00000124194	GDAP1L1	0.0374594	1
ENSG00000174173	TRMT10C	0.0374191	1
ENSG00000130695	CEP85	0.0374179	1
ENSG00000163412	EIF4E3	0.0374007	1
ENSG00000105193	RPS16	0.037392	1
ENSG00000136235	GPNMB	0.037322	1
ENSG00000134802	SLC43A3	0.0372871	1
ENSG00000011485	PPP5C	0.0372523	1
ENSG00000250999	AC136604.3	0.0371933	1
ENSG00000140057	AK7	0.0371556	1
ENSG00000197872	FAM49A	0.0371548	1
ENSG00000145819	ARHGAP26	0.0371546	1
ENSG00000162601	MYSM1	0.0369779	1
ENSG00000101292	PROKR2	0.0369585	1
ENSG00000126814	TRMT5	0.0369456	1
ENSG00000253649	PRSS51	0.0368656	1
ENSG00000107745	MICU1	0.0368002	1
ENSG00000243422	RPL23AP49	0.0367678	1
ENSG00000151322	NPAS3	0.0366465	1
ENSG00000287903	N/A	0.0366454	1
ENSG00000150756	FAM173B	0.0366328	1
ENSG00000157796	WDR19	0.0366278	1
ENSG00000149743	TRPT1	0.0365579	1
ENSG00000172661	WASHC2C	0.0364985	1
ENSG00000272070	AC005618.1	0.0364701	1
ENSG00000169750	RAC3	0.0364479	1
ENSG00000177989	ODF3B	0.0363372	1
ENSG00000100410	PHF5A	0.0363242	1
ENSG00000107147	KCNT1	0.0363134	1
ENSG00000249203	LINC02224	0.0363118	1
ENSG00000151067	CACNA1C	0.0362852	1
ENSG00000108828	VAT1	0.0361881	1
ENSG00000010295	IFFO1	0.0360983	1
ENSG00000176387	HSD11B2	0.0360714	1
ENSG00000110628	SLC22A18	0.0360627	1
ENSG00000065665	SEC61A2	0.0360422	1
ENSG00000277526	AC245123.1	0.0360382	1
ENSG00000072803	FBXW11	0.0359017	1
ENSG00000203335	AC006019.1	0.0358093	1
ENSG00000156052	GNAQ	0.0357779	1
ENSG00000141293	SKAP1	0.0357653	1
ENSG00000198740	ZNF652	0.0357207	1
ENSG00000114982	KANSL3	0.0356497	1
ENSG00000105705	SUGP1	0.0356474	1
ENSG00000119787	ATL2	0.0356014	1
ENSG00000241129	RPL22P19	0.0355828	1
ENSG00000198563	DDX39B	0.0355798	1
ENSG00000108963	DPH1	0.0355675	1
ENSG00000196867	ZFP28	0.0354517	1
ENSG00000219891	ZSCAN12P1	0.0353303	1
ENSG00000167676	PLIN4	0.0352951	1
ENSG00000110925	CSRNP2	0.0352404	1
ENSG00000167985	SDHAF2	0.0351981	1
ENSG00000119408	NEK6	0.0351238	1
ENSG00000129167	TPH1	0.0350886	1
ENSG00000288088	N/A	0.0350614	1
ENSG00000277288	C10orf142	0.0349997	1
ENSG00000106244	PDAP1	0.0349729	1
ENSG00000110047	EHD1	0.0349491	1
ENSG00000197099	AC068631.1	0.0349395	1
ENSG00000197734	C14orf178	0.0349146	1
ENSG00000266412	NCOA4	0.0348595	1
ENSG00000169814	BTD	0.0348029	1
ENSG00000164414	SLC35A1	0.0348002	1
ENSG00000135047	CTSL	0.0347888	1
ENSG00000119661	DNAL1	0.0347225	1
ENSG00000100979	PLTP	0.0347003	1
ENSG00000136856	SLC2A8	0.0346026	1
ENSG00000137947	GTF2B	0.0345991	1
ENSG00000154124	OTULIN	0.034564	1
ENSG00000287338	N/A	0.0344908	1
ENSG00000188610	FAM72B	0.0344863	1
ENSG00000230266	XXYLT1-AS2	0.0344231	1
ENSG00000076555	ACACB	0.0343926	1
ENSG00000120334	CENPL	0.034366	1
ENSG00000141510	TP53	0.0343148	1
ENSG00000066336	SPI1	0.0343006	1
ENSG00000122420	PTGFR	0.0341714	1
ENSG00000260851	AC010542.3	0.0341328	1
ENSG00000025039	RRAGD	0.0341114	1
ENSG00000115841	RMDN2	0.034104	1
ENSG00000253741	AC108002.1	0.0340945	1
ENSG00000068438	FTSJ1	0.0340593	1
ENSG00000196405	EVL	0.0340332	1
ENSG00000165526	RPUSD4	0.0340211	1
ENSG00000135447	PPP1R1A	0.0339722	1
ENSG00000230303	AL353743.2	0.0339285	1
ENSG00000149100	EIF3M	0.0338876	1
ENSG00000115866	DARS	0.0338738	1
ENSG00000147256	ARHGAP36	0.0336596	1
ENSG00000164548	TRA2A	0.0336363	1
ENSG00000147155	EBP	0.0335223	1
ENSG00000237877	LINC01473	0.0335081	1
ENSG00000177508	IRX3	0.0334389	1
ENSG00000167186	COQ7	0.0334259	1
ENSG00000072756	TRNT1	0.0334106	1
ENSG00000111540	RAB5B	0.0333982	1
ENSG00000161671	EMC10	0.0333426	1
ENSG00000178445	GLDC	0.0333383	1
ENSG00000146067	FAM193B	0.0332752	1
ENSG00000139209	SLC38A4	0.0331274	1
ENSG00000126746	ZNF384	0.0330099	1
ENSG00000187193	MT1X	0.0329831	1
ENSG00000148229	POLE3	0.0329666	1
ENSG00000198795	ZNF521	0.0329441	1
ENSG00000064687	ABCA7	0.0329346	1
ENSG00000235085	AC091153.2	0.0329244	1
ENSG00000106034	CPED1	0.0329092	1
ENSG00000100146	SOX10	0.0328906	1
ENSG00000188386	PPP3R2	0.0328489	1
ENSG00000099256	PRTFDC1	0.0327925	1
ENSG00000178222	RNF212	0.0327913	1
ENSG00000169692	AGPAT2	0.0327802	1
ENSG00000185829	ARL17A	0.0326611	1
ENSG00000177125	ZBTB34	0.0326509	1
ENSG00000223773	CD99P1	0.032602	1
ENSG00000116984	MTR	0.0325653	1
ENSG00000250571	GLI4	0.0325459	1
ENSG00000228812	LAMA5-AS1	0.032543	1
ENSG00000163293	NIPAL1	0.032533	1
ENSG00000160305	DIP2A	0.0324196	1
ENSG00000126777	KTN1	0.0323694	1
ENSG00000096654	ZNF184	0.0323557	1
ENSG00000274415	AC241644.3	0.0322848	1
ENSG00000281649	EBLN3P	0.0322845	1
ENSG00000096717	SIRT1	0.0322716	1
ENSG00000170439	METTL7B	0.0322076	1
ENSG00000132879	FBXO44	0.0322049	1
ENSG00000100577	GSTZ1	0.0321995	1
ENSG00000229443	LINC00433	0.0321081	1
ENSG00000060138	YBX3	0.0321074	1
ENSG00000225783	MIAT	0.0320852	1
ENSG00000175518	UBQLNL	0.031982	1
ENSG00000178498	DTX3	0.0319355	1
ENSG00000178342	KCNG2	0.0319252	1
ENSG00000101150	TPD52L2	0.031892	1
ENSG00000234585	CCT6P3	0.0318249	1
ENSG00000113719	ERGIC1	0.0317579	1
ENSG00000125089	SH3TC1	0.0317353	1
ENSG00000142173	COL6A2	0.0317262	1
ENSG00000197776	KLHDC1	0.0316794	1
ENSG00000273249	BX649632.1	0.0316234	1
ENSG00000165410	CFL2	0.0316117	1
ENSG00000166946	CCNDBP1	0.0316036	1
ENSG00000112874	NUDT12	0.0315692	1
ENSG00000275004	ZNF280B	0.0315662	1
ENSG00000145191	EIF2B5	0.0315531	1
ENSG00000250299	MRPS31P4	0.0315391	1
ENSG00000095574	IKZF5	0.0315319	1
ENSG00000010072	SPRTN	0.0313815	1
ENSG00000183011	NAA38	0.0313777	1
ENSG00000221914	PPP2R2A	0.0313393	1
ENSG00000205358	MT1H	0.0312103	1
ENSG00000273225	FAM25BP	0.0311832	1
ENSG00000186318	BACE1	0.0311764	1
ENSG00000002822	MAD1L1	0.0311563	1
ENSG00000187554	TLR5	0.0311519	1
ENSG00000205981	DNAJC19	0.0311051	1
ENSG00000141255	SPATA22	0.0310612	1
ENSG00000204161	C10orf128	0.0310589	1
ENSG00000110330	BIRC2	0.0310319	1
ENSG00000051382	PIK3CB	0.0309785	1
ENSG00000117592	PRDX6	0.030967	1
ENSG00000120784	ZFP30	0.0309537	1
ENSG00000249642	AC097521.1	0.0308921	1
ENSG00000160193	WDR4	0.030878	1
ENSG00000177576	C18orf32	0.0308717	1
ENSG00000231770	TMEM44-AS1	0.0308611	1
ENSG00000204977	TRIM13	0.0308513	1
ENSG00000015285	WAS	0.0308234	1
ENSG00000169762	TAPT1	0.0308015	1
ENSG00000280191	LINC01669	0.0307865	1
ENSG00000213995	NAXD	0.0307687	1
ENSG00000266357	LINC02074	0.0306907	1
ENSG00000229797	AC140481.1	0.0306828	1
ENSG00000171720	HDAC3	0.0306785	1
ENSG00000081087	OSTM1	0.0306672	1
ENSG00000196597	ZNF782	0.0306256	1
ENSG00000135951	TSGA10	0.0306014	1
ENSG00000231840	AC073342.1	0.0305612	1
ENSG00000114423	CBLB	0.030556	1
ENSG00000100532	CGRRF1	0.0305002	1
ENSG00000229962	AP000221.1	0.0305	1
ENSG00000114812	VIPR1	0.0304737	1
ENSG00000116667	C1orf21	0.0304648	1
ENSG00000089094	KDM2B	0.0303636	1
ENSG00000152990	ADGRA3	0.0302551	1
ENSG00000184497	TMEM255B	0.0302249	1
ENSG00000105676	ARMC6	0.0302197	1
ENSG00000141030	COPS3	0.0301935	1
ENSG00000230606	AC092683.1	0.0301561	1
ENSG00000102897	LYRM1	0.030134	1
ENSG00000164112	TMEM155	0.0300267	1
ENSG00000092969	TGFB2	0.0300065	1
ENSG00000253348	AC008514.1	0.0299947	1
ENSG00000185591	SP1	0.0299031	1
ENSG00000110717	NDUFS8	0.0298899	1
ENSG00000124067	SLC12A4	0.0298737	1
ENSG00000159214	CCDC24	0.0298707	1
ENSG00000185049	NELFA	0.0298689	1
ENSG00000163257	DCAF16	0.0298327	1
ENSG00000178171	AMER3	0.0298156	1
ENSG00000182093	WRB	0.029789	1
ENSG00000114790	ARHGEF26	0.0297879	1
ENSG00000185716	MOSMO	0.0297747	1
ENSG00000125875	TBC1D20	0.0297237	1
ENSG00000263072	ZNF213-AS1	0.0296375	1
ENSG00000184205	TSPYL2	0.0296363	1
ENSG00000124562	SNRPC	0.0296118	1
ENSG00000237054	PRMT5-AS1	0.0295013	1
ENSG00000259235	AC066612.1	0.0294324	1
ENSG00000165591	FAAH2	0.0293102	1
ENSG00000197128	ZNF772	0.0292773	1
ENSG00000181029	TRAPPC5	0.02924	1
ENSG00000112992	NNT	0.0291644	1
ENSG00000111666	CHPT1	0.0291316	1
ENSG00000116095	PLEKHA3	0.0291078	1
ENSG00000205795	CYS1	0.0290874	1
ENSG00000214265	AC124312.1	0.0290469	1
ENSG00000011422	PLAUR	0.0290263	1
ENSG00000167700	MFSD3	0.0289758	1
ENSG00000140612	SEC11A	0.0289624	1
ENSG00000065357	DGKA	0.0289574	1
ENSG00000185024	BRF1	0.0289135	1
ENSG00000172716	SLFN11	0.0288771	1
ENSG00000049192	ADAMTS6	0.0288673	1
ENSG00000186174	BCL9L	0.0288076	1
ENSG00000267011	AC011498.1	0.0287489	1
ENSG00000182389	CACNB4	0.0286717	1
ENSG00000283486	FAM95C	0.0286471	1
ENSG00000121579	NAA50	0.0285489	1
ENSG00000096093	EFHC1	0.0285466	1
ENSG00000100605	ITPK1	0.0285424	1
ENSG00000102317	RBM3	0.0284873	1
ENSG00000186017	ZNF566	0.0284317	1
ENSG00000143512	HHIPL2	0.0283715	1
ENSG00000134253	TRIM45	0.0282933	1
ENSG00000254806	SYS1-DBNDD2	0.0282849	1
ENSG00000064692	SNCAIP	0.0282357	1
ENSG00000138375	SMARCAL1	0.0282192	1
ENSG00000187147	RNF220	0.028095	1
ENSG00000182827	ACBD3	0.0278849	1
ENSG00000103707	MTFMT	0.0278667	1
ENSG00000173698	ADGRG2	0.0278417	1
ENSG00000197050	ZNF420	0.027826	1
ENSG00000111247	RAD51AP1	0.0278074	1
ENSG00000080947	CROCCP3	0.0277913	1
ENSG00000103381	CPPED1	0.0277827	1
ENSG00000115380	EFEMP1	0.0277712	1
ENSG00000101856	PGRMC1	0.027752	1
ENSG00000105270	CLIP3	0.0277472	1
ENSG00000178127	NDUFV2	0.0277457	1
ENSG00000173638	SLC19A1	0.0277024	1
ENSG00000213983	AP1G2	0.027688	1
ENSG00000186469	GNG2	0.0276741	1
ENSG00000255571	MIR9-3HG	0.0276735	1
ENSG00000175003	SLC22A1	0.0276444	1
ENSG00000197841	ZNF181	0.0276181	1
ENSG00000181513	ACBD4	0.0275695	1
ENSG00000110713	NUP98	0.0275563	1
ENSG00000073921	PICALM	0.0275197	1
ENSG00000167670	CHAF1A	0.027517	1
ENSG00000179455	MKRN3	0.0273498	1
ENSG00000213859	KCTD11	0.0273463	1
ENSG00000177302	TOP3A	0.0273182	1
ENSG00000204961	PCDHA9	0.0272793	1
ENSG00000258702	AL137786.1	0.0271768	1
ENSG00000246985	SOCS2-AS1	0.0271536	1
ENSG00000109099	PMP22	0.0270771	1
ENSG00000246067	RAB30-AS1	0.0269869	1
ENSG00000140839	CLEC18B	0.0269263	1
ENSG00000138738	PRDM5	0.0269149	1
ENSG00000160087	UBE2J2	0.0268944	1
ENSG00000101440	ASIP	0.0268691	1
ENSG00000129646	QRICH2	0.0268556	1
ENSG00000179168	GGN	0.0267927	1
ENSG00000110031	LPXN	0.0267729	1
ENSG00000181038	METTL23	0.0267296	1
ENSG00000166704	ZNF606	0.0267212	1
ENSG00000164978	NUDT2	0.0266845	1
ENSG00000165898	ISCA2	0.026518	1
ENSG00000131370	SH3BP5	0.0264429	1
ENSG00000261040	WFDC21P	0.0263694	1
ENSG00000074219	TEAD2	0.0263434	1
ENSG00000116641	DOCK7	0.0263168	1
ENSG00000235033	AL590999.1	0.0262947	1
ENSG00000160695	VPS11	0.0262667	1
ENSG00000205302	SNX2	0.0262591	1
ENSG00000162062	TEDC2	0.0262528	1
ENSG00000183569	SERHL2	0.0261878	1
ENSG00000226306	NPY6R	0.0261837	1
ENSG00000266865	AC138207.8	0.0260922	1
ENSG00000287364	N/A	0.0260018	1
ENSG00000150394	CDH8	0.0259925	1
ENSG00000105483	CARD8	0.0258717	1
ENSG00000157778	PSMG3	0.0258602	1
ENSG00000172037	LAMB2	0.0258465	1
ENSG00000166482	MFAP4	0.0257236	1
ENSG00000134809	TIMM10	0.025714	1
ENSG00000242252	BGLAP	0.0257118	1
ENSG00000117281	CD160	0.0256824	1
ENSG00000228392	AL162391.1	0.0256715	1
ENSG00000100368	CSF2RB	0.0256626	1
ENSG00000239306	RBM14	0.0256626	1
ENSG00000119514	GALNT12	0.0254491	1
ENSG00000164181	ELOVL7	0.0253395	1
ENSG00000213889	PPM1N	0.0253233	1
ENSG00000166454	ATMIN	0.0252473	1
ENSG00000197358	BNIP3P1	0.0252302	1
ENSG00000198522	GPN1	0.0252066	1
ENSG00000243667	WDR92	0.0251864	1
ENSG00000213977	TAX1BP3	0.0249683	1
ENSG00000164080	RAD54L2	0.0249656	1
ENSG00000167491	GATAD2A	0.024945	1
ENSG00000213782	DDX47	0.0249387	1
ENSG00000100095	SEZ6L	0.0248676	1
ENSG00000130349	C6orf203	0.0248472	1
ENSG00000019144	PHLDB1	0.0248133	1
ENSG00000184402	SS18L1	0.024782	1
ENSG00000159063	ALG8	0.0247573	1
ENSG00000186976	EFCAB6	0.0247436	1
ENSG00000255458	AC108471.2	0.0247291	1
ENSG00000068724	TTC7A	0.0246643	1
ENSG00000206127	GOLGA8O	0.0246591	1
ENSG00000136273	HUS1	0.0246347	1
ENSG00000169220	RGS14	0.0246324	1
ENSG00000248278	SUMO2P17	0.0245863	1
ENSG00000213593	TMX2	0.0245758	1
ENSG00000237188	AC242426.2	0.024549	1
ENSG00000180370	PAK2	0.0245239	1
ENSG00000203485	INF2	0.0244165	1
ENSG00000119688	ABCD4	0.0243825	1
ENSG00000145416	MARCH1	0.02436	1
ENSG00000129534	MIS18BP1	0.0243254	1
ENSG00000205309	NT5M	0.0242195	1
ENSG00000215472	RPL17-C18orf32	0.0241826	1
ENSG00000131374	TBC1D5	0.0241406	1
ENSG00000198231	DDX42	0.0241292	1
ENSG00000184156	KCNQ3	0.0241254	1
ENSG00000129197	RPAIN	0.0241238	1
ENSG00000185803	SLC52A2	0.0241003	1
ENSG00000279228	AC133555.5	0.0240465	1
ENSG00000263400	TMEM220-AS1	0.0239739	1
ENSG00000225437	PACRG-AS2	0.0239683	1
ENSG00000145979	TBC1D7	0.0239365	1
ENSG00000158636	EMSY	0.0239312	1
ENSG00000143970	ASXL2	0.0238863	1
ENSG00000143436	MRPL9	0.0238544	1
ENSG00000157326	DHRS4	0.0238347	1
ENSG00000186566	GPATCH8	0.0236872	1
ENSG00000137185	ZSCAN9	0.0235325	1
ENSG00000224086	AC245452.1	0.0235308	1
ENSG00000064651	SLC12A2	0.0234849	1
ENSG00000186446	ZNF501	0.0234843	1
ENSG00000224596	ZMIZ1-AS1	0.0234292	1
ENSG00000159228	CBR1	0.0233373	1
ENSG00000213373	LINC00671	0.0233095	1
ENSG00000119682	AREL1	0.0232929	1
ENSG00000168461	RAB31	0.0232636	1
ENSG00000179855	GIPC3	0.0232348	1
ENSG00000179965	ZNF771	0.0231892	1
ENSG00000152234	ATP5F1A	0.0231708	1
ENSG00000107779	BMPR1A	0.0230881	1
ENSG00000267248	AC025048.2	0.0230543	1
ENSG00000259594	AC023034.1	0.0229471	1
ENSG00000234056	LINC00463	0.0228322	1
ENSG00000008838	MED24	0.0228206	1
ENSG00000135966	TGFBRAP1	0.0228028	1
ENSG00000147642	SYBU	0.0227996	1
ENSG00000143811	PYCR2	0.022777	1
ENSG00000230323	LINC00159	0.0227493	1
ENSG00000100522	GNPNAT1	0.0226803	1
ENSG00000176222	ZNF404	0.0226523	1
ENSG00000132635	PCED1A	0.0226505	1
ENSG00000204147	ASAH2B	0.0226025	1
ENSG00000106245	BUD31	0.0225884	1
ENSG00000108465	CDK5RAP3	0.0225214	1
ENSG00000149269	PAK1	0.0225098	1
ENSG00000184117	NIPSNAP1	0.0224325	1
ENSG00000101680	LAMA1	0.0224263	1
ENSG00000115541	HSPE1	0.0224022	1
ENSG00000088179	PTPN4	0.0223859	1
ENSG00000089220	PEBP1	0.0223354	1
ENSG00000055332	EIF2AK2	0.0221876	1
ENSG00000141668	CBLN2	0.0221826	1
ENSG00000167702	KIFC2	0.0221439	1
ENSG00000140859	KIFC3	0.0221402	1
ENSG00000112339	HBS1L	0.0220562	1
ENSG00000204371	EHMT2	0.0219953	1
ENSG00000144580	CNOT9	0.0219837	1
ENSG00000119121	TRPM6	0.0218552	1
ENSG00000198128	OR2L3	0.0218247	1
ENSG00000109103	UNC119	0.0218036	1
ENSG00000187764	SEMA4D	0.021759	1
ENSG00000068654	POLR1A	0.0217436	1
ENSG00000065802	ASB1	0.0217128	1
ENSG00000111412	C12orf49	0.0216458	1
ENSG00000139793	MBNL2	0.0216443	1
ENSG00000147144	CCDC120	0.0216034	1
ENSG00000172339	ALG14	0.0215778	1
ENSG00000170854	RIOX2	0.0215619	1
ENSG00000086289	EPDR1	0.0215536	1
ENSG00000138381	ASNSD1	0.0215516	1
ENSG00000035687	ADSS	0.0215472	1
ENSG00000127554	GFER	0.0214609	1
ENSG00000132423	COQ3	0.0214386	1
ENSG00000263142	LRRC37A17P	0.0214084	1
ENSG00000132294	EFR3A	0.0213464	1
ENSG00000140105	WARS	0.0213294	1
ENSG00000198911	SREBF2	0.0212882	1
ENSG00000079277	MKNK1	0.0212816	1
ENSG00000168291	PDHB	0.0212566	1
ENSG00000134245	WNT2B	0.0212435	1
ENSG00000165675	ENOX2	0.0212012	1
ENSG00000158859	ADAMTS4	0.0211393	1
ENSG00000124570	SERPINB6	0.0210958	1
ENSG00000143226	FCGR2A	0.0210932	1
ENSG00000285532	N/A	0.0210563	1
ENSG00000125779	PANK2	0.0210441	1
ENSG00000120333	MRPS14	0.0210294	1
ENSG00000225449	RAB6C-AS1	0.0210046	1
ENSG00000197020	ZNF100	0.0209909	1
ENSG00000172803	SNX32	0.0209796	1
ENSG00000213347	MXD3	0.0208814	1
ENSG00000148737	TCF7L2	0.0208758	1
ENSG00000240230	COX19	0.0208725	1
ENSG00000278558	TMEM191B	0.0208231	1
ENSG00000122367	LDB3	0.0207648	1
ENSG00000131797	CLUHP3	0.0207236	1
ENSG00000214942	AC008448.1	0.0207224	1
ENSG00000216937	CCDC7	0.0207084	1
ENSG00000023191	RNH1	0.0206916	1
ENSG00000152954	NRSN1	0.0206879	1
ENSG00000239219	AC008040.1	0.0206472	1
ENSG00000285646	N/A	0.0205902	1
ENSG00000235505	AP002004.1	0.0205617	1
ENSG00000185875	THNSL1	0.0205127	1
ENSG00000113851	CRBN	0.0205103	1
ENSG00000260528	FAM157C	0.0204476	1
ENSG00000182512	GLRX5	0.0203983	1
ENSG00000108039	XPNPEP1	0.0203961	1
ENSG00000197808	ZNF461	0.0203917	1
ENSG00000213020	ZNF611	0.0203028	1
ENSG00000115271	GCA	0.0202585	1
ENSG00000127419	TMEM175	0.0202556	1
ENSG00000169689	CENPX	0.0202411	1
ENSG00000162929	KIAA1841	0.0202276	1
ENSG00000087008	ACOX3	0.0202078	1
ENSG00000206344	HCG27	0.0201805	1
ENSG00000067167	TRAM1	0.0201674	1
ENSG00000165092	ALDH1A1	0.0201652	1
ENSG00000092068	SLC7A8	0.0201404	1
ENSG00000262879	AC068152.1	0.0201055	1
ENSG00000002834	LASP1	0.0200805	1
ENSG00000222011	FAM185A	0.0200117	1
ENSG00000187984	ANKRD19P	0.0200101	1
ENSG00000253729	PRKDC	0.0199946	1
ENSG00000214548	MEG3	0.0199745	1
ENSG00000177917	ARL6IP6	0.0199734	1
ENSG00000259404	EFL1P1	0.0198685	1
ENSG00000172728	FUT10	0.0198657	1
ENSG00000220848	RPS18P9	0.0198063	1
ENSG00000105486	LIG1	0.0197736	1
ENSG00000117143	UAP1	0.0197324	1
ENSG00000131242	RAB11FIP4	0.0196922	1
ENSG00000175166	PSMD2	0.0196563	1
ENSG00000110811	P3H3	0.0195356	1
ENSG00000213424	KRT222	0.0195001	1
ENSG00000160703	NLRX1	0.0194949	1
ENSG00000266977	AC006504.2	0.0194609	1
ENSG00000254870	ATP6V1G2-DDX39B	0.0194238	1
ENSG00000183696	UPP1	0.0194175	1
ENSG00000171885	AQP4	0.0194171	1
ENSG00000134352	IL6ST	0.0193455	1
ENSG00000271564	LINC02333	0.0193233	1
ENSG00000095397	WHRN	0.0192818	1
ENSG00000198720	ANKRD13B	0.0192517	1
ENSG00000172828	CES3	0.0192331	1
ENSG00000109265	KIAA1211	0.0191714	1
ENSG00000185122	HSF1	0.0191573	1
ENSG00000130299	GTPBP3	0.0190883	1
ENSG00000112531	QKI	0.0189765	1
ENSG00000083312	TNPO1	0.0189739	1
ENSG00000085274	MYNN	0.0189502	1
ENSG00000064933	PMS1	0.018938	1
ENSG00000182253	SYNM	0.0189101	1
ENSG00000157103	SLC6A1	0.0188894	1
ENSG00000249787	AC113385.1	0.0188461	1
ENSG00000180176	TH	0.0188283	1
ENSG00000288545	N/A	0.0187999	1
ENSG00000169740	ZNF32	0.018768	1
ENSG00000142235	LMTK3	0.018751	1
ENSG00000187773	FAM69C	0.018747	1
ENSG00000078699	CBFA2T2	0.0187354	1
ENSG00000133110	POSTN	0.0186941	1
ENSG00000188004	SNHG28	0.0186793	1
ENSG00000154803	FLCN	0.0186738	1
ENSG00000122786	CALD1	0.01866	1
ENSG00000047621	C12orf4	0.0186562	1
ENSG00000100916	BRMS1L	0.0186241	1
ENSG00000116212	LRRC42	0.018605	1
ENSG00000241322	CDRT1	0.0184891	1
ENSG00000144596	GRIP2	0.0184859	1
ENSG00000173264	GPR137	0.0184599	1
ENSG00000123562	MORF4L2	0.0184037	1
ENSG00000266313	AC026254.2	0.0183943	1
ENSG00000101413	RPRD1B	0.0183482	1
ENSG00000139496	NUP58	0.0182753	1
ENSG00000166780	C16orf45	0.0182723	1
ENSG00000151687	ANKAR	0.0182342	1
ENSG00000133256	PDE6B	0.018224	1
ENSG00000158089	GALNT14	0.018088	1
ENSG00000247572	CKMT2-AS1	0.0180598	1
ENSG00000069248	NUP133	0.0180239	1
ENSG00000187741	FANCA	0.0179822	1
ENSG00000100342	APOL1	0.0179362	1
ENSG00000175267	VWA3A	0.0179242	1
ENSG00000117266	CDK18	0.0178441	1
ENSG00000172175	MALT1	0.0177931	1
ENSG00000105393	BABAM1	0.0177759	1
ENSG00000130066	SAT1	0.0177632	1
ENSG00000285967	N/A	0.0177521	1
ENSG00000215301	DDX3X	0.0176493	1
ENSG00000197948	FCHSD1	0.0176018	1
ENSG00000070047	PHRF1	0.0175986	1
ENSG00000255562	UNC93B6	0.0174749	1
ENSG00000129009	ISLR	0.0174152	1
ENSG00000143801	PSEN2	0.0173525	1
ENSG00000010626	LRRC23	0.0173329	1
ENSG00000185689	C6orf201	0.0173052	1
ENSG00000144504	ANKMY1	0.01729	1
ENSG00000163918	RFC4	0.0172651	1
ENSG00000112419	PHACTR2	0.0171379	1
ENSG00000175899	A2M	0.0171271	1
ENSG00000162551	ALPL	0.0171251	1
ENSG00000167972	ABCA3	0.0170712	1
ENSG00000112851	ERBIN	0.0170707	1
ENSG00000198721	ECI2	0.0170559	1
ENSG00000143207	COP1	0.0170398	1
ENSG00000259933	AC009065.2	0.0170346	1
ENSG00000115421	PAPOLG	0.0170317	1
ENSG00000123297	TSFM	0.0169952	1
ENSG00000167693	NXN	0.0169925	1
ENSG00000176601	MAP3K19	0.0169874	1
ENSG00000155066	PROM2	0.0169867	1
ENSG00000175573	C11orf68	0.0169359	1
ENSG00000138642	HERC6	0.0168918	1
ENSG00000186162	CIDECP	0.0168625	1
ENSG00000074527	NTN4	0.0168509	1
ENSG00000079785	DDX1	0.0168295	1
ENSG00000232079	LINC01697	0.0167406	1
ENSG00000105323	HNRNPUL1	0.0167271	1
ENSG00000241472	PTPRG-AS1	0.0167204	1
ENSG00000100228	RAB36	0.016719	1
ENSG00000274628	AL669942.1	0.0167056	1
ENSG00000149292	TTC12	0.0166352	1
ENSG00000287516	N/A	0.0166085	1
ENSG00000237651	C2orf74	0.0165694	1
ENSG00000127472	PLA2G5	0.0165474	1
ENSG00000196562	SULF2	0.0165173	1
ENSG00000164023	SGMS2	0.0165163	1
ENSG00000172671	ZFAND4	0.0164917	1
ENSG00000161202	DVL3	0.0164701	1

## Sheet: DLPFC NDC Vs DLB
Gene	Symbol	p-value	Adjusted p-value
ENSG00000140280	LYSMD2	3.82588e-11	1.96202e-06
ENSG00000167110	GOLGA2	3.157e-10	8.09502e-06
ENSG00000151353	TMEM18	5.194e-10	8.87879e-06
ENSG00000132535	DLG4	8.98896e-10	1.15245e-05
ENSG00000154122	ANKH	2.01796e-09	1.72479e-05
ENSG00000114867	EIF4G1	1.85371e-09	1.72479e-05
ENSG00000124181	PLCG1	7.96826e-09	5.83766e-05
ENSG00000129946	SHC2	2.03112e-08	0.000130202
ENSG00000224712	NPIPA3	4.12916e-08	0.000235284
ENSG00000119121	TRPM6	8.33294e-08	0.000388489
ENSG00000237094	AL732372.2	8.17189e-08	0.000388489
ENSG00000028310	BRD9	9.1169e-08	0.000389618
ENSG00000126457	PRMT1	1.05532e-07	0.000416306
ENSG00000116266	STXBP3	1.32935e-07	0.000486952
ENSG00000214530	STARD10	1.49694e-07	0.000511785
ENSG00000169169	CPT1C	1.94649e-07	0.000623886
ENSG00000204516	MICB	5.57335e-07	0.00142909
ENSG00000161677	JOSD2	5.38008e-07	0.00142909
ENSG00000253649	PRSS51	5.33207e-07	0.00142909
ENSG00000117691	NENF	4.91866e-07	0.00142909
ENSG00000134533	RERG	7.86032e-07	0.00191953
ENSG00000106245	BUD31	9.34753e-07	0.00217895
ENSG00000144645	OSBPL10	1.07873e-06	0.00240524
ENSG00000136002	ARHGEF4	1.73939e-06	0.00371672
ENSG00000038219	BOD1L1	1.97859e-06	0.00405872
ENSG00000117262	GPR89A	2.10801e-06	0.00415789
ENSG00000146122	DAAM2	2.32719e-06	0.00442019
ENSG00000148335	NTMT1	2.62852e-06	0.00464822
ENSG00000071243	ING3	2.56011e-06	0.00464822
ENSG00000227706	AL713998.1	3.74394e-06	0.00640001
ENSG00000197622	CDC42SE1	5.03055e-06	0.008322
ENSG00000140937	CDH11	5.29972e-06	0.0084933
ENSG00000070761	CFAP20	7.17905e-06	0.0111565
ENSG00000148606	POLR3A	7.61901e-06	0.0114919
ENSG00000221857	AC020907.2	9.28385e-06	0.013603
ENSG00000162910	MRPL55	9.65267e-06	0.0137505
ENSG00000196132	MYT1	1.0001e-05	0.0138616
ENSG00000283183	AC116565.2	1.07958e-05	0.0141959
ENSG00000125611	CHCHD5	1.06554e-05	0.0141959
ENSG00000011465	DCN	1.22688e-05	0.0157295
ENSG00000181163	NPM1	1.34998e-05	0.0164836
ENSG00000071626	DAZAP1	1.33065e-05	0.0164836
ENSG00000269707	AC018730.2	1.44366e-05	0.0168262
ENSG00000143537	ADAM15	1.42134e-05	0.0168262
ENSG00000105290	APLP1	1.52848e-05	0.0174189
ENSG00000160972	PPP1R16A	1.59025e-05	0.0177289
ENSG00000257126	FOXG1-AS1	1.85427e-05	0.018287
ENSG00000179335	CLK3	1.83445e-05	0.018287
ENSG00000174099	MSRB3	1.79228e-05	0.018287
ENSG00000198707	CEP290	1.77416e-05	0.018287
ENSG00000197756	RPL37A	1.74967e-05	0.018287
ENSG00000135365	PHF21A	1.7208e-05	0.018287
ENSG00000274602	PI4KAP1	1.9163e-05	0.0185422
ENSG00000018408	WWTR1	2.06049e-05	0.0195682
ENSG00000085733	CTTN	2.15284e-05	0.019715
ENSG00000213366	GSTM2	2.12528e-05	0.019715
ENSG00000214043	LINC02347	2.25013e-05	0.0202444
ENSG00000079134	THOC1	2.39841e-05	0.0208471
ENSG00000196498	NCOR2	2.36045e-05	0.0208471
ENSG00000196924	FLNA	2.66331e-05	0.0227637
ENSG00000109794	FAM149A	2.95295e-05	0.0248256
ENSG00000012660	ELOVL5	3.00967e-05	0.0248943
ENSG00000215041	NEURL4	3.14403e-05	0.0255929
ENSG00000160193	WDR4	3.31386e-05	0.0265539
ENSG00000236756	DNAJC9-AS1	3.77342e-05	0.02932
ENSG00000170325	PRDM10	3.73621e-05	0.02932
ENSG00000118873	RAB3GAP2	4.00286e-05	0.0297505
ENSG00000124570	SERPINB6	3.992e-05	0.0297505
ENSG00000183431	SF3A3	3.95451e-05	0.0297505
ENSG00000140455	USP3	4.1541e-05	0.0300049
ENSG00000288573	N/A	4.11745e-05	0.0300049
ENSG00000108883	EFTUD2	4.9195e-05	0.0350398
ENSG00000197056	ZMYM1	5.07858e-05	0.0356774
ENSG00000171885	AQP4	5.15364e-05	0.0357154
ENSG00000119559	C19orf25	5.41756e-05	0.0365564
ENSG00000138002	IFT172	5.39228e-05	0.0365564
ENSG00000177868	SVBP	5.77888e-05	0.0379946
ENSG00000267228	AC012254.2	5.77194e-05	0.0379946
ENSG00000155636	RBM45	6.42395e-05	0.0411799
ENSG00000240499	AC004594.1	6.41964e-05	0.0411799
ENSG00000023191	RNH1	6.53063e-05	0.041347
ENSG00000111817	DSE	7.30977e-05	0.0457155
ENSG00000144362	PHOSPHO2	7.90164e-05	0.0482404
ENSG00000149090	PAMR1	7.86409e-05	0.0482404
ENSG00000173715	C11orf80	8.55614e-05	0.0510215
ENSG00000154518	ATP5MC3	8.53522e-05	0.0510215
ENSG00000120915	EPHX2	8.81169e-05	0.0519414
ENSG00000076344	RGS11	9.19623e-05	0.0535921
ENSG00000163636	PSMD6	9.67136e-05	0.0545029
ENSG00000168876	ANKRD49	9.60947e-05	0.0545029
ENSG00000123427	EEF1AKMT3	9.50979e-05	0.0545029
ENSG00000132016	C19orf57	0.000102596	0.0571895
ENSG00000159256	MORC3	0.000105679	0.0576547
ENSG00000092841	MYL6	0.00010507	0.0576547
ENSG00000145882	PCYOX1L	0.000113085	0.0610458
ENSG00000103496	STX4	0.000117777	0.0629161
ENSG00000161647	MPP3	0.000121926	0.0644611
ENSG00000109685	NSD2	0.000134412	0.0696269
ENSG00000135317	SNX14	0.000133397	0.0696269
ENSG00000010810	FYN	0.000147347	0.0755641
ENSG00000072803	FBXW11	0.000155978	0.0791982
ENSG00000123124	WWP1	0.000158606	0.0797433
ENSG00000185837	HDHD5-AS1	0.000164432	0.0818697
ENSG00000138050	THUMPD2	0.000180126	0.0888213
ENSG00000232682	AL592430.1	0.000192175	0.0938602
ENSG00000172348	RCAN2	0.000199326	0.0964344
ENSG00000172247	C1QTNF4	0.000204062	0.0978028
ENSG00000229833	PET100	0.000217873	0.102506
ENSG00000136754	ABI1	0.000217217	0.102506
ENSG00000107651	SEC23IP	0.000226672	0.105676
ENSG00000248714	AC091180.2	0.000241638	0.110642
ENSG00000161249	DMKN	0.000239593	0.110642
ENSG00000164542	KIAA0895	0.00024929	0.113136
ENSG00000148935	GAS2	0.000254935	0.113686
ENSG00000159069	FBXW5	0.000252878	0.113686
ENSG00000112576	CCND3	0.000286142	0.124358
ENSG00000006831	ADIPOR2	0.000285842	0.124358
ENSG00000106624	AEBP1	0.000283382	0.124358
ENSG00000149809	TM7SF2	0.00028967	0.124833
ENSG00000243943	ZNF512	0.000303015	0.127373
ENSG00000176890	TYMS	0.000302305	0.127373
ENSG00000102760	RGCC	0.000299423	0.127373
ENSG00000163328	GPR155	0.000310206	0.129336
ENSG00000129990	SYT5	0.000320493	0.132547
ENSG00000175467	SART1	0.000327273	0.134268
ENSG00000123739	PLA2G12A	0.000350891	0.142815
ENSG00000277791	PSMB3	0.000355976	0.143744
ENSG00000282508	LINC01002	0.000363555	0.144528
ENSG00000160200	CBS	0.000363408	0.144528
ENSG00000099622	CIRBP	0.000368876	0.145516
ENSG00000182310	SPACA6	0.000380388	0.148912
ENSG00000145808	ADAMTS19	0.000386152	0.150023
ENSG00000111077	TNS2	0.000397958	0.153447
ENSG00000197568	HHLA3	0.000406626	0.155619
ENSG00000168917	SLC35G2	0.000415399	0.157799
ENSG00000203791	EEF1AKMT2	0.00042275	0.158247
ENSG00000115524	SF3B1	0.000419847	0.158247
ENSG00000116095	PLEKHA3	0.00045697	0.167391
ENSG00000110717	NDUFS8	0.000455734	0.167391
ENSG00000225399	AC121247.1	0.000451479	0.167391
ENSG00000189410	SH2D5	0.000476076	0.169546
ENSG00000250166	AC087241.1	0.000475703	0.169546
ENSG00000173264	GPR137	0.000472413	0.169546
ENSG00000282458	WASH5P	0.000469121	0.169546
ENSG00000156787	TBC1D31	0.000479712	0.169662
ENSG00000139625	MAP3K12	0.000484556	0.170202
ENSG00000227863	AC002383.1	0.000492211	0.171715
ENSG00000132429	POPDC3	0.000500083	0.173282
ENSG00000165802	NSMF	0.000524769	0.177051
ENSG00000127124	HIVEP3	0.00052293	0.177051
ENSG00000110079	MS4A4A	0.000517941	0.177051
ENSG00000087088	BAX	0.000515122	0.177051
ENSG00000180488	MIGA1	0.000562291	0.18847
ENSG00000127530	OR7C1	0.000575488	0.191641
ENSG00000156467	UQCRB	0.000587664	0.194433
ENSG00000198740	ZNF652	0.000592065	0.194634
ENSG00000119403	PHF19	0.000598119	0.195371
ENSG00000260851	AC010542.3	0.000604622	0.196246
ENSG00000040531	CTNS	0.000634354	0.203322
ENSG00000142149	HUNK	0.000632496	0.203322
ENSG00000226145	KRT16P6	0.000650249	0.203334
ENSG00000174125	TLR1	0.000649756	0.203334
ENSG00000138750	NUP54	0.000648821	0.203334
ENSG00000198780	FAM169A	0.000644347	0.203334
ENSG00000073008	PVR	0.000669916	0.20696
ENSG00000130741	EIF2S3	0.000666593	0.20696
ENSG00000149527	PLCH2	0.000674811	0.207224
ENSG00000089123	TASP1	0.000686195	0.209465
ENSG00000114796	KLHL24	0.00069771	0.21172
ENSG00000185347	TEDC1	0.000712307	0.214878
ENSG00000166352	C11orf74	0.000722143	0.216571
ENSG00000127483	HP1BP3	0.000753597	0.220838
ENSG00000249158	PCDHA11	0.000752755	0.220838
ENSG00000263293	AC068234.2	0.00074952	0.220838
ENSG00000272758	AC083798.2	0.000746935	0.220838
ENSG00000126254	RBM42	0.000767102	0.223519
ENSG00000087884	AAMDC	0.000789244	0.228671
ENSG00000147654	EBAG9	0.000799276	0.230277
ENSG00000100300	TSPO	0.000806885	0.23117
ENSG00000130988	RGN	0.000824183	0.234814
ENSG00000134470	IL15RA	0.000829807	0.23511
ENSG00000074319	TSG101	0.000838782	0.236348
ENSG00000140367	UBE2Q2	0.000849926	0.238179
ENSG00000025039	RRAGD	0.00086951	0.242343
ENSG00000268750	AC010522.1	0.000877695	0.243302
ENSG00000197859	ADAMTSL2	0.000885775	0.244222
ENSG00000113108	APBB3	0.000922114	0.252881
ENSG00000090263	MRPS33	0.00092777	0.253079
ENSG00000228242	AC093495.1	0.000937653	0.254421
ENSG00000254860	TMEM9B-AS1	0.000955683	0.257949
ENSG00000058335	RASGRF1	0.000966651	0.259543
ENSG00000186523	FAM86B1	0.00101694	0.271625
ENSG00000147649	MTDH	0.00103529	0.273675
ENSG00000123064	DDX54	0.00103085	0.273675
ENSG00000166233	ARIH1	0.00105464	0.274545
ENSG00000178882	RFLNA	0.00105301	0.274545
ENSG00000225216	AC007362.1	0.0010468	0.274545
ENSG00000134152	KATNBL1	0.00107122	0.277451
ENSG00000110697	PITPNM1	0.00110552	0.283472
ENSG00000107863	ARHGAP21	0.00110514	0.283472
ENSG00000188735	TMEM120B	0.00118175	0.28859
ENSG00000151150	ANK3	0.00117973	0.28859
ENSG00000260261	AC124944.3	0.00117933	0.28859
ENSG00000111837	MAK	0.001178	0.28859
ENSG00000103184	SEC14L5	0.00117776	0.28859
ENSG00000140262	TCF12	0.00117022	0.28859
ENSG00000175634	RPS6KB2	0.00115715	0.28859
ENSG00000083807	SLC27A5	0.0011543	0.28859
ENSG00000150756	FAM173B	0.00113947	0.28859
ENSG00000158062	UBXN11	0.00113942	0.28859
ENSG00000185728	YTHDF3	0.00120863	0.292369
ENSG00000143845	ETNK2	0.00120812	0.292369
ENSG00000107281	NPDC1	0.00123531	0.297419
ENSG00000125656	CLPP	0.00127502	0.302716
ENSG00000143256	PFDN2	0.00126927	0.302716
ENSG00000116251	RPL22	0.00126323	0.302716
ENSG00000177853	ZNF518A	0.00129049	0.303579
ENSG00000168994	PXDC1	0.00128921	0.303579
ENSG00000086666	ZFAND6	0.00129802	0.303956
ENSG00000150672	DLG2	0.00130878	0.305082
ENSG00000148737	TCF7L2	0.00131591	0.305356
ENSG00000102974	CTCF	0.00133462	0.308303
ENSG00000117013	KCNQ4	0.00134113	0.308418
ENSG00000110172	CHORDC1	0.00137774	0.309889
ENSG00000081307	UBA5	0.00137195	0.309889
ENSG00000101751	POLI	0.00137084	0.309889
ENSG00000186432	KPNA4	0.00137082	0.309889
ENSG00000204852	TCTN1	0.00136718	0.309889
ENSG00000148848	ADAM12	0.00138938	0.311143
ENSG00000164611	PTTG1	0.00143738	0.313674
ENSG00000183208	GDPGP1	0.00143263	0.313674
ENSG00000184056	VPS33B	0.00143164	0.313674
ENSG00000141127	PRPSAP2	0.00141973	0.313674
ENSG00000174446	SNAPC5	0.00141882	0.313674
ENSG00000121753	ADGRB2	0.00141716	0.313674
ENSG00000131269	ABCB7	0.00145165	0.315444
ENSG00000180881	CAPS2	0.00147861	0.319948
ENSG00000160410	SHKBP1	0.00152346	0.322841
ENSG00000250286	AC021491.2	0.00151994	0.322841
ENSG00000175279	CENPS	0.00151928	0.322841
ENSG00000174669	SLC29A2	0.00151511	0.322841
ENSG00000120555	SEPT7P9	0.00150897	0.322841
ENSG00000173389	IQCF1	0.0015442	0.324554
ENSG00000135912	TTLL4	0.00154138	0.324554
ENSG00000102309	PIN4	0.0015713	0.326239
ENSG00000163531	NFASC	0.00157111	0.326239
ENSG00000133063	CHIT1	0.00155899	0.326239
ENSG00000100129	EIF3L	0.00157768	0.326244
ENSG00000175104	TRAF6	0.00159157	0.327794
ENSG00000167785	ZNF558	0.00161205	0.330684
ENSG00000177000	MTHFR	0.00162153	0.331302
ENSG00000163312	HELQ	0.00163722	0.333181
ENSG00000287670	N/A	0.00165458	0.334062
ENSG00000020577	SAMD4A	0.00164984	0.334062
ENSG00000266402	SNHG25	0.00168532	0.336298
ENSG00000230054	TEX53	0.00168475	0.336298
ENSG00000129158	SERGEF	0.00167741	0.336298
ENSG00000177646	ACAD9	0.00170816	0.338222
ENSG00000246022	ALDH1L1-AS2	0.00170815	0.338222
ENSG00000263753	LINC00667	0.00173109	0.341445
ENSG00000169507	SLC38A11	0.00174639	0.341832
ENSG00000183117	CSMD1	0.00174557	0.341832
ENSG00000186017	ZNF566	0.0017601	0.343207
ENSG00000185448	FAM47A	0.00178208	0.346175
ENSG00000100714	MTHFD1	0.00180876	0.350032
ENSG00000069020	MAST4	0.00186085	0.354758
ENSG00000005448	WDR54	0.00185887	0.354758
ENSG00000128512	DOCK4	0.00185217	0.354758
ENSG00000089902	RCOR1	0.00184619	0.354758
ENSG00000005189	REXO5	0.00196916	0.374016
ENSG00000167615	LENG8	0.00198303	0.375261
ENSG00000188786	MTF1	0.00200785	0.377174
ENSG00000064490	RFXANK	0.00200075	0.377174
ENSG00000171316	CHD7	0.0020241	0.377461
ENSG00000166333	ILK	0.00201682	0.377461
ENSG00000249237	AL359273.1	0.00204295	0.378225
ENSG00000058600	POLR3E	0.00203961	0.378225
ENSG00000285043	ALDOA	0.00208718	0.380914
ENSG00000139636	LMBR1L	0.00208688	0.380914
ENSG00000163832	ELP6	0.00208688	0.380914
ENSG00000163110	PDLIM5	0.00208041	0.380914
ENSG00000130204	TOMM40	0.00209831	0.381587
ENSG00000164104	HMGB2	0.00211384	0.381704
ENSG00000136052	SLC41A2	0.00210732	0.381704
ENSG00000078814	MYH7B	0.0021445	0.385882
ENSG00000115423	DNAH6	0.00216066	0.387431
ENSG00000198932	GPRASP1	0.0021783	0.389233
ENSG00000168395	ING5	0.00219842	0.391463
ENSG00000159579	RSPRY1	0.00221333	0.392755
ENSG00000137210	TMEM14B	0.0022284	0.394066
ENSG00000150275	PCDH15	0.00226526	0.396482
ENSG00000141522	ARHGDIA	0.00226248	0.396482
ENSG00000008382	MPND	0.00225245	0.396482
ENSG00000139163	ETNK1	0.00229114	0.399649
ENSG00000077150	NFKB2	0.00236001	0.404777
ENSG00000185236	RAB11B	0.00235787	0.404777
ENSG00000269335	IKBKG	0.00234958	0.404777
ENSG00000196860	TOMM20L	0.00234467	0.404777
ENSG00000186567	CEACAM19	0.00233109	0.404777
ENSG00000121542	SEC22A	0.0023717	0.405426
ENSG00000225472	AL136366.1	0.00239372	0.407831
ENSG00000108590	MED31	0.00242723	0.412171
ENSG00000169203	NPIPB12	0.00246688	0.416149
ENSG00000134758	RNF138	0.00246293	0.416149
ENSG00000109689	STIM2	0.00249963	0.42029
ENSG00000174672	BRSK2	0.00252769	0.422239
ENSG00000165186	PTCHD1	0.00252011	0.422239
ENSG00000135655	USP15	0.00257347	0.424358
ENSG00000124788	ATXN1	0.00257123	0.424358
ENSG00000123213	NLN	0.00256266	0.424358
ENSG00000157107	FCHO2	0.00254875	0.424358
ENSG00000116991	SIPA1L2	0.00272254	0.428282
ENSG00000115415	STAT1	0.00272119	0.428282
ENSG00000121964	GTDC1	0.00271576	0.428282
ENSG00000123600	METTL8	0.00271248	0.428282
ENSG00000233123	LINC01007	0.00270432	0.428282
ENSG00000206052	DOK6	0.00269963	0.428282
ENSG00000214338	SOGA3	0.00269557	0.428282
ENSG00000054116	TRAPPC3	0.00269231	0.428282
ENSG00000262468	LINC01569	0.00268229	0.428282
ENSG00000102387	TAF7L	0.00266698	0.428282
ENSG00000089351	GRAMD1A	0.00265562	0.428282
ENSG00000155366	RHOC	0.00265388	0.428282
ENSG00000160285	LSS	0.00263973	0.428282
ENSG00000182957	SPATA13	0.00263695	0.428282
ENSG00000133101	CCNA1	0.00262277	0.428282
ENSG00000154914	USP43	0.00279731	0.436032
ENSG00000183662	FAM19A1	0.0027931	0.436032
ENSG00000173531	MST1	0.00278874	0.436032
ENSG00000175899	A2M	0.00289776	0.440967
ENSG00000196636	SDHAF3	0.00289466	0.440967
ENSG00000196440	ARMCX4	0.00289457	0.440967
ENSG00000101236	RNF24	0.00289089	0.440967
ENSG00000234718	AC007161.1	0.00288871	0.440967
ENSG00000066629	EML1	0.00286629	0.440967
ENSG00000241170	AP001992.1	0.00286012	0.440967
ENSG00000182196	ARL6IP4	0.00284965	0.440967
ENSG00000149600	COMMD7	0.0029716	0.449535
ENSG00000165966	PDZRN4	0.00296759	0.449535
ENSG00000247596	TWF2	0.00303908	0.45571
ENSG00000137166	FOXP4	0.0030381	0.45571
ENSG00000144061	NPHP1	0.00302824	0.45571
ENSG00000150459	SAP18	0.00309063	0.46209
ENSG00000115234	SNX17	0.00309978	0.462111
ENSG00000126216	TUBGCP3	0.00311282	0.462709
ENSG00000136147	PHF11	0.0031403	0.465444
ENSG00000125733	TRIP10	0.00315593	0.466413
ENSG00000261645	DISC1FP1	0.00318717	0.469677
ENSG00000228794	LINC01128	0.00328523	0.473249
ENSG00000139187	KLRG1	0.00328494	0.473249
ENSG00000168887	C2orf68	0.00326755	0.473249
ENSG00000173480	ZNF417	0.00326526	0.473249
ENSG00000105401	CDC37	0.00326254	0.473249
ENSG00000214575	CPEB1	0.00324058	0.473249
ENSG00000111554	MDM1	0.00323511	0.473249
ENSG00000222020	AC062017.1	0.00323385	0.473249
ENSG00000226676	BX248123.1	0.0032997	0.474002
ENSG00000059588	TARBP1	0.00341739	0.486817
ENSG00000186716	BCR	0.00340897	0.486817
ENSG00000167074	TEF	0.00340617	0.486817
ENSG00000061936	SFSWAP	0.00344382	0.487871
ENSG00000174720	LARP7	0.00344379	0.487871
ENSG00000164398	ACSL6	0.00354339	0.499218
ENSG00000174851	YIF1A	0.00354019	0.499218
ENSG00000181085	MAPK15	0.00359349	0.50489
ENSG00000143321	HDGF	0.00362556	0.508004
ENSG00000104835	SARS2	0.00366163	0.508888
ENSG00000166833	NAV2	0.00365652	0.508888
ENSG00000251381	LINC00958	0.00364697	0.508888
ENSG00000087111	PIGS	0.00371603	0.509543
ENSG00000205356	TECPR1	0.00371078	0.509543
ENSG00000146828	SLC12A9	0.0037027	0.509543
ENSG00000111615	KRR1	0.00369683	0.509543
ENSG00000196335	STK31	0.0036842	0.509543
ENSG00000256226	AC092747.1	0.00373625	0.510949
ENSG00000253720	AC022973.2	0.0038183	0.5153
ENSG00000243422	RPL23AP49	0.00381331	0.5153
ENSG00000100311	PDGFB	0.00381114	0.5153
ENSG00000165475	CRYL1	0.00380514	0.5153
ENSG00000129255	MPDU1	0.00378853	0.5153
ENSG00000213023	SYT3	0.00383508	0.516206
ENSG00000013441	CLK1	0.0038672	0.519167
ENSG00000227533	SLC2A1-AS1	0.00391852	0.521957
ENSG00000276462	BX255923.2	0.00391321	0.521957
ENSG00000203756	TMEM244	0.00390898	0.521957
ENSG00000248278	SUMO2P17	0.00394573	0.522865
ENSG00000133983	COX16	0.00393618	0.522865
ENSG00000106333	PCOLCE	0.0039712	0.524885
ENSG00000163945	UVSSA	0.00398298	0.525087
ENSG00000167232	ZNF91	0.00399577	0.525423
ENSG00000273396	LINC01396	0.00408764	0.534761
ENSG00000102024	PLS3	0.00408535	0.534761
ENSG00000170903	MSANTD4	0.00412347	0.535352
ENSG00000256087	ZNF432	0.00411483	0.535352
ENSG00000196422	PPP1R26	0.00411287	0.535352
ENSG00000224251	AL391427.1	0.00414472	0.536752
ENSG00000083814	ZNF671	0.00415611	0.536871
ENSG00000225783	MIAT	0.00420231	0.541475
ENSG00000029153	ARNTL2	0.00422791	0.543409
ENSG00000250132	AC004803.1	0.00425472	0.545487
ENSG00000165699	TSC1	0.0042659	0.545556
ENSG00000087586	AURKA	0.0043144	0.54902
ENSG00000023734	STRAP	0.00430424	0.54902
ENSG00000225855	RUSC1-AS1	0.00432878	0.549488
ENSG00000164970	FAM219A	0.00436664	0.551562
ENSG00000078295	ADCY2	0.00436506	0.551562
ENSG00000108100	CCNY	0.00438673	0.552739
ENSG00000148180	GSN	0.00439869	0.552888
ENSG00000198369	SPRED2	0.00441659	0.55378
ENSG00000142039	CCDC97	0.00448059	0.560434
ENSG00000132522	GPS2	0.00449976	0.561463
ENSG00000103005	USB1	0.0045621	0.566484
ENSG00000198546	ZNF511	0.00455386	0.566484
ENSG00000287338	N/A	0.00461401	0.571546
ENSG00000160570	DEDD2	0.00464058	0.573453
ENSG00000117407	ARTN	0.00467544	0.576372
ENSG00000134748	PRPF38A	0.00469956	0.577955
ENSG00000198121	LPAR1	0.00471712	0.578727
ENSG00000185215	TNFAIP2	0.00474043	0.5802
ENSG00000085433	WDR47	0.00478835	0.584668
ENSG00000064547	LPAR2	0.00482556	0.58642
ENSG00000120910	PPP3CC	0.00481507	0.58642
ENSG00000120899	PTK2B	0.00491441	0.588845
ENSG00000142910	TINAGL1	0.00491362	0.588845
ENSG00000251170	AC004052.1	0.004894	0.588845
ENSG00000235652	AL356599.1	0.00488162	0.588845
ENSG00000101132	PFDN4	0.00487879	0.588845
ENSG00000006744	ELAC2	0.00485958	0.588845
ENSG00000187193	MT1X	0.00497435	0.589145
ENSG00000130844	ZNF331	0.00496862	0.589145
ENSG00000203663	OR2L2	0.00495557	0.589145
ENSG00000184500	PROS1	0.00494101	0.589145
ENSG00000102119	EMD	0.00492926	0.589145
ENSG00000110492	MDK	0.00499761	0.589179
ENSG00000264968	AC090844.2	0.00499581	0.589179
ENSG00000110888	CAPRIN2	0.0050232	0.589485
ENSG00000110171	TRIM3	0.00502128	0.589485
ENSG00000158296	SLC13A3	0.00504912	0.589827
ENSG00000178467	P4HTM	0.00504864	0.589827
ENSG00000248712	CCDC153	0.00506276	0.590076
ENSG00000042286	AIFM2	0.00509011	0.591918
ENSG00000228960	OR2A9P	0.0051184	0.593862
ENSG00000260643	AC092718.3	0.00518633	0.596346
ENSG00000159685	CHCHD6	0.00517571	0.596346
ENSG00000139988	RDH12	0.00517087	0.596346
ENSG00000130544	ZNF557	0.0051637	0.596346
ENSG00000066427	ATXN3	0.00520861	0.597568
ENSG00000258181	AC008083.2	0.00522115	0.59767
ENSG00000257135	AC007249.2	0.00526446	0.601286
ENSG00000226508	LINC01918	0.00530169	0.604192
ENSG00000004777	ARHGAP33	0.00534004	0.604533
ENSG00000013619	MAMLD1	0.00533591	0.604533
ENSG00000163449	TMEM169	0.00532976	0.604533
ENSG00000068912	ERLEC1	0.00536775	0.606332
ENSG00000112530	PACRG	0.00539261	0.6078
ENSG00000182552	RWDD4	0.00549888	0.614377
ENSG00000249637	AC008438.1	0.00549541	0.614377
ENSG00000070814	TCOF1	0.00549161	0.614377
ENSG00000197971	MBP	0.00547972	0.614377
ENSG00000125447	GGA3	0.00559896	0.621497
ENSG00000168952	STXBP6	0.00559309	0.621497
ENSG00000117859	OSBPL9	0.00558264	0.621497
ENSG00000198003	CCDC151	0.00566388	0.627346
ENSG00000113163	COL4A3BP	0.00569952	0.628577
ENSG00000175482	POLD4	0.00569269	0.628577
ENSG00000138669	PRKG2	0.00575097	0.631535
ENSG00000128487	SPECC1	0.00574714	0.631535
ENSG00000100565	LRRC74A	0.00584396	0.634949
ENSG00000213999	MEF2B	0.00584003	0.634949
ENSG00000187678	SPRY4	0.00583529	0.634949
ENSG00000141295	SCRN2	0.00581555	0.634949
ENSG00000134532	SOX5	0.0057964	0.634949
ENSG00000113356	POLR3G	0.00585638	0.634953
ENSG00000101193	GID8	0.00590785	0.637836
ENSG00000087263	OGFOD1	0.00590191	0.637836
ENSG00000169432	SCN9A	0.00595449	0.640176
ENSG00000130363	RSPH3	0.00594688	0.640176
ENSG00000101849	TBL1X	0.00598363	0.641963
ENSG00000180257	ZNF816	0.00599877	0.642244
ENSG00000126214	KLC1	0.00602227	0.643417
ENSG00000129515	SNX6	0.00606356	0.646482
ENSG00000169093	ASMTL	0.00612578	0.65176
ENSG00000042317	SPATA7	0.00616037	0.654083
ENSG00000165731	RET	0.00629406	0.666897
ENSG00000184990	SIVA1	0.00631739	0.667989
ENSG00000168826	ZBTB49	0.00633323	0.668286
ENSG00000104946	TBC1D17	0.00644585	0.674617
ENSG00000185615	PDIA2	0.00644271	0.674617
ENSG00000215190	LINC00680	0.00643523	0.674617
ENSG00000116703	PDC	0.00642725	0.674617
ENSG00000171202	TMEM126A	0.0065154	0.675009
ENSG00000159189	C1QC	0.00650949	0.675009
ENSG00000119537	KDSR	0.00650026	0.675009
ENSG00000145388	METTL14	0.00648251	0.675009
ENSG00000212719	C17orf51	0.00646297	0.675009
ENSG00000134057	CCNB1	0.00656278	0.675821
ENSG00000243978	RTL9	0.00655799	0.675821
ENSG00000176209	SMIM19	0.00655039	0.675821
ENSG00000168701	TMEM208	0.00659922	0.676855
ENSG00000155744	FAM126B	0.00659878	0.676855
ENSG00000117143	UAP1	0.00661954	0.677585
ENSG00000110811	P3H3	0.00669508	0.683951
ENSG00000229246	LINC00377	0.00677042	0.690273
ENSG00000132740	IGHMBP2	0.0068376	0.695739
ENSG00000088832	FKBP1A	0.0068878	0.699459
ENSG00000197599	CCDC154	0.00695546	0.704934
ENSG00000011332	DPF1	0.00700671	0.705943
ENSG00000101361	NOP56	0.00699443	0.705943
ENSG00000185238	PRMT3	0.00699171	0.705943
ENSG00000136425	CIB2	0.00706119	0.710037
ENSG00000258884	LINC02321	0.00709833	0.712375
ENSG00000130768	SMPDL3B	0.00711366	0.712519
ENSG00000188092	GPR89B	0.00715353	0.713725
ENSG00000134779	TPGS2	0.00715322	0.713725
ENSG00000221988	PPT2	0.00723581	0.717745
ENSG00000182446	NPLOC4	0.00722699	0.717745
ENSG00000211452	DIO1	0.00721196	0.717745
ENSG00000173209	AHSA2P	0.00729534	0.722253
ENSG00000286891	N/A	0.00737097	0.724149
ENSG00000154640	BTG3	0.0073641	0.724149
ENSG00000258839	MC1R	0.00735374	0.724149
ENSG00000105983	LMBR1	0.0073369	0.724149
ENSG00000170881	RNF139	0.00744341	0.724328
ENSG00000104064	GABPB1	0.00743625	0.724328
ENSG00000122218	COPA	0.00742989	0.724328
ENSG00000130208	APOC1	0.0074045	0.724328
ENSG00000163923	RPL39L	0.00739884	0.724328
ENSG00000099995	SF3A1	0.00747942	0.726453
ENSG00000079805	DNM2	0.00749876	0.726954
ENSG00000183378	OVCH2	0.00754109	0.729678
ENSG00000132510	KDM6B	0.00758689	0.732728
ENSG00000055147	FAM114A2	0.00766051	0.735682
ENSG00000185630	PBX1	0.00765797	0.735682
ENSG00000204930	FAM221B	0.00764358	0.735682
ENSG00000183955	KMT5A	0.007675	0.735695
ENSG00000135407	AVIL	0.00771289	0.737948
ENSG00000112763	BTN2A1	0.0077305	0.738256
ENSG00000135723	FHOD1	0.00776737	0.740398
ENSG00000267714	AC008738.4	0.00779754	0.741895
ENSG00000106991	ENG	0.00782414	0.743047
ENSG00000229852	AC019205.1	0.00786919	0.743196
ENSG00000118705	RPN2	0.0078563	0.743196
ENSG00000152082	MZT2B	0.00784458	0.743196
ENSG00000113593	PPWD1	0.00792047	0.746665
ENSG00000259783	LINC02259	0.00793765	0.746911
ENSG00000196139	AKR1C3	0.00799442	0.750875
ENSG00000187764	SEMA4D	0.00807873	0.756025
ENSG00000262155	LINC02175	0.008073	0.756025
ENSG00000100726	TELO2	0.00811217	0.757771
ENSG00000107443	CCNJ	0.00814145	0.759123
ENSG00000158417	EIF5B	0.00819997	0.763193
ENSG00000160781	PAQR6	0.00827089	0.767009
ENSG00000134007	ADAM20	0.00826281	0.767009
ENSG00000101096	NFATC2	0.00836731	0.770378
ENSG00000113712	CSNK1A1	0.00835878	0.770378
ENSG00000099991	CABIN1	0.00835008	0.770378
ENSG00000167912	AC090152.1	0.00833017	0.770378
ENSG00000173253	DMRT2	0.00841275	0.773174
ENSG00000148297	MED22	0.00848971	0.778851
ENSG00000147133	TAF1	0.00866695	0.793691
ENSG00000231920	NEBL-AS1	0.0086849	0.793917
ENSG00000217929	CICP18	0.0087047	0.794311
ENSG00000181616	OR52H1	0.0087248	0.794731
ENSG00000151148	UBE3B	0.00876194	0.7967
ENSG00000107521	HPS1	0.00883714	0.802115
ENSG00000175203	DCTN2	0.0088743	0.802647
ENSG00000109814	UGDH	0.00886891	0.802647
ENSG00000109927	TECTA	0.00889216	0.802846
ENSG00000158006	PAFAH2	0.00894084	0.804409
ENSG00000240254	B4GALT4-AS1	0.00892865	0.804409
ENSG00000269609	RPARP-AS1	0.00900619	0.80887
ENSG00000240225	ZNF542P	0.00917655	0.812783
ENSG00000245532	NEAT1	0.00917588	0.812783
ENSG00000284606	AC105233.5	0.00917579	0.812783
ENSG00000152767	FARP1	0.00915061	0.812783
ENSG00000159314	ARHGAP27	0.00913265	0.812783
ENSG00000171798	KNDC1	0.0091239	0.812783
ENSG00000171962	DRC3	0.00911299	0.812783
ENSG00000197870	PRB3	0.00906647	0.812783
ENSG00000231889	TRAF3IP2-AS1	0.00922412	0.815587
ENSG00000182175	RGMA	0.00933899	0.824323
ENSG00000161956	SENP3	0.00937282	0.825888
ENSG00000003989	SLC7A2	0.00941745	0.826978
ENSG00000166682	TMPRSS5	0.0094042	0.826978
ENSG00000130725	UBE2M	0.0095309	0.828429
ENSG00000135299	ANKRD6	0.00951779	0.828429
ENSG00000164076	CAMKV	0.00951029	0.828429
ENSG00000166546	BEAN1	0.00950842	0.828429
ENSG00000286760	N/A	0.00947617	0.828429
ENSG00000103932	RPAP1	0.00946363	0.828429
ENSG00000140543	DET1	0.00957296	0.830677
ENSG00000166435	XRRA1	0.00962585	0.832449
ENSG00000261416	AC012645.3	0.0096244	0.832449
ENSG00000172493	AFF1	0.00968513	0.836166
ENSG00000183963	SMTN	0.00979607	0.837286
ENSG00000245526	LINC00461	0.00978651	0.837286
ENSG00000257522	AL133166.1	0.00977714	0.837286
ENSG00000164039	BDH2	0.00977617	0.837286
ENSG00000227733	AC239809.3	0.00974453	0.837286
ENSG00000147676	MAL2	0.00972659	0.837286
ENSG00000124785	NRN1	0.00982693	0.838527
ENSG00000151304	SRFBP1	0.00988346	0.841949
ENSG00000132821	VSTM2L	0.00996397	0.845997
ENSG00000237737	DCTN1-AS1	0.00996256	0.845997
ENSG00000068354	TBC1D25	0.00998577	0.846447
ENSG00000267169	AC022098.1	0.0100307	0.848854
ENSG00000118181	RPS25	0.0100521	0.849258
ENSG00000196663	TECPR2	0.0101077	0.852552
ENSG00000099834	CDHR5	0.0101252	0.852632
ENSG00000135108	FBXO21	0.0101688	0.8549
ENSG00000242686	AC107464.1	0.01042	0.856364
ENSG00000169738	DCXR	0.0104132	0.856364
ENSG00000229056	AC020571.1	0.0103986	0.856364
ENSG00000229531	Z99127.1	0.0103959	0.856364
ENSG00000131435	PDLIM4	0.0103778	0.856364
ENSG00000071054	MAP4K4	0.0103568	0.856364
ENSG00000180573	HIST1H2AC	0.0103362	0.856364
ENSG00000173163	COMMD1	0.0103201	0.856364
ENSG00000151012	SLC7A11	0.0103079	0.856364
ENSG00000196576	PLXNB2	0.0102841	0.856364
ENSG00000178927	C17orf62	0.0102678	0.856364
ENSG00000163872	YEATS2	0.0102564	0.856364
ENSG00000218510	LINC00339	0.0102505	0.856364
ENSG00000150401	DCUN1D2	0.0102414	0.856364
ENSG00000177410	ZFAS1	0.0104374	0.856418
ENSG00000165071	TMEM71	0.0105346	0.860261
ENSG00000114439	BBX	0.0105343	0.860261
ENSG00000149932	TMEM219	0.0105255	0.860261
ENSG00000112699	GMDS	0.0105527	0.860372
ENSG00000239382	ALKBH6	0.0106058	0.863328
ENSG00000228839	PIK3IP1-AS1	0.0106769	0.864998
ENSG00000135315	CEP162	0.0106732	0.864998
ENSG00000205981	DNAJC19	0.0106726	0.864998
ENSG00000100567	PSMA3	0.0107	0.865498
ENSG00000177807	KCNJ10	0.0107469	0.867929
ENSG00000079337	RAPGEF3	0.0109946	0.868774
ENSG00000105186	ANKRD27	0.0109797	0.868774
ENSG00000074800	ENO1	0.0109788	0.868774
ENSG00000066651	TRMT11	0.0109639	0.868774
ENSG00000204934	ATP6V0E2-AS1	0.010963	0.868774
ENSG00000138796	HADH	0.0109566	0.868774
ENSG00000127946	HIP1	0.0109461	0.868774
ENSG00000036530	CYP46A1	0.0109408	0.868774
ENSG00000196562	SULF2	0.0109345	0.868774
ENSG00000112695	COX7A2	0.0109187	0.868774
ENSG00000072864	NDE1	0.0108928	0.868774
ENSG00000182132	KCNIP1	0.0108125	0.868774
ENSG00000204469	PRRC2A	0.0107934	0.868774
ENSG00000070047	PHRF1	0.0107891	0.868774
ENSG00000148341	SH3GLB2	0.0110463	0.871518
ENSG00000186153	WWOX	0.0111047	0.872103
ENSG00000143632	ACTA1	0.0110971	0.872103
ENSG00000226853	AC010894.2	0.011096	0.872103
ENSG00000198553	KCNRG	0.0111602	0.87245
ENSG00000188707	ZBED6CL	0.0111451	0.87245
ENSG00000185619	PCGF3	0.0111356	0.87245
ENSG00000176601	MAP3K19	0.0112406	0.877401
ENSG00000104894	CD37	0.0112755	0.87745
ENSG00000159128	IFNGR2	0.0112689	0.87745
ENSG00000187773	FAM69C	0.0113106	0.878855
ENSG00000145331	TRMT10A	0.0113751	0.882526
ENSG00000011566	MAP4K3	0.0114544	0.887335
ENSG00000196504	PRPF40A	0.0114994	0.88814
ENSG00000185829	ARL17A	0.0114925	0.88814
ENSG00000186472	PCLO	0.0115255	0.888819
ENSG00000164077	MON1A	0.0115503	0.889389
ENSG00000165914	TTC7B	0.0115691	0.889502
ENSG00000164465	DCBLD1	0.0116146	0.891664
ENSG00000142082	SIRT3	0.0116342	0.891835
ENSG00000090006	LTBP4	0.0117532	0.895599
ENSG00000177225	GATD1	0.011749	0.895599
ENSG00000223745	CCDC18-AS1	0.0117461	0.895599
ENSG00000178172	SPINK6	0.0117422	0.895599
ENSG00000188674	C2orf80	0.011824	0.89966
ENSG00000166946	CCNDBP1	0.0118937	0.903621
ENSG00000108641	B9D1	0.0119623	0.907491
ENSG00000198931	APRT	0.0119813	0.907585
ENSG00000250012	AC079848.1	0.0122812	0.908826
ENSG00000070731	ST6GALNAC2	0.0122667	0.908826
ENSG00000232871	SEC1P	0.0122659	0.908826
ENSG00000213463	SYNJ2BP	0.0122556	0.908826
ENSG00000163788	SNRK	0.0122292	0.908826
ENSG00000134899	ERCC5	0.012197	0.908826
ENSG00000040633	PHF23	0.0121935	0.908826
ENSG00000249249	AC010226.1	0.0121683	0.908826
ENSG00000147509	RGS20	0.0121545	0.908826
ENSG00000114904	NEK4	0.0121372	0.908826
ENSG00000166523	CLEC4E	0.0121371	0.908826
ENSG00000164442	CITED2	0.0121207	0.908826
ENSG00000263001	GTF2I	0.0120928	0.908826
ENSG00000155438	NIFK	0.0120666	0.908826
ENSG00000122477	LRRC39	0.0120349	0.908826
ENSG00000242615	AC022415.1	0.0120317	0.908826
ENSG00000160216	AGPAT3	0.0123041	0.909212
ENSG00000132388	UBE2G1	0.012398	0.913516
ENSG00000132199	ENOSF1	0.0123866	0.913516
ENSG00000007520	TSR3	0.012454	0.915014
ENSG00000168916	ZNF608	0.0124464	0.915014
ENSG00000245060	LINC00847	0.0125836	0.915356
ENSG00000108578	BLMH	0.0125763	0.915356
ENSG00000120328	PCDHB12	0.0125685	0.915356
ENSG00000189056	RELN	0.0125438	0.915356
ENSG00000035115	SH3YL1	0.0125437	0.915356
ENSG00000100612	DHRS7	0.0125183	0.915356
ENSG00000167434	CA4	0.0125011	0.915356
ENSG00000025156	HSF2	0.0126115	0.916088
ENSG00000007516	BAIAP3	0.0127006	0.917356
ENSG00000160211	G6PD	0.0126985	0.917356
ENSG00000176584	DMBT1P1	0.0126936	0.917356
ENSG00000162976	PQLC3	0.0126811	0.917356
ENSG00000288602	N/A	0.0127904	0.92125
ENSG00000213742	ZNF337-AS1	0.012783	0.92125
ENSG00000124664	SPDEF	0.0128146	0.921701
ENSG00000214562	NUTM2D	0.0128524	0.923122
ENSG00000171806	METTL18	0.0128862	0.924254
ENSG00000153885	KCTD15	0.0129149	0.925017
ENSG00000230133	LINC01721	0.0129563	0.926695
ENSG00000234006	DDX39B-AS1	0.0130129	0.929441
ENSG00000128609	NDUFA5	0.0130907	0.931112
ENSG00000160226	C21orf2	0.0130821	0.931112
ENSG00000239665	AL157392.3	0.0130707	0.931112
ENSG00000176658	MYO1D	0.0131806	0.932334
ENSG00000173726	TOMM20	0.0131733	0.932334
ENSG00000197566	ZNF624	0.0131693	0.932334
ENSG00000141179	PCTP	0.0131483	0.932334
ENSG00000229808	AL391825.1	0.013416	0.942483
ENSG00000104522	TSTA3	0.0134107	0.942483
ENSG00000121716	PILRB	0.0133832	0.942483
ENSG00000144893	MED12L	0.0133821	0.942483
ENSG00000124191	TOX2	0.01335	0.942483
ENSG00000175287	PHYHD1	0.0134549	0.943924
ENSG00000159692	CTBP1	0.0134869	0.944874
ENSG00000203727	SAMD5	0.0135211	0.945982
ENSG00000011405	PIK3C2A	0.0135541	0.946996
ENSG00000011454	RABGAP1	0.0136056	0.948007
ENSG00000124222	STX16	0.0136001	0.948007
ENSG00000080802	CNOT4	0.0137157	0.954388
ENSG00000135362	PRR5L	0.0137716	0.956975
ENSG00000114019	AMOTL2	0.0137991	0.957587
ENSG00000187801	ZFP69B	0.0138687	0.961119
ENSG00000085274	MYNN	0.0139137	0.96294
ENSG00000254732	AP001931.1	0.0139482	0.964024
ENSG00000105819	PMPCB	0.0140209	0.965144
ENSG00000162227	TAF6L	0.0140195	0.965144
ENSG00000179195	ZNF664	0.0139905	0.965144
ENSG00000187951	ARHGAP11B	0.014129	0.967396
ENSG00000170571	EMB	0.0141281	0.967396
ENSG00000186469	GNG2	0.0141016	0.967396
ENSG00000145979	TBC1D7	0.0140983	0.967396
ENSG00000172738	TMEM217	0.0142454	0.971472
ENSG00000115392	FANCL	0.014239	0.971472
ENSG00000100906	NFKBIA	0.0142278	0.971472
ENSG00000122085	MTERF4	0.014326	0.974379
ENSG00000230587	LINC02580	0.0143112	0.974379
ENSG00000139263	LRIG3	0.0143661	0.975813
ENSG00000232884	AF127936.2	0.0143934	0.976371
ENSG00000248477	AC139495.1	0.0144398	0.978223
ENSG00000186480	INSIG1	0.0145862	0.982949
ENSG00000128422	KRT17	0.014581	0.982949
ENSG00000133961	NUMB	0.0145608	0.982949
ENSG00000144034	TPRKB	0.0145297	0.982949
ENSG00000171456	ASXL1	0.0147163	0.985241
ENSG00000163075	CFAP221	0.0147036	0.985241
ENSG00000198883	PNMA5	0.0146805	0.985241
ENSG00000133401	PDZD2	0.0146613	0.985241
ENSG00000102858	MGRN1	0.0146526	0.985241
ENSG00000196136	SERPINA3	0.014774	0.987817
ENSG00000174946	GPR171	0.0148258	0.989986
ENSG00000110367	DDX6	0.014871	0.991717
ENSG00000230453	ANKRD18B	0.0148953	0.992049
ENSG00000120725	SIL1	0.0498601	1
ENSG00000166317	SYNPO2L	0.0497937	1
ENSG00000143314	MRPL24	0.0497788	1
ENSG00000155324	GRAMD2B	0.0497292	1
ENSG00000132361	CLUH	0.04966	1
ENSG00000167657	DAPK3	0.0493815	1
ENSG00000257114	LINC02450	0.0492896	1
ENSG00000185278	ZBTB37	0.0492846	1
ENSG00000117448	AKR1A1	0.0492846	1
ENSG00000105974	CAV1	0.0491057	1
ENSG00000110195	FOLR1	0.0491034	1
ENSG00000213020	ZNF611	0.0490507	1
ENSG00000231731	AC010976.1	0.0490229	1
ENSG00000251669	FAM86EP	0.0490182	1
ENSG00000225313	AL513327.1	0.0489771	1
ENSG00000204248	COL11A2	0.0489746	1
ENSG00000073464	CLCN4	0.0489288	1
ENSG00000020922	MRE11	0.0487798	1
ENSG00000008441	NFIX	0.0486993	1
ENSG00000005194	CIAPIN1	0.0486366	1
ENSG00000036549	AC118549.1	0.0486295	1
ENSG00000180019	AC079741.1	0.0485115	1
ENSG00000229891	LINC01315	0.0484798	1
ENSG00000167797	CDK2AP2	0.0483992	1
ENSG00000286389	N/A	0.048373	1
ENSG00000159899	NPR2	0.0483327	1
ENSG00000256660	CLEC12B	0.0482675	1
ENSG00000103599	IQCH	0.0482294	1
ENSG00000154767	XPC	0.0481562	1
ENSG00000101220	C20orf27	0.0481466	1
ENSG00000178826	TMEM139	0.0480887	1
ENSG00000171823	FBXL14	0.0480662	1
ENSG00000227014	AC007285.1	0.0480118	1
ENSG00000085382	HACE1	0.0479646	1
ENSG00000188352	FOCAD	0.0479569	1
ENSG00000088970	KIZ	0.0478805	1
ENSG00000166920	C15orf48	0.0478743	1
ENSG00000236581	STARD13-AS	0.0478354	1
ENSG00000163632	C3orf49	0.047771	1
ENSG00000231793	DOC2GP	0.0477511	1
ENSG00000143194	MAEL	0.0477281	1
ENSG00000188811	NHLRC3	0.0477219	1
ENSG00000198604	BAZ1A	0.0476996	1
ENSG00000108561	C1QBP	0.0475964	1
ENSG00000169221	TBC1D10B	0.0475891	1
ENSG00000157933	SKI	0.0475749	1
ENSG00000173421	CCDC36	0.0474953	1
ENSG00000113732	ATP6V0E1	0.0473677	1
ENSG00000172765	TMCC1	0.0473539	1
ENSG00000255073	ZFP91-CNTF	0.0473098	1
ENSG00000181555	SETD2	0.0473078	1
ENSG00000187147	RNF220	0.0472883	1
ENSG00000078319	PMS2P1	0.0471394	1
ENSG00000182518	FAM104B	0.0470734	1
ENSG00000165506	DNAAF2	0.0470531	1
ENSG00000149452	SLC22A8	0.0470495	1
ENSG00000167291	TBC1D16	0.047017	1
ENSG00000100417	PMM1	0.0469011	1
ENSG00000100083	GGA1	0.0468396	1
ENSG00000173334	TRIB1	0.0468172	1
ENSG00000162889	MAPKAPK2	0.0466426	1
ENSG00000136098	NEK3	0.0465697	1
ENSG00000131558	EXOC4	0.0465291	1
ENSG00000180068	OR3A4P	0.0464313	1
ENSG00000196821	C6orf106	0.0463874	1
ENSG00000133739	LRRCC1	0.046335	1
ENSG00000149547	EI24	0.0461633	1
ENSG00000087053	MTMR2	0.0461448	1
ENSG00000148143	ZNF462	0.0461345	1
ENSG00000158373	HIST1H2BD	0.0460628	1
ENSG00000262209	PCDHGB3	0.0460512	1
ENSG00000177842	ZNF620	0.0460242	1
ENSG00000196277	GRM7	0.0460076	1
ENSG00000015592	STMN4	0.0459843	1
ENSG00000165113	GKAP1	0.045983	1
ENSG00000137252	HCRTR2	0.0459804	1
ENSG00000242612	DECR2	0.0459157	1
ENSG00000113851	CRBN	0.0458792	1
ENSG00000205277	MUC12	0.0458582	1
ENSG00000197045	GMFB	0.0458325	1
ENSG00000103351	CLUAP1	0.0457796	1
ENSG00000172428	COPS9	0.0456657	1
ENSG00000106348	IMPDH1	0.0456457	1
ENSG00000128564	VGF	0.0454979	1
ENSG00000101292	PROKR2	0.0454459	1
ENSG00000103023	PRSS54	0.0451988	1
ENSG00000148498	PARD3	0.045182	1
ENSG00000148090	AUH	0.0451512	1
ENSG00000213923	CSNK1E	0.0449707	1
ENSG00000039139	DNAH5	0.044875	1
ENSG00000213145	CRIP1	0.0448624	1
ENSG00000214614	AC142086.1	0.04482	1
ENSG00000059804	SLC2A3	0.0448185	1
ENSG00000155657	TTN	0.0447625	1
ENSG00000215045	GRID2IP	0.0446746	1
ENSG00000106392	C1GALT1	0.0446544	1
ENSG00000170827	CELP	0.044478	1
ENSG00000249242	TMEM150C	0.0444496	1
ENSG00000185621	LMLN	0.0444406	1
ENSG00000230910	AL391807.1	0.0444278	1
ENSG00000163017	ACTG2	0.0444201	1
ENSG00000089060	SLC8B1	0.0443358	1
ENSG00000198060	MARCH5	0.0442611	1
ENSG00000163472	TMEM79	0.0440359	1
ENSG00000134291	TMEM106C	0.0440297	1
ENSG00000240005	AC106047.1	0.0440121	1
ENSG00000178035	IMPDH2	0.0439857	1
ENSG00000094975	SUCO	0.043882	1
ENSG00000110921	MVK	0.0436705	1
ENSG00000269954	AC022239.1	0.0436371	1
ENSG00000115970	THADA	0.0435995	1
ENSG00000251026	LINC02163	0.0435717	1
ENSG00000284294	AC007326.6	0.0435441	1
ENSG00000242779	ZNF702P	0.0435428	1
ENSG00000068305	MEF2A	0.0434936	1
ENSG00000130733	YIPF2	0.04344	1
ENSG00000183850	ZNF730	0.0434032	1
ENSG00000175581	MRPL48	0.0433074	1
ENSG00000181751	C5orf30	0.0432941	1
ENSG00000113595	TRIM23	0.0432828	1
ENSG00000237159	CNTFR-AS1	0.0432165	1
ENSG00000108406	DHX40	0.0430809	1
ENSG00000116786	PLEKHM2	0.0430128	1
ENSG00000152601	MBNL1	0.0430122	1
ENSG00000204228	HSD17B8	0.0429718	1
ENSG00000006715	VPS41	0.0429677	1
ENSG00000117308	GALE	0.0429564	1
ENSG00000287514	N/A	0.0428045	1
ENSG00000012174	MBTPS2	0.0427795	1
ENSG00000003137	CYP26B1	0.0427778	1
ENSG00000256746	AC018410.1	0.0426708	1
ENSG00000213593	TMX2	0.0425884	1
ENSG00000154845	PPP4R1	0.0424751	1
ENSG00000136231	IGF2BP3	0.0424717	1
ENSG00000168028	RPSA	0.0424555	1
ENSG00000143819	EPHX1	0.0424247	1
ENSG00000080815	PSEN1	0.0424031	1
ENSG00000156232	WHAMM	0.0423714	1
ENSG00000127564	PKMYT1	0.0423347	1
ENSG00000005339	CREBBP	0.0422959	1
ENSG00000271913	AL035530.2	0.0422878	1
ENSG00000118503	TNFAIP3	0.0422858	1
ENSG00000127774	EMC6	0.0422811	1
ENSG00000156873	PHKG2	0.0421977	1
ENSG00000082212	ME2	0.0421742	1
ENSG00000075856	SART3	0.0421663	1
ENSG00000134640	MTNR1B	0.0421115	1
ENSG00000226668	AL136981.1	0.0421032	1
ENSG00000236088	COX10-AS1	0.0420723	1
ENSG00000214872	SMTNL1	0.0420523	1
ENSG00000236914	LINC01852	0.0420085	1
ENSG00000271147	ARMCX5-GPRASP2	0.0419304	1
ENSG00000077152	UBE2T	0.0419112	1
ENSG00000180481	GLIPR1L2	0.0418763	1
ENSG00000091009	RBM27	0.0418354	1
ENSG00000269713	NBPF9	0.0418193	1
ENSG00000103671	TRIP4	0.0417688	1
ENSG00000251095	AC097478.1	0.0417595	1
ENSG00000153898	MCOLN2	0.0416986	1
ENSG00000139323	POC1B	0.0416909	1
ENSG00000149781	FERMT3	0.0416462	1
ENSG00000178074	C2orf69	0.0416182	1
ENSG00000178394	HTR1A	0.0415784	1
ENSG00000105219	CNTD2	0.0415726	1
ENSG00000084733	RAB10	0.0415404	1
ENSG00000131462	TUBG1	0.0415045	1
ENSG00000116030	SUMO1	0.0414637	1
ENSG00000132676	DAP3	0.0414304	1
ENSG00000232648	AC107214.1	0.0414229	1
ENSG00000152689	RASGRP3	0.0413002	1
ENSG00000170234	PWWP2A	0.0412683	1
ENSG00000183735	TBK1	0.0412639	1
ENSG00000178796	RIIAD1	0.0412309	1
ENSG00000253666	AP000424.1	0.0411842	1
ENSG00000158042	MRPL17	0.0411735	1
ENSG00000188493	C19orf54	0.0410102	1
ENSG00000273249	BX649632.1	0.0408825	1
ENSG00000163145	C1QTNF7	0.04087	1
ENSG00000183475	ASB7	0.0408667	1
ENSG00000141642	ELAC1	0.0408521	1
ENSG00000213658	LAT	0.0407409	1
ENSG00000106066	CPVL	0.0407144	1
ENSG00000175215	CTDSP2	0.0406445	1
ENSG00000073350	LLGL2	0.0406228	1
ENSG00000179066	AC020907.1	0.0405436	1
ENSG00000267014	LINC01532	0.0405056	1
ENSG00000178150	ZNF114	0.0404868	1
ENSG00000187187	ZNF546	0.0404784	1
ENSG00000174943	KCTD13	0.0404211	1
ENSG00000259343	TMC3-AS1	0.0403848	1
ENSG00000066933	MYO9A	0.0403489	1
ENSG00000148300	REXO4	0.0403489	1
ENSG00000171492	LRRC8D	0.0403082	1
ENSG00000184672	RALYL	0.0402844	1
ENSG00000196632	WNK3	0.0402426	1
ENSG00000115275	MOGS	0.0402019	1
ENSG00000271447	MMP28	0.0401791	1
ENSG00000100722	ZC3H14	0.0401698	1
ENSG00000171189	GRIK1	0.040166	1
ENSG00000184949	FAM227A	0.0400879	1
ENSG00000159147	DONSON	0.0400341	1
ENSG00000150779	TIMM8B	0.0399996	1
ENSG00000142920	AZIN2	0.0399509	1
ENSG00000232044	LINC01105	0.0399238	1
ENSG00000144290	SLC4A10	0.0399011	1
ENSG00000221887	HMSD	0.0398831	1
ENSG00000166173	LARP6	0.0398475	1
ENSG00000187908	DMBT1	0.0398232	1
ENSG00000244588	RAD21L1	0.0397151	1
ENSG00000245213	AC105285.1	0.0395667	1
ENSG00000224259	LINC01133	0.0395157	1
ENSG00000197362	ZNF786	0.0394885	1
ENSG00000165792	METTL17	0.0394773	1
ENSG00000144744	UBA3	0.039393	1
ENSG00000196408	NOXO1	0.0393098	1
ENSG00000058272	PPP1R12A	0.0392893	1
ENSG00000231437	LINC01750	0.0392694	1
ENSG00000089558	KCNH4	0.0392252	1
ENSG00000174226	SNX31	0.0389541	1
ENSG00000236540	AC006547.1	0.0389453	1
ENSG00000197177	ADGRA1	0.0388274	1
ENSG00000118363	SPCS2	0.0388091	1
ENSG00000204386	NEU1	0.0387662	1
ENSG00000134297	PLEKHA8P1	0.0386893	1
ENSG00000260565	ERVK13-1	0.0386663	1
ENSG00000253972	MAL2-AS1	0.0386446	1
ENSG00000171812	COL8A2	0.0385899	1
ENSG00000229117	RPL41	0.0385507	1
ENSG00000254122	PCDHGB7	0.0385247	1
ENSG00000255507	AP003031.2	0.0384694	1
ENSG00000166265	CYYR1	0.038449	1
ENSG00000168807	SNTB2	0.0383776	1
ENSG00000070669	ASNS	0.038303	1
ENSG00000100218	RSPH14	0.0382677	1
ENSG00000229739	AL596220.1	0.0380149	1
ENSG00000146223	RPL7L1	0.0380003	1
ENSG00000240137	ERICH6-AS1	0.037991	1
ENSG00000160293	VAV2	0.0379808	1
ENSG00000148700	ADD3	0.0379611	1
ENSG00000249631	AC005699.1	0.0378867	1
ENSG00000170348	TMED10	0.0378765	1
ENSG00000118407	FILIP1	0.0378161	1
ENSG00000213777	AC011487.1	0.0377703	1
ENSG00000171103	TRMT61B	0.0377388	1
ENSG00000170954	ZNF415	0.0376344	1
ENSG00000164045	CDC25A	0.0376204	1
ENSG00000196305	IARS	0.0376117	1
ENSG00000158220	ESYT3	0.0375218	1
ENSG00000198521	ZNF43	0.0374601	1
ENSG00000166091	CMTM5	0.0373962	1
ENSG00000099917	MED15	0.0373684	1
ENSG00000136631	VPS45	0.037279	1
ENSG00000164530	PI16	0.0371339	1
ENSG00000159352	PSMD4	0.037099	1
ENSG00000259594	AC023034.1	0.0370716	1
ENSG00000134283	PPHLN1	0.0370565	1
ENSG00000125449	ARMC7	0.0370538	1
ENSG00000128191	DGCR8	0.0369718	1
ENSG00000136448	NMT1	0.0369332	1
ENSG00000187325	TAF9B	0.0368781	1
ENSG00000101365	IDH3B	0.0368618	1
ENSG00000259668	AC066613.1	0.0368556	1
ENSG00000163006	CCDC138	0.0367688	1
ENSG00000142949	PTPRF	0.0366827	1
ENSG00000161714	PLCD3	0.0366766	1
ENSG00000051523	CYBA	0.0366539	1
ENSG00000113303	BTNL8	0.036563	1
ENSG00000068724	TTC7A	0.0363743	1
ENSG00000196388	INCA1	0.0363659	1
ENSG00000134809	TIMM10	0.0363541	1
ENSG00000133316	WDR74	0.0363136	1
ENSG00000243620	AC092957.1	0.0362365	1
ENSG00000226258	GRM7-AS3	0.0362231	1
ENSG00000181090	EHMT1	0.03622	1
ENSG00000267673	FDX2	0.0361559	1
ENSG00000100299	ARSA	0.0361551	1
ENSG00000225449	RAB6C-AS1	0.0361513	1
ENSG00000205339	IPO7	0.0361028	1
ENSG00000184916	JAG2	0.0360932	1
ENSG00000254858	MPV17L2	0.0360221	1
ENSG00000206026	SMIM21	0.0359889	1
ENSG00000140598	EFL1	0.0358968	1
ENSG00000114993	RTKN	0.0358956	1
ENSG00000099625	CBARP	0.0358912	1
ENSG00000100991	TRPC4AP	0.0358317	1
ENSG00000138767	CNOT6L	0.0357409	1
ENSG00000204262	COL5A2	0.0356783	1
ENSG00000121851	POLR3GL	0.0356663	1
ENSG00000186871	ERCC6L	0.0356542	1
ENSG00000173338	KCNK7	0.0356541	1
ENSG00000064692	SNCAIP	0.035646	1
ENSG00000242259	C22orf39	0.035522	1
ENSG00000104228	TRIM35	0.0355142	1
ENSG00000005889	ZFX	0.0355	1
ENSG00000226762	AL451164.1	0.0353854	1
ENSG00000163702	IL17RC	0.0353847	1
ENSG00000133706	LARS	0.0353024	1
ENSG00000198185	ZNF334	0.035245	1
ENSG00000273024	INTS4P2	0.0352084	1
ENSG00000011426	ANLN	0.0351903	1
ENSG00000151715	TMEM45B	0.0351844	1
ENSG00000116691	MIIP	0.0351582	1
ENSG00000067208	EVI5	0.0350972	1
ENSG00000106400	ZNHIT1	0.0350722	1
ENSG00000155256	ZFYVE27	0.0350697	1
ENSG00000147789	ZNF7	0.035047	1
ENSG00000211460	TSN	0.035	1
ENSG00000248391	LINC02064	0.034952	1
ENSG00000156508	EEF1A1	0.034934	1
ENSG00000186732	MPPED1	0.0348401	1
ENSG00000183077	AFMID	0.0347961	1
ENSG00000204564	C6orf136	0.0347331	1
ENSG00000116717	GADD45A	0.0347213	1
ENSG00000100983	GSS	0.0346989	1
ENSG00000233725	LINC00284	0.0346788	1
ENSG00000119632	IFI27L2	0.0345757	1
ENSG00000132694	ARHGEF11	0.0345737	1
ENSG00000071889	FAM3A	0.0345659	1
ENSG00000160685	ZBTB7B	0.0343858	1
ENSG00000134900	TPP2	0.0343438	1
ENSG00000014914	MTMR11	0.0343206	1
ENSG00000263006	ROCK1P1	0.0342197	1
ENSG00000136960	ENPP2	0.0342011	1
ENSG00000109738	GLRB	0.0341633	1
ENSG00000170917	NUDT6	0.0340775	1
ENSG00000224613	AC095032.1	0.0340768	1
ENSG00000262873	AC127496.5	0.0340182	1
ENSG00000245534	RORA-AS1	0.0340108	1
ENSG00000167972	ABCA3	0.0339676	1
ENSG00000182901	RGS7	0.0339541	1
ENSG00000135913	USP37	0.0338759	1
ENSG00000096070	BRPF3	0.0338545	1
ENSG00000137770	CTDSPL2	0.0337753	1
ENSG00000231473	LINC00441	0.0337103	1
ENSG00000188486	H2AFX	0.0336437	1
ENSG00000133065	SLC41A1	0.0336134	1
ENSG00000102710	SUPT20H	0.0334573	1
ENSG00000284930	AC005280.2	0.0333898	1
ENSG00000181450	ZNF678	0.0333754	1
ENSG00000137573	SULF1	0.0333371	1
ENSG00000104880	ARHGEF18	0.0333296	1
ENSG00000196922	ZNF252P	0.0333142	1
ENSG00000249590	AC004832.3	0.0332062	1
ENSG00000160688	FLAD1	0.0331465	1
ENSG00000114978	MOB1A	0.0331327	1
ENSG00000107551	RASSF4	0.0328537	1
ENSG00000133703	KRAS	0.0328531	1
ENSG00000232268	OR52I1	0.0328309	1
ENSG00000117682	DHDDS	0.0327644	1
ENSG00000185761	ADAMTSL5	0.0327193	1
ENSG00000147576	ADHFE1	0.0326985	1
ENSG00000114650	SCAP	0.032665	1
ENSG00000137872	SEMA6D	0.0326206	1
ENSG00000127463	EMC1	0.0326031	1
ENSG00000138411	HECW2	0.0325975	1
ENSG00000149292	TTC12	0.0325847	1
ENSG00000174953	DHX36	0.0325203	1
ENSG00000149150	SLC43A1	0.0324965	1
ENSG00000138134	STAMBPL1	0.0324798	1
ENSG00000170390	DCLK2	0.032452	1
ENSG00000170291	ELP5	0.0324493	1
ENSG00000076043	REXO2	0.0324331	1
ENSG00000137177	KIF13A	0.0324066	1
ENSG00000168267	PTF1A	0.0323686	1
ENSG00000111142	METAP2	0.0323585	1
ENSG00000254837	AP001372.2	0.032272	1
ENSG00000132554	RGS22	0.0322105	1
ENSG00000270647	TAF15	0.0322083	1
ENSG00000062194	GPBP1	0.0321969	1
ENSG00000132376	INPP5K	0.0321005	1
ENSG00000204387	C6orf48	0.0320493	1
ENSG00000114126	TFDP2	0.0319258	1
ENSG00000081189	MEF2C	0.0319125	1
ENSG00000108381	ASPA	0.0318698	1
ENSG00000180537	RNF182	0.0317506	1
ENSG00000037749	MFAP3	0.03174	1
ENSG00000101343	CRNKL1	0.0317356	1
ENSG00000008128	CDK11A	0.0317227	1
ENSG00000185947	ZNF267	0.0316999	1
ENSG00000247311	AC010255.1	0.0316256	1
ENSG00000139631	CSAD	0.0316241	1
ENSG00000074266	EED	0.0315999	1
ENSG00000178802	MPI	0.0315414	1
ENSG00000042429	MED17	0.0315183	1
ENSG00000196535	MYO18A	0.0315015	1
ENSG00000125746	EML2	0.0314861	1
ENSG00000225605	AC092813.1	0.031479	1
ENSG00000042753	AP2S1	0.0314581	1
ENSG00000198945	L3MBTL3	0.0314378	1
ENSG00000171160	MORN4	0.0313987	1
ENSG00000115607	IL18RAP	0.0313626	1
ENSG00000145868	FBXO38	0.0313478	1
ENSG00000127527	EPS15L1	0.0313327	1
ENSG00000148655	LRMDA	0.0312469	1
ENSG00000070501	POLB	0.0312454	1
ENSG00000119185	ITGB1BP1	0.031187	1
ENSG00000006451	RALA	0.0311571	1
ENSG00000165322	ARHGAP12	0.0311367	1
ENSG00000112200	ZNF451	0.0310189	1
ENSG00000151892	GFRA1	0.0309782	1
ENSG00000088543	C3orf18	0.0308926	1
ENSG00000214290	COLCA2	0.0308666	1
ENSG00000127720	METTL25	0.0308184	1
ENSG00000128654	MTX2	0.0308163	1
ENSG00000133878	DUSP26	0.0307794	1
ENSG00000147036	LANCL3	0.0307763	1
ENSG00000092621	PHGDH	0.030738	1
ENSG00000256925	ADGRA1-AS1	0.0307271	1
ENSG00000254319	AC246817.2	0.0307213	1
ENSG00000258476	LINC02207	0.0306858	1
ENSG00000111666	CHPT1	0.0304768	1
ENSG00000066117	SMARCD1	0.0304639	1
ENSG00000101082	SLA2	0.0303813	1
ENSG00000146352	CLVS2	0.0301898	1
ENSG00000183401	CCDC159	0.0300707	1
ENSG00000167965	MLST8	0.0300216	1
ENSG00000235162	C12orf75	0.0300032	1
ENSG00000228463	AP006222.1	0.0299793	1
ENSG00000285973	N/A	0.0298904	1
ENSG00000211455	STK38L	0.0298589	1
ENSG00000078579	FGF20	0.0298525	1
ENSG00000226824	AC006001.2	0.0298418	1
ENSG00000163584	RPL22L1	0.029841	1
ENSG00000276547	PCDHGB5	0.0298278	1
ENSG00000120616	EPC1	0.0297354	1
ENSG00000170236	USP50	0.0296867	1
ENSG00000131943	C19orf12	0.0296801	1
ENSG00000169241	SLC50A1	0.0295838	1
ENSG00000237356	AL365295.1	0.0295625	1
ENSG00000136710	CCDC115	0.0295305	1
ENSG00000003393	ALS2	0.029509	1
ENSG00000135446	CDK4	0.0295029	1
ENSG00000139132	FGD4	0.0293333	1
ENSG00000111271	ACAD10	0.0291713	1
ENSG00000237886	NALT1	0.0291676	1
ENSG00000249150	AC010267.1	0.0291485	1
ENSG00000159625	DRC7	0.029131	1
ENSG00000182827	ACBD3	0.028995	1
ENSG00000113719	ERGIC1	0.0286892	1
ENSG00000136271	DDX56	0.0286252	1
ENSG00000197421	GGT3P	0.0286093	1
ENSG00000015285	WAS	0.0286009	1
ENSG00000240204	SMKR1	0.02857	1
ENSG00000135919	SERPINE2	0.0285418	1
ENSG00000198171	DDRGK1	0.0285134	1
ENSG00000145907	G3BP1	0.0284436	1
ENSG00000118242	MREG	0.028296	1
ENSG00000267421	AC005498.2	0.0282937	1
ENSG00000020256	ZFP64	0.0282808	1
ENSG00000141068	KSR1	0.0280958	1
ENSG00000214021	TTLL3	0.0280375	1
ENSG00000196378	ZNF34	0.0280276	1
ENSG00000033867	SLC4A7	0.0279715	1
ENSG00000163389	POGLUT1	0.0279713	1
ENSG00000135148	TRAFD1	0.027969	1
ENSG00000148019	CEP78	0.0279684	1
ENSG00000213433	RPLP1P6	0.0279357	1
ENSG00000170525	PFKFB3	0.0279195	1
ENSG00000120251	GRIA2	0.0278373	1
ENSG00000111247	RAD51AP1	0.0277826	1
ENSG00000232653	GOLGA8N	0.0277637	1
ENSG00000244306	AL589743.1	0.0277364	1
ENSG00000139697	SBNO1	0.0276096	1
ENSG00000149182	ARFGAP2	0.0275392	1
ENSG00000155719	OTOA	0.0275276	1
ENSG00000127481	UBR4	0.0274195	1
ENSG00000122884	P4HA1	0.0273863	1
ENSG00000286181	N/A	0.0273743	1
ENSG00000169026	SLC49A3	0.0273418	1
ENSG00000013306	SLC25A39	0.027329	1
ENSG00000162433	AK4	0.0271295	1
ENSG00000088766	CRLS1	0.027116	1
ENSG00000114698	PLSCR4	0.0271051	1
ENSG00000239467	AC007405.3	0.0270382	1
ENSG00000031823	RANBP3	0.0269882	1
ENSG00000186312	CA5BP1	0.026866	1
ENSG00000066697	MSANTD3	0.0268267	1
ENSG00000248455	LINC02217	0.0268112	1
ENSG00000258620	AL135838.1	0.0267981	1
ENSG00000137462	TLR2	0.0267241	1
ENSG00000128585	MKLN1	0.0266797	1
ENSG00000197083	ZNF300P1	0.0266668	1
ENSG00000136237	RAPGEF5	0.0266606	1
ENSG00000003147	ICA1	0.0266414	1
ENSG00000164828	SUN1	0.0266146	1
ENSG00000088833	NSFL1C	0.0265535	1
ENSG00000173418	NAA20	0.0265297	1
ENSG00000156968	MPV17L	0.0265172	1
ENSG00000287918	N/A	0.0265082	1
ENSG00000136111	TBC1D4	0.0263936	1
ENSG00000163161	ERCC3	0.0263635	1
ENSG00000162377	COA7	0.0262724	1
ENSG00000174013	FBXO45	0.0262484	1
ENSG00000188467	SLC24A5	0.026247	1
ENSG00000197150	ABCB8	0.0262428	1
ENSG00000066926	FECH	0.0262053	1
ENSG00000108823	SGCA	0.0261469	1
ENSG00000196652	ZKSCAN5	0.0261318	1
ENSG00000213930	GALT	0.0261245	1
ENSG00000233695	GAS6-AS1	0.0260482	1
ENSG00000185499	MUC1	0.0259364	1
ENSG00000126903	SLC10A3	0.02589	1
ENSG00000151366	NDUFC2	0.0258516	1
ENSG00000228486	C2orf92	0.0258486	1
ENSG00000105642	KCNN1	0.0258335	1
ENSG00000174428	GTF2IRD2B	0.0258209	1
ENSG00000108262	GIT1	0.0257588	1
ENSG00000238276	AL354863.1	0.0257502	1
ENSG00000109906	ZBTB16	0.0257302	1
ENSG00000228723	SRGAP3-AS2	0.0257292	1
ENSG00000203910	C1orf146	0.0256854	1
ENSG00000116106	EPHA4	0.0256362	1
ENSG00000171700	RGS19	0.0255854	1
ENSG00000158604	TMED4	0.0255616	1
ENSG00000254473	AL354920.1	0.0255443	1
ENSG00000160801	PTH1R	0.025542	1
ENSG00000126005	MMP24OS	0.0255167	1
ENSG00000270276	HIST2H4B	0.0255165	1
ENSG00000006459	KDM7A	0.025489	1
ENSG00000173898	SPTBN2	0.0254086	1
ENSG00000205571	SMN2	0.0253053	1
ENSG00000245937	LINC01184	0.0252972	1
ENSG00000172322	CLEC12A	0.0252863	1
ENSG00000259120	SMIM6	0.0252291	1
ENSG00000226272	ARHGAP26-AS1	0.0252211	1
ENSG00000119401	TRIM32	0.0251901	1
ENSG00000075340	ADD2	0.0251679	1
ENSG00000124313	IQSEC2	0.02509	1
ENSG00000180008	SOCS4	0.0250325	1
ENSG00000010270	STARD3NL	0.0249194	1
ENSG00000106772	PRUNE2	0.0249107	1
ENSG00000267206	LCN6	0.0248773	1
ENSG00000134504	KCTD1	0.0248308	1
ENSG00000151474	FRMD4A	0.0248272	1
ENSG00000277288	C10orf142	0.0247832	1
ENSG00000152217	SETBP1	0.0247431	1
ENSG00000241935	HOGA1	0.0247417	1
ENSG00000104872	PIH1D1	0.0246575	1
ENSG00000174326	SLC16A11	0.0246551	1
ENSG00000250067	YJEFN3	0.0246169	1
ENSG00000226754	AL606760.1	0.0244988	1
ENSG00000152475	ZNF837	0.0244966	1
ENSG00000240241	AC108752.1	0.024452	1
ENSG00000136935	GOLGA1	0.0243967	1
ENSG00000203965	EFCAB7	0.0243803	1
ENSG00000166596	CFAP52	0.0242925	1
ENSG00000173681	BCLAF3	0.0242722	1
ENSG00000100842	EFS	0.0242263	1
ENSG00000013374	NUB1	0.0241612	1
ENSG00000234148	LINC01961	0.0239161	1
ENSG00000148296	SURF6	0.0238843	1
ENSG00000186340	THBS2	0.0238161	1
ENSG00000250801	AC138965.1	0.0237893	1
ENSG00000198160	MIER1	0.0237814	1
ENSG00000240694	PNMA2	0.0237486	1
ENSG00000266469	AC005288.1	0.0237453	1
ENSG00000166927	MS4A7	0.0236842	1
ENSG00000232124	AP001057.1	0.0236841	1
ENSG00000145526	CDH18	0.0236711	1
ENSG00000260389	WBP11P1	0.0236488	1
ENSG00000104327	CALB1	0.0236366	1
ENSG00000157837	SPPL3	0.0236278	1
ENSG00000010327	STAB1	0.0235425	1
ENSG00000181220	ZNF746	0.0234547	1
ENSG00000105808	RASA4	0.0233313	1
ENSG00000079432	CIC	0.0231844	1
ENSG00000271945	AL590426.2	0.0231353	1
ENSG00000214940	NPIPA8	0.0229538	1
ENSG00000250740	AC109361.2	0.0229393	1
ENSG00000237643	AL365226.2	0.0229088	1
ENSG00000279082	LINC01727	0.0229058	1
ENSG00000224843	LINC00240	0.0228812	1
ENSG00000082512	TRAF5	0.022869	1
ENSG00000128918	ALDH1A2	0.0228022	1
ENSG00000226828	AL591885.1	0.0227873	1
ENSG00000106070	GRB10	0.0227798	1
ENSG00000126522	ASL	0.0227138	1
ENSG00000175449	RFESD	0.0226826	1
ENSG00000101928	MOSPD1	0.022672	1
ENSG00000137817	PARP6	0.0226549	1
ENSG00000150967	ABCB9	0.0226121	1
ENSG00000173890	GPR160	0.0225854	1
ENSG00000060642	PIGV	0.0225429	1
ENSG00000215241	LINC02449	0.0225389	1
ENSG00000234323	LINC01505	0.022517	1
ENSG00000162148	PPP1R32	0.0224899	1
ENSG00000165948	IFI27L1	0.0224812	1
ENSG00000002330	BAD	0.0224454	1
ENSG00000122644	ARL4A	0.022419	1
ENSG00000232729	AC211433.1	0.0224029	1
ENSG00000078177	N4BP2	0.022402	1
ENSG00000238045	AC009133.1	0.0223335	1
ENSG00000148908	RGS10	0.0223004	1
ENSG00000246273	SBF2-AS1	0.0222848	1
ENSG00000073670	ADAM11	0.0222328	1
ENSG00000064545	TMEM161A	0.0221999	1
ENSG00000215244	AL137145.2	0.0221174	1
ENSG00000233355	CHRM3-AS2	0.0221056	1
ENSG00000186369	LINC00643	0.0220932	1
ENSG00000099290	WASHC2A	0.022063	1
ENSG00000135473	PAN2	0.0219962	1
ENSG00000165185	KIAA1958	0.0219602	1
ENSG00000023330	ALAS1	0.021946	1
ENSG00000167554	ZNF610	0.021851	1
ENSG00000140525	FANCI	0.0218389	1
ENSG00000257467	PPFIA2-AS1	0.0218275	1
ENSG00000110844	PRPF40B	0.0216668	1
ENSG00000100226	GTPBP1	0.0214927	1
ENSG00000260586	AC064799.2	0.021491	1
ENSG00000124508	BTN2A2	0.0214744	1
ENSG00000246223	LINC01550	0.02144	1
ENSG00000129116	PALLD	0.0213543	1
ENSG00000130779	CLIP1	0.021346	1
ENSG00000107742	SPOCK2	0.0213173	1
ENSG00000168061	SAC3D1	0.0212085	1
ENSG00000143740	SNAP47	0.0211949	1
ENSG00000122873	CISD1	0.0211426	1
ENSG00000140365	COMMD4	0.0211364	1
ENSG00000182568	SATB1	0.0211257	1
ENSG00000153066	TXNDC11	0.0211007	1
ENSG00000095713	CRTAC1	0.02107	1
ENSG00000108840	HDAC5	0.0210638	1
ENSG00000104866	PPP1R37	0.0209647	1
ENSG00000170089	AC106795.1	0.0209595	1
ENSG00000243232	PCDHAC2	0.0209377	1
ENSG00000168802	CHTF8	0.0209213	1
ENSG00000105676	ARMC6	0.0207638	1
ENSG00000258741	H2AFVP1	0.0207496	1
ENSG00000204822	MRPL53	0.020743	1
ENSG00000204464	C1orf195	0.0207414	1
ENSG00000040199	PHLPP2	0.0205937	1
ENSG00000075239	ACAT1	0.0204393	1
ENSG00000161970	RPL26	0.020403	1
ENSG00000174442	ZWILCH	0.0202154	1
ENSG00000088881	EBF4	0.0201781	1
ENSG00000147421	HMBOX1	0.0200389	1
ENSG00000141255	SPATA22	0.0200243	1
ENSG00000001460	STPG1	0.0200036	1
ENSG00000148516	ZEB1	0.0198936	1
ENSG00000115207	GTF3C2	0.0198886	1
ENSG00000177599	ZNF491	0.0198394	1
ENSG00000165246	NLGN4Y	0.0197966	1
ENSG00000138375	SMARCAL1	0.0197779	1
ENSG00000163703	CRELD1	0.0197181	1
ENSG00000167978	SRRM2	0.0197005	1
ENSG00000119508	NR4A3	0.0196972	1
ENSG00000092445	TYRO3	0.0196249	1
ENSG00000091140	DLD	0.0194619	1
ENSG00000147082	CCNB3	0.0194484	1
ENSG00000176715	ACSF3	0.019415	1
ENSG00000237813	AC002066.1	0.0193757	1
ENSG00000214331	AC009053.1	0.019358	1
ENSG00000271723	MROH7-TTC4	0.0193353	1
ENSG00000090674	MCOLN1	0.0193338	1
ENSG00000166669	ATF7IP2	0.0193245	1
ENSG00000144214	LYG1	0.0192937	1
ENSG00000067533	RRP15	0.0191197	1
ENSG00000158552	ZFAND2B	0.0191026	1
ENSG00000104953	TLE6	0.0190325	1
ENSG00000136521	NDUFB5	0.0190273	1
ENSG00000067836	ROGDI	0.0189711	1
ENSG00000235494	AL590705.2	0.018965	1
ENSG00000155313	USP25	0.0188739	1
ENSG00000254093	PINX1	0.0188305	1
ENSG00000163319	MRPS18C	0.018806	1
ENSG00000127328	RAB3IP	0.0187909	1
ENSG00000197863	ZNF790	0.0187264	1
ENSG00000157110	RBPMS	0.0187232	1
ENSG00000110060	PUS3	0.0187139	1
ENSG00000133884	DPF2	0.0185604	1
ENSG00000236155	AL355877.1	0.0185579	1
ENSG00000213920	MDP1	0.0185559	1
ENSG00000182095	TNRC18	0.0185553	1
ENSG00000089154	GCN1	0.0185542	1
ENSG00000285517	N/A	0.018554	1
ENSG00000174373	RALGAPA1	0.0185498	1
ENSG00000116688	MFN2	0.0185312	1
ENSG00000196459	TRAPPC2	0.0185283	1
ENSG00000176105	YES1	0.0184984	1
ENSG00000155287	SLC25A28	0.0184967	1
ENSG00000108039	XPNPEP1	0.0184914	1
ENSG00000036448	MYOM2	0.0184607	1
ENSG00000151500	THYN1	0.0184275	1
ENSG00000247796	AC008966.1	0.0184051	1
ENSG00000148826	NKX6-2	0.0183535	1
ENSG00000167967	E4F1	0.0182183	1
ENSG00000110048	OSBP	0.018142	1
ENSG00000120837	NFYB	0.0181056	1
ENSG00000114200	BCHE	0.018085	1
ENSG00000185122	HSF1	0.0180643	1
ENSG00000160326	SLC2A6	0.0180448	1
ENSG00000196372	ASB13	0.0180313	1
ENSG00000180822	PSMG4	0.0180277	1
ENSG00000172183	ISG20	0.0179753	1
ENSG00000147041	SYTL5	0.0178973	1
ENSG00000070018	LRP6	0.0178814	1
ENSG00000139192	TAPBPL	0.0178742	1
ENSG00000106078	COBL	0.0178253	1
ENSG00000089356	FXYD3	0.0177374	1
ENSG00000154485	MMP21	0.0177038	1
ENSG00000186297	GABRA5	0.0176512	1
ENSG00000118898	PPL	0.0175894	1
ENSG00000171204	TMEM126B	0.0175786	1
ENSG00000081985	IL12RB2	0.017558	1
ENSG00000249492	AC114956.3	0.0175344	1
ENSG00000165410	CFL2	0.017508	1
ENSG00000168769	TET2	0.0174785	1
ENSG00000122378	FAM213A	0.0173937	1
ENSG00000173065	FAM222B	0.017384	1
ENSG00000140835	CHST4	0.017375	1
ENSG00000157601	MX1	0.0173145	1
ENSG00000213585	VDAC1	0.0173121	1
ENSG00000204147	ASAH2B	0.0172534	1
ENSG00000184216	IRAK1	0.0172288	1
ENSG00000114491	UMPS	0.017207	1
ENSG00000154188	ANGPT1	0.0171318	1
ENSG00000250501	AC093766.1	0.0171123	1
ENSG00000204186	ZDBF2	0.017068	1
ENSG00000064652	SNX24	0.0170629	1
ENSG00000154678	PDE1C	0.017055	1
ENSG00000163513	TGFBR2	0.0170471	1
ENSG00000176894	PXMP2	0.0169849	1
ENSG00000082701	GSK3B	0.0169529	1
ENSG00000075426	FOSL2	0.0169188	1
ENSG00000074356	NCBP3	0.0169158	1
ENSG00000065600	TMEM206	0.0168048	1
ENSG00000235123	DSCAM-AS1	0.0167748	1
ENSG00000074582	BCS1L	0.0167725	1
ENSG00000247131	AC025263.1	0.0167542	1
ENSG00000147394	ZNF185	0.0167271	1
ENSG00000116260	QSOX1	0.0167193	1
ENSG00000121858	TNFSF10	0.0167111	1
ENSG00000183527	PSMG1	0.0166869	1
ENSG00000107147	KCNT1	0.0166415	1
ENSG00000044090	CUL7	0.0166397	1
ENSG00000256120	SOX5-AS1	0.0165594	1
ENSG00000198576	ARC	0.0165443	1
ENSG00000258984	UBE2F-SCLY	0.0164879	1
ENSG00000134107	BHLHE40	0.0164672	1
ENSG00000112486	CCR6	0.0163977	1
ENSG00000102796	DHRS12	0.0163614	1
ENSG00000121236	TRIM6	0.0163492	1
ENSG00000243989	ACY1	0.0163098	1
ENSG00000176953	NFATC2IP	0.0163069	1
ENSG00000184887	BTBD6	0.0162776	1
ENSG00000136003	ISCU	0.016226	1
ENSG00000164897	TMUB1	0.0161731	1
ENSG00000090097	PCBP4	0.0161488	1
ENSG00000160868	CYP3A4	0.0161069	1
ENSG00000254485	AC026191.1	0.0160848	1
ENSG00000133030	MPRIP	0.0160597	1
ENSG00000160097	FNDC5	0.0160427	1
ENSG00000214706	IFRD2	0.0160342	1
ENSG00000198019	FCGR1B	0.0159964	1
ENSG00000139116	KIF21A	0.0159177	1
ENSG00000106013	ANKRD7	0.0157479	1
ENSG00000140545	MFGE8	0.0157434	1
ENSG00000274276	CBSL	0.0157206	1
ENSG00000159871	LYPD5	0.0156754	1
ENSG00000102984	ZNF821	0.0156418	1
ENSG00000131730	CKMT2	0.0156067	1
ENSG00000206190	ATP10A	0.0155959	1
ENSG00000272146	ARF4-AS1	0.0154744	1
ENSG00000126698	DNAJC8	0.0153976	1
ENSG00000161040	FBXL13	0.0153807	1
ENSG00000182586	LINC00334	0.0153568	1
ENSG00000100393	EP300	0.0152093	1
ENSG00000121068	TBX2	0.0152033	1
ENSG00000224924	LINC00320	0.0151846	1
ENSG00000250317	SMIM20	0.0151402	1
ENSG00000006042	TMEM98	0.0151002	1
ENSG00000205809	KLRC2	0.0151001	1
ENSG00000256525	POLG2	0.0150381	1

## Sheet: DLPFC DLBVs PDD
Gene	Symbol	p-value	Adjusted p-value
ENSG00000181163	NPM1	5.62867e-16	2.89094e-11
ENSG00000113013	HSPA9	9.11901e-13	2.34181e-08
ENSG00000119121	TRPM6	1.47635e-12	2.52755e-08
ENSG00000140280	LYSMD2	2.45535e-10	2.52219e-06
ENSG00000166123	GPT2	2.106e-10	2.52219e-06
ENSG00000185728	YTHDF3	2.06203e-09	1.51297e-05
ENSG00000109756	RAPGEF2	1.87003e-09	1.51297e-05
ENSG00000068400	GRIPAP1	3.24323e-09	2.0822e-05
ENSG00000236540	AC006547.1	4.04147e-09	2.30638e-05
ENSG00000106392	C1GALT1	1.1616e-08	5.96609e-05
ENSG00000182247	UBE2E2	2.10946e-08	9.84948e-05
ENSG00000075142	SRI	2.82876e-08	0.000121073
ENSG00000117691	NENF	4.56504e-08	0.000180358
ENSG00000148824	MTG1	6.70211e-08	0.000245876
ENSG00000162521	RBBP4	1.3731e-07	0.000414847
ENSG00000117020	AKT3	1.31456e-07	0.000414847
ENSG00000166770	ZNF667-AS1	1.28073e-07	0.000414847
ENSG00000198909	MAP3K3	1.7285e-07	0.000493208
ENSG00000090104	RGS1	4.25768e-07	0.00109339
ENSG00000115524	SF3B1	4.23384e-07	0.00109339
ENSG00000163879	DNALI1	4.93004e-07	0.00115096
ENSG00000175279	CENPS	4.7712e-07	0.00115096
ENSG00000036448	MYOM2	6.78813e-07	0.00134094
ENSG00000136156	ITM2B	6.67593e-07	0.00134094
ENSG00000100644	HIF1A	6.65508e-07	0.00134094
ENSG00000165495	PKNOX2	6.33134e-07	0.00134094
ENSG00000087088	BAX	7.4624e-07	0.00141954
ENSG00000135365	PHF21A	1.12478e-06	0.00206322
ENSG00000143641	GALNT2	1.27498e-06	0.00225808
ENSG00000283633	AP000547.3	1.36843e-06	0.0023428
ENSG00000160972	PPP1R16A	1.48714e-06	0.0024639
ENSG00000241990	PRR34-AS1	1.62182e-06	0.00260307
ENSG00000134121	CHL1	1.84007e-06	0.00286387
ENSG00000142609	CFAP74	1.99688e-06	0.00301652
ENSG00000011454	RABGAP1	2.27571e-06	0.0033395
ENSG00000100612	DHRS7	2.58101e-06	0.00368231
ENSG00000123739	PLA2G12A	3.09471e-06	0.00429588
ENSG00000145349	CAMK2D	4.51784e-06	0.00610634
ENSG00000259343	TMC3-AS1	4.65279e-06	0.00612748
ENSG00000147650	LRP12	5.15285e-06	0.00661638
ENSG00000251205	AC016598.2	5.30811e-06	0.00664951
ENSG00000134758	RNF138	5.58352e-06	0.00682799
ENSG00000156711	MAPK13	6.06599e-06	0.00724547
ENSG00000164022	AIMP1	6.34852e-06	0.0074106
ENSG00000198276	UCKL1	6.77129e-06	0.00772845
ENSG00000109794	FAM149A	7.3547e-06	0.00821184
ENSG00000197056	ZMYM1	8.13899e-06	0.00889418
ENSG00000134152	KATNBL1	9.13548e-06	0.00938415
ENSG00000179335	CLK3	9.12803e-06	0.00938415
ENSG00000119950	MXI1	8.85939e-06	0.00938415
ENSG00000085063	CD59	9.35994e-06	0.0094262
ENSG00000015676	NUDCD3	9.65938e-06	0.00954068
ENSG00000077463	SIRT6	9.99921e-06	0.00968999
ENSG00000115317	HTRA2	1.18992e-05	0.0111119
ENSG00000141971	MVB12A	1.18568e-05	0.0111119
ENSG00000196912	ANKRD36B	1.22403e-05	0.0112263
ENSG00000134265	NAPG	1.58599e-05	0.0138064
ENSG00000182963	GJC1	1.56426e-05	0.0138064
ENSG00000164924	YWHAZ	1.54813e-05	0.0138064
ENSG00000103091	WDR59	1.61351e-05	0.0138119
ENSG00000164611	PTTG1	1.73384e-05	0.0145987
ENSG00000128928	IVD	1.96651e-05	0.0162906
ENSG00000047365	ARAP2	2.09707e-05	0.0168293
ENSG00000158113	LRRC43	2.06727e-05	0.0168293
ENSG00000272655	POLR2J4	2.3017e-05	0.0181874
ENSG00000115504	EHBP1	2.49781e-05	0.0188662
ENSG00000170325	PRDM10	2.4851e-05	0.0188662
ENSG00000107317	PTGDS	2.45751e-05	0.0188662
ENSG00000203335	AC006019.1	2.65435e-05	0.0194758
ENSG00000128585	MKLN1	2.65139e-05	0.0194758
ENSG00000120370	GORAB	2.87918e-05	0.0208278
ENSG00000075223	SEMA3C	2.97104e-05	0.0211938
ENSG00000260037	AC104938.1	3.0543e-05	0.0214893
ENSG00000173846	PLK3	3.37924e-05	0.0234542
ENSG00000260240	APOOP5	3.88752e-05	0.0266222
ENSG00000006118	TMEM132A	4.06955e-05	0.0275022
ENSG00000221914	PPP2R2A	4.13974e-05	0.0276131
ENSG00000152082	MZT2B	4.34073e-05	0.0282208
ENSG00000186260	MKL2	4.28967e-05	0.0282208
ENSG00000198604	BAZ1A	4.62305e-05	0.0293141
ENSG00000197386	HTT	4.58892e-05	0.0293141
ENSG00000140488	CELF6	4.99647e-05	0.0312956
ENSG00000149932	TMEM219	5.11196e-05	0.0316332
ENSG00000250286	AC021491.2	5.58368e-05	0.0341409
ENSG00000204642	HLA-F	5.69073e-05	0.0343861
ENSG00000166913	YWHAB	5.81938e-05	0.0347545
ENSG00000186231	KLHL32	5.99814e-05	0.0354104
ENSG00000184164	CRELD2	6.27719e-05	0.0366367
ENSG00000159593	NAE1	7.05925e-05	0.0402856
ENSG00000112695	COX7A2	7.0312e-05	0.0402856
ENSG00000132471	WBP2	7.50085e-05	0.0423353
ENSG00000135932	CAB39	7.7054e-05	0.0430171
ENSG00000101307	SIRPB1	7.84318e-05	0.0433154
ENSG00000271270	TMCC1-AS1	7.93034e-05	0.0433309
ENSG00000005893	LAMP2	8.15936e-05	0.0441129
ENSG00000229688	ISPD-AS1	8.78031e-05	0.0464913
ENSG00000157216	SSBP3	8.70358e-05	0.0464913
ENSG00000111142	METAP2	8.90077e-05	0.0466482
ENSG00000050438	SLC4A8	9.09528e-05	0.0471861
ENSG00000124275	MTRR	9.4651e-05	0.0486137
ENSG00000136754	ABI1	0.000102131	0.0514272
ENSG00000001617	SEMA3F	0.000101152	0.0514272
ENSG00000008294	SPAG9	0.000105367	0.0525414
ENSG00000170348	TMED10	0.000108796	0.0537293
ENSG00000008988	RPS20	0.000114015	0.0557709
ENSG00000167461	RAB8A	0.000115311	0.0558723
ENSG00000286009	N/A	0.000118716	0.0569847
ENSG00000173264	GPR137	0.000125789	0.059272
ENSG00000104763	ASAH1	0.000124728	0.059272
ENSG00000119559	C19orf25	0.000127471	0.0595187
ENSG00000123427	EEF1AKMT3	0.000132175	0.0611591
ENSG00000133627	ACTR3B	0.00014274	0.0654579
ENSG00000102119	EMD	0.000150683	0.0684889
ENSG00000136631	VPS45	0.000152208	0.068575
ENSG00000135048	TMEM2	0.00016799	0.0731198
ENSG00000166946	CCNDBP1	0.00016747	0.0731198
ENSG00000079459	FDFT1	0.000166888	0.0731198
ENSG00000135108	FBXO21	0.000164661	0.0731198
ENSG00000138448	ITGAV	0.000171449	0.0733817
ENSG00000143390	RFX5	0.000171434	0.0733817
ENSG00000172995	ARPP21	0.00018554	0.0787565
ENSG00000198185	ZNF334	0.000188509	0.079361
ENSG00000136854	STXBP1	0.000200967	0.083241
ENSG00000137502	RAB30	0.000199474	0.083241
ENSG00000223730	Z83838.1	0.000202744	0.0833051
ENSG00000037749	MFAP3	0.000208989	0.0851895
ENSG00000211456	SACM1L	0.000215279	0.0863823
ENSG00000115687	PASK	0.000214075	0.0863823
ENSG00000135317	SNX14	0.000221614	0.0868879
ENSG00000131236	CAP1	0.000221216	0.0868879
ENSG00000165804	ZNF219	0.00021946	0.0868879
ENSG00000160633	SAFB	0.000225267	0.087651
ENSG00000059804	SLC2A3	0.000227787	0.0879654
ENSG00000101327	PDYN	0.000233588	0.089532
ENSG00000163935	SFMBT1	0.000240553	0.090846
ENSG00000267248	AC025048.2	0.000239136	0.090846
ENSG00000100003	SEC14L2	0.000258427	0.0968838
ENSG00000159069	FBXW5	0.000262402	0.097661
ENSG00000169752	NRG4	0.000268382	0.0977613
ENSG00000145882	PCYOX1L	0.000266563	0.0977613
ENSG00000229852	AC019205.1	0.000265716	0.0977613
ENSG00000225793	AL080250.1	0.000280209	0.101351
ENSG00000186020	ZNF529	0.00028691	0.103049
ENSG00000113583	C5orf15	0.000290809	0.103724
ENSG00000120251	GRIA2	0.000304389	0.105633
ENSG00000105851	PIK3CG	0.00030423	0.105633
ENSG00000114942	EEF1B2	0.000303825	0.105633
ENSG00000128918	ALDH1A2	0.000299147	0.105633
ENSG00000198668	CALM1	0.000331681	0.11357
ENSG00000156411	ATP5MPL	0.000330604	0.11357
ENSG00000133858	ZFC3H1	0.000348924	0.118683
ENSG00000261645	DISC1FP1	0.000351477	0.118764
ENSG00000106443	PHF14	0.00037371	0.125452
ENSG00000243422	RPL23AP49	0.000385492	0.128566
ENSG00000127616	SMARCA4	0.00039707	0.131574
ENSG00000109680	TBC1D19	0.000405952	0.133655
ENSG00000162639	HENMT1	0.0004102	0.134193
ENSG00000047188	YTHDC2	0.000422751	0.137424
ENSG00000154589	LY96	0.000431094	0.138384
ENSG00000134419	RPS15A	0.000429516	0.138384
ENSG00000080546	SESN1	0.000443773	0.141569
ENSG00000164116	GUCY1A1	0.000470633	0.148296
ENSG00000167522	ANKRD11	0.000470184	0.148296
ENSG00000099968	BCL2L13	0.000475256	0.148839
ENSG00000198740	ZNF652	0.00048633	0.149571
ENSG00000124164	VAPB	0.000484678	0.149571
ENSG00000123124	WWP1	0.000482009	0.149571
ENSG00000109738	GLRB	0.000514429	0.157271
ENSG00000013441	CLK1	0.000531192	0.161435
ENSG00000196275	GTF2IRD2	0.000537952	0.162528
ENSG00000121905	HPCA	0.000546349	0.164099
ENSG00000113391	FAM172A	0.000562249	0.167893
ENSG00000144642	RBMS3	0.000570952	0.168533
ENSG00000155324	GRAMD2B	0.000567846	0.168533
ENSG00000176485	PLA2G16	0.000583654	0.169362
ENSG00000271147	ARMCX5-GPRASP2	0.000582281	0.169362
ENSG00000166949	SMAD3	0.000580178	0.169362
ENSG00000197859	ADAMTSL2	0.000589517	0.170102
ENSG00000237937	AP000770.1	0.000608298	0.174541
ENSG00000265972	TXNIP	0.000621399	0.17633
ENSG00000105879	CBLL1	0.000620155	0.17633
ENSG00000110060	PUS3	0.000647767	0.182802
ENSG00000197083	ZNF300P1	0.000651491	0.182848
ENSG00000130741	EIF2S3	0.00066494	0.185609
ENSG00000126705	AHDC1	0.000710766	0.188174
ENSG00000101019	UQCC1	0.000708116	0.188174
ENSG00000135535	CD164	0.000707822	0.188174
ENSG00000010295	IFFO1	0.000701254	0.188174
ENSG00000113163	COL4A3BP	0.000697	0.188174
ENSG00000107742	SPOCK2	0.000696591	0.188174
ENSG00000140694	PARN	0.000693243	0.188174
ENSG00000175414	ARL10	0.000688619	0.188174
ENSG00000115760	BIRC6	0.000687475	0.188174
ENSG00000131080	EDA2R	0.00067798	0.188174
ENSG00000153993	SEMA3D	0.000733883	0.190369
ENSG00000130158	DOCK6	0.000733516	0.190369
ENSG00000114279	FGF12	0.000729712	0.190369
ENSG00000269609	RPARP-AS1	0.000727131	0.190369
ENSG00000115234	SNX17	0.000750012	0.192607
ENSG00000107651	SEC23IP	0.000747817	0.192607
ENSG00000187801	ZFP69B	0.000765289	0.195552
ENSG00000161714	PLCD3	0.000776668	0.197477
ENSG00000185278	ZBTB37	0.000784624	0.198518
ENSG00000166333	ILK	0.000824062	0.204467
ENSG00000100532	CGRRF1	0.000821198	0.204467
ENSG00000133661	SFTPD	0.000820034	0.204467
ENSG00000129925	TMEM8A	0.000815843	0.204467
ENSG00000131187	F12	0.000852671	0.210548
ENSG00000129351	ILF3	0.000862124	0.211864
ENSG00000177051	FBXO46	0.000884715	0.213333
ENSG00000212719	C17orf51	0.000883755	0.213333
ENSG00000031823	RANBP3	0.000881165	0.213333
ENSG00000248455	LINC02217	0.000878306	0.213333
ENSG00000230266	XXYLT1-AS2	0.000900809	0.214196
ENSG00000184867	ARMCX2	0.000899561	0.214196
ENSG00000141385	AFG3L2	0.000897287	0.214196
ENSG00000111679	PTPN6	0.000905186	0.214245
ENSG00000241468	ATP5MF	0.000915581	0.215712
ENSG00000147586	MRPS28	0.000926072	0.217187
ENSG00000172795	DCP2	0.000930641	0.217267
ENSG00000116266	STXBP3	0.000949854	0.220749
ENSG00000155366	RHOC	0.000973483	0.22321
ENSG00000163630	SYNPR	0.000970425	0.22321
ENSG00000142208	AKT1	0.000968785	0.22321
ENSG00000244694	PTCHD4	0.000991382	0.226304
ENSG00000127081	ZNF484	0.00101275	0.228139
ENSG00000100722	ZC3H14	0.00101153	0.228139
ENSG00000196715	VKORC1L1	0.00101086	0.228139
ENSG00000050748	MAPK9	0.00103595	0.232347
ENSG00000186272	ZNF17	0.00107406	0.235748
ENSG00000135778	NTPCR	0.00107208	0.235748
ENSG00000261416	AC012645.3	0.00106556	0.235748
ENSG00000247556	OIP5-AS1	0.0010612	0.235748
ENSG00000001460	STPG1	0.00105885	0.235748
ENSG00000073803	MAP3K13	0.00109699	0.239755
ENSG00000018625	ATP1A2	0.00110416	0.2403
ENSG00000164647	STEAP1	0.0011221	0.241139
ENSG00000100811	YY1	0.00112059	0.241139
ENSG00000215187	FAM166B	0.00111734	0.241139
ENSG00000092096	SLC22A17	0.00113209	0.241267
ENSG00000182175	RGMA	0.00112752	0.241267
ENSG00000178184	PARD6G	0.0011369	0.24129
ENSG00000167723	TRPV3	0.00115585	0.244304
ENSG00000116406	EDEM3	0.0011739	0.246093
ENSG00000168386	FILIP1L	0.00117305	0.246093
ENSG00000174373	RALGAPA1	0.00119175	0.248819
ENSG00000118046	STK11	0.00120769	0.249109
ENSG00000258342	AL133304.3	0.00120556	0.249109
ENSG00000119508	NR4A3	0.00119947	0.249109
ENSG00000101493	ZNF516	0.0012139	0.249388
ENSG00000219435	CATSPERZ	0.00122949	0.249597
ENSG00000135338	LCA5	0.00122756	0.249597
ENSG00000185000	DGAT1	0.00122746	0.249597
ENSG00000135916	ITM2C	0.00125604	0.252987
ENSG00000253507	AC104257.1	0.00125407	0.252987
ENSG00000148655	LRMDA	0.00126499	0.253794
ENSG00000117013	KCNQ4	0.00128895	0.256597
ENSG00000230323	LINC00159	0.00128616	0.256597
ENSG00000189339	SLC35E2B	0.00130297	0.258386
ENSG00000141527	CARD14	0.00132196	0.260143
ENSG00000177807	KCNJ10	0.00131844	0.260143
ENSG00000018408	WWTR1	0.00133786	0.260279
ENSG00000135473	PAN2	0.00133344	0.260279
ENSG00000129990	SYT5	0.00132781	0.260279
ENSG00000198855	FICD	0.00136144	0.262875
ENSG00000171466	ZNF562	0.0013609	0.262875
ENSG00000150477	KIAA1328	0.0013728	0.264076
ENSG00000159692	CTBP1	0.00138552	0.26553
ENSG00000258647	LINC00930	0.00140947	0.267129
ENSG00000067141	NEO1	0.00140558	0.267129
ENSG00000159086	PAXBP1	0.00140249	0.267129
ENSG00000197713	RPE	0.00143697	0.271339
ENSG00000054356	PTPRN	0.00146958	0.276481
ENSG00000198060	MARCH5	0.00150691	0.282469
ENSG00000184465	WDR27	0.00152	0.282857
ENSG00000162910	MRPL55	0.00151973	0.282857
ENSG00000165119	HNRNPK	0.00152605	0.282958
ENSG00000174738	NR1D2	0.00153599	0.283776
ENSG00000257398	AC126177.4	0.00157435	0.287758
ENSG00000143515	ATP8B2	0.00157107	0.287758
ENSG00000006459	KDM7A	0.00156939	0.287758
ENSG00000106333	PCOLCE	0.00159529	0.290551
ENSG00000203930	LINC00632	0.00161757	0.292534
ENSG00000143207	COP1	0.00161215	0.292534
ENSG00000164849	GPR146	0.00163911	0.29539
ENSG00000172215	CXCR6	0.00165279	0.295781
ENSG00000100030	MAPK1	0.00165013	0.295781
ENSG00000237094	AL732372.2	0.00167707	0.298048
ENSG00000135913	USP37	0.00167571	0.298048
ENSG00000170962	PDGFD	0.0016963	0.300426
ENSG00000189283	FHIT	0.00171688	0.301989
ENSG00000278766	AC092683.2	0.00171157	0.301989
ENSG00000185305	ARL15	0.00173072	0.302352
ENSG00000146872	TLK2	0.00172514	0.302352
ENSG00000113742	CPEB4	0.00176062	0.303447
ENSG00000143797	MBOAT2	0.00175611	0.303447
ENSG00000184205	TSPYL2	0.00175374	0.303447
ENSG00000133961	NUMB	0.00175089	0.303447
ENSG00000152977	ZIC1	0.00178106	0.305944
ENSG00000109775	UFSP2	0.00181408	0.30649
ENSG00000164329	PAPD4	0.00181034	0.30649
ENSG00000111837	MAK	0.0018096	0.30649
ENSG00000039139	DNAH5	0.00180357	0.30649
ENSG00000170954	ZNF415	0.00179059	0.30649
ENSG00000229359	PIN1P1	0.0018578	0.312847
ENSG00000262576	PCDHGA4	0.0018664	0.313269
ENSG00000148908	RGS10	0.00187538	0.31375
ENSG00000254860	TMEM9B-AS1	0.00189658	0.316267
ENSG00000158195	WASF2	0.00191538	0.318368
ENSG00000104872	PIH1D1	0.00194129	0.321634
ENSG00000164818	DNAAF5	0.00197996	0.323863
ENSG00000137492	THAP12	0.00197787	0.323863
ENSG00000179021	C3orf38	0.00197757	0.323863
ENSG00000067225	PKM	0.00196673	0.323863
ENSG00000186409	CCDC30	0.00198977	0.324433
ENSG00000198753	PLXNB3	0.00199614	0.324442
ENSG00000088179	PTPN4	0.00203423	0.327523
ENSG00000135407	AVIL	0.00203251	0.327523
ENSG00000185090	MANEAL	0.00202936	0.327523
ENSG00000159147	DONSON	0.00207321	0.328648
ENSG00000160200	CBS	0.00206856	0.328648
ENSG00000164151	ICE1	0.00206186	0.328648
ENSG00000245573	BDNF-AS	0.00205702	0.328648
ENSG00000186153	WWOX	0.00204852	0.328648
ENSG00000176853	FAM91A1	0.00209485	0.331058
ENSG00000074319	TSG101	0.0021064	0.331861
ENSG00000259783	LINC02259	0.00211903	0.33283
ENSG00000243725	TTC4	0.00213428	0.334204
ENSG00000162734	PEA15	0.00214159	0.334329
ENSG00000109270	LAMTOR3	0.00216426	0.334815
ENSG00000100413	POLR3H	0.00215951	0.334815
ENSG00000255104	AC005324.4	0.00215816	0.334815
ENSG00000143222	UFC1	0.00217126	0.334889
ENSG00000111615	KRR1	0.00218079	0.335352
ENSG00000153048	CARHSP1	0.00220785	0.3385
ENSG00000260261	AC124944.3	0.002227	0.339409
ENSG00000149313	AASDHPPT	0.00222157	0.339409
ENSG00000214135	AC132008.2	0.0022405	0.340457
ENSG00000166669	ATF7IP2	0.00226011	0.341417
ENSG00000105401	CDC37	0.00225504	0.341417
ENSG00000124181	PLCG1	0.00228113	0.343581
ENSG00000143061	IGSF3	0.00229846	0.344172
ENSG00000255246	AP000793.1	0.00229586	0.344172
ENSG00000115364	MRPL19	0.00230764	0.344542
ENSG00000005339	CREBBP	0.00231855	0.345168
ENSG00000233613	DCUN1D2-AS	0.00234756	0.348477
ENSG00000130254	SAFB2	0.00235551	0.348649
ENSG00000204574	ABCF1	0.00238332	0.348745
ENSG00000021762	OSBPL5	0.00238127	0.348745
ENSG00000088832	FKBP1A	0.00237169	0.348745
ENSG00000130299	GTPBP3	0.00236681	0.348745
ENSG00000251027	LINC01950	0.00241227	0.351978
ENSG00000102312	PORCN	0.00243663	0.354527
ENSG00000180019	AC079741.1	0.00245073	0.355571
ENSG00000223482	NUTM2A-AS1	0.00246036	0.355962
ENSG00000119640	ACYP1	0.00249433	0.359864
ENSG00000104687	GSR	0.00255282	0.366244
ENSG00000106069	CHN2	0.00254749	0.366244
ENSG00000113649	TCERG1	0.00257185	0.366925
ENSG00000165699	TSC1	0.00257057	0.366925
ENSG00000115423	DNAH6	0.00262533	0.371459
ENSG00000148154	UGCG	0.0026209	0.371459
ENSG00000183684	ALYREF	0.00262086	0.371459
ENSG00000156968	MPV17L	0.00270421	0.376398
ENSG00000067248	DHX29	0.00270284	0.376398
ENSG00000049167	ERCC8	0.00270244	0.376398
ENSG00000263293	AC068234.2	0.00268762	0.376398
ENSG00000075790	BCAP29	0.00267918	0.376398
ENSG00000130751	NPAS1	0.00266868	0.376398
ENSG00000196498	NCOR2	0.00271604	0.377023
ENSG00000143727	ACP1	0.00277528	0.382148
ENSG00000147854	UHRF2	0.0027737	0.382148
ENSG00000159256	MORC3	0.00276188	0.382148
ENSG00000173065	FAM222B	0.00278871	0.38297
ENSG00000070814	TCOF1	0.00279869	0.383316
ENSG00000125656	CLPP	0.00285245	0.388607
ENSG00000101849	TBL1X	0.00285001	0.388607
ENSG00000101470	TNNC2	0.00286191	0.388864
ENSG00000146054	TRIM7	0.00289352	0.392122
ENSG00000203791	EEF1AKMT2	0.00290542	0.392698
ENSG00000006007	GDE1	0.00292617	0.394465
ENSG00000130340	SNX9	0.00293666	0.394842
ENSG00000135414	GDF11	0.00295442	0.395161
ENSG00000169155	ZBTB43	0.0029513	0.395161
ENSG00000141867	BRD4	0.0029829	0.397934
ENSG00000134247	PTGFRN	0.00300431	0.399753
ENSG00000070501	POLB	0.0030704	0.40749
ENSG00000144645	OSBPL10	0.00310895	0.411544
ENSG00000074706	IPCEF1	0.00315023	0.415936
ENSG00000133706	LARS	0.00316791	0.417198
ENSG00000286070	N/A	0.00317752	0.417393
ENSG00000286640	N/A	0.00320504	0.418865
ENSG00000233184	AC093157.1	0.003205	0.418865
ENSG00000280071	FP565260.6	0.00323241	0.42137
ENSG00000058272	PPP1R12A	0.00326284	0.42426
ENSG00000133247	KMT5C	0.00328834	0.424352
ENSG00000181826	RELL1	0.00328023	0.424352
ENSG00000110172	CHORDC1	0.00327533	0.424352
ENSG00000069248	NUP133	0.00333224	0.42894
ENSG00000120725	SIL1	0.00334339	0.429299
ENSG00000162755	KLHDC9	0.00337078	0.430663
ENSG00000106013	ANKRD7	0.0033685	0.430663
ENSG00000077097	TOP2B	0.00342674	0.4335
ENSG00000070961	ATP2B1	0.00342476	0.4335
ENSG00000132329	RAMP1	0.0034123	0.4335
ENSG00000132153	DHX30	0.00341015	0.4335
ENSG00000196295	AC005154.1	0.00347353	0.438339
ENSG00000114166	KAT2B	0.00348408	0.438592
ENSG00000174442	ZWILCH	0.00353313	0.441521
ENSG00000090487	SPG21	0.00352912	0.441521
ENSG00000121964	GTDC1	0.00351987	0.441521
ENSG00000166224	SGPL1	0.00355068	0.441565
ENSG00000032444	PNPLA6	0.00354707	0.441565
ENSG00000155545	MIER3	0.00359076	0.443329
ENSG00000136448	NMT1	0.00358594	0.443329
ENSG00000237840	FAM21FP	0.00357799	0.443329
ENSG00000071626	DAZAP1	0.00359942	0.443332
ENSG00000113712	CSNK1A1	0.0036142	0.444089
ENSG00000170248	PDCD6IP	0.00366155	0.447764
ENSG00000257522	AL133166.1	0.00365686	0.447764
ENSG00000257267	ZNF271P	0.00376878	0.450159
ENSG00000072682	P4HA2	0.00376783	0.450159
ENSG00000005436	GCFC2	0.00376419	0.450159
ENSG00000079950	STX7	0.00376046	0.450159
ENSG00000223956	LINC01767	0.00375883	0.450159
ENSG00000186501	TMEM222	0.00374568	0.450159
ENSG00000235501	AC105942.1	0.00374182	0.450159
ENSG00000086205	FOLH1	0.0037209	0.450159
ENSG00000197548	ATG7	0.00370373	0.450159
ENSG00000198286	CARD11	0.00369294	0.450159
ENSG00000169035	KLK7	0.00378343	0.45086
ENSG00000123728	RAP2C	0.00387332	0.460504
ENSG00000080345	RIF1	0.00389901	0.462488
ENSG00000117707	PROX1	0.00394452	0.463603
ENSG00000075856	SART3	0.00393868	0.463603
ENSG00000006210	CX3CL1	0.00393257	0.463603
ENSG00000107362	ABHD17B	0.00391762	0.463603
ENSG00000107819	SFXN3	0.00399063	0.465824
ENSG00000230918	AC008063.1	0.00399045	0.465824
ENSG00000105219	CNTD2	0.00397678	0.465824
ENSG00000135472	FAIM2	0.00402327	0.46857
ENSG00000079134	THOC1	0.00403823	0.469247
ENSG00000125740	FOSB	0.00407914	0.470806
ENSG00000228315	GUSBP11	0.00407445	0.470806
ENSG00000167862	MRPL58	0.00407209	0.470806
ENSG00000101198	NKAIN4	0.00409422	0.471487
ENSG00000104064	GABPB1	0.0041178	0.472086
ENSG00000262481	TMEM256-PLSCR3	0.00411589	0.472086
ENSG00000153094	BCL2L11	0.00415242	0.473938
ENSG00000163945	UVSSA	0.00414991	0.473938
ENSG00000174238	PITPNA	0.0041671	0.47456
ENSG00000154127	UBASH3B	0.00422032	0.477445
ENSG00000020577	SAMD4A	0.00421509	0.477445
ENSG00000151092	NGLY1	0.00420584	0.477445
ENSG00000105364	MRPL4	0.00426509	0.481449
ENSG00000168036	CTNNB1	0.00428647	0.481745
ENSG00000189091	SF3B3	0.00428532	0.481745
ENSG00000180801	ARSJ	0.00432645	0.48202
ENSG00000064703	DDX20	0.00432601	0.48202
ENSG00000171772	SYCE1	0.00432495	0.48202
ENSG00000249931	GOLGA8K	0.0043044	0.48202
ENSG00000240225	ZNF542P	0.00436589	0.48536
ENSG00000138496	PARP9	0.00443425	0.487682
ENSG00000115339	GALNT3	0.00442621	0.487682
ENSG00000243620	AC092957.1	0.00442165	0.487682
ENSG00000165046	LETM2	0.00441862	0.487682
ENSG00000085998	POMGNT1	0.00440328	0.487682
ENSG00000053254	FOXN3	0.00444756	0.488101
ENSG00000186017	ZNF566	0.00451542	0.494492
ENSG00000116288	PARK7	0.00455095	0.495215
ENSG00000235823	OLMALINC	0.00454666	0.495215
ENSG00000175203	DCTN2	0.00454251	0.495215
ENSG00000131097	HIGD1B	0.00456408	0.495593
ENSG00000169764	UGP2	0.00461209	0.498699
ENSG00000125611	CHCHD5	0.00460545	0.498699
ENSG00000254349	MIR2052HG	0.00462768	0.499332
ENSG00000169180	XPO6	0.00467748	0.503647
ENSG00000205323	SARNP	0.00476273	0.511754
ENSG00000106266	SNX8	0.00477693	0.512208
ENSG00000215374	FAM66B	0.00481647	0.514301
ENSG00000268362	AC092279.1	0.00481214	0.514301
ENSG00000164733	CTSB	0.00488444	0.520477
ENSG00000139618	BRCA2	0.00490202	0.521269
ENSG00000156170	NDUFAF6	0.00492652	0.521713
ENSG00000164338	UTP15	0.00491752	0.521713
ENSG00000135315	CEP162	0.00500399	0.52451
ENSG00000069956	MAPK6	0.00499845	0.52451
ENSG00000154727	GABPA	0.00498384	0.52451
ENSG00000138002	IFT172	0.0049745	0.52451
ENSG00000141750	STAC2	0.00496496	0.52451
ENSG00000134077	THUMPD3	0.00501782	0.524889
ENSG00000124508	BTN2A2	0.00505942	0.526026
ENSG00000118680	MYL12B	0.00505411	0.526026
ENSG00000163703	CRELD1	0.00504625	0.526026
ENSG00000268849	SIGLEC22P	0.00509662	0.528823
ENSG00000108559	NUP88	0.00512497	0.530693
ENSG00000099910	KLHL22	0.00516322	0.533577
ENSG00000119812	FAM98A	0.00520858	0.536108
ENSG00000132932	ATP8A2	0.0052067	0.536108
ENSG00000163513	TGFBR2	0.0052397	0.537158
ENSG00000279668	AC024610.2	0.00523582	0.537158
ENSG00000172575	RASGRP1	0.00535169	0.537903
ENSG00000169246	NPIPB3	0.0053509	0.537903
ENSG00000206053	JPT2	0.00534953	0.537903
ENSG00000213614	HEXA	0.00534835	0.537903
ENSG00000160714	UBE2Q1	0.00534613	0.537903
ENSG00000134970	TMED7	0.00533682	0.537903
ENSG00000223834	AL161935.1	0.0053229	0.537903
ENSG00000166508	MCM7	0.00532253	0.537903
ENSG00000159625	DRC7	0.00529236	0.537903
ENSG00000142396	ERVK3-1	0.00528964	0.537903
ENSG00000231889	TRAF3IP2-AS1	0.00538976	0.540671
ENSG00000114978	MOB1A	0.00548871	0.549524
ENSG00000149269	PAK1	0.00551211	0.550793
ENSG00000073111	MCM2	0.00554754	0.553256
ENSG00000103599	IQCH	0.00556945	0.553293
ENSG00000051108	HERPUD1	0.00556662	0.553293
ENSG00000285827	N/A	0.00566532	0.561731
ENSG00000260848	AC092114.1	0.00571526	0.565591
ENSG00000167508	MVD	0.00572674	0.565636
ENSG00000039650	PNKP	0.00573955	0.565814
ENSG00000097033	SH3GLB1	0.0057699	0.566631
ENSG00000038219	BOD1L1	0.00576717	0.566631
ENSG00000273749	CYFIP1	0.00584977	0.572286
ENSG00000142082	SIRT3	0.00583888	0.572286
ENSG00000224307	AL161785.1	0.00596812	0.582754
ENSG00000166272	WBP1L	0.00598078	0.582882
ENSG00000244306	AL589743.1	0.00602313	0.583687
ENSG00000181513	ACBD4	0.00601379	0.583687
ENSG00000120899	PTK2B	0.00600546	0.583687
ENSG00000150779	TIMM8B	0.00606223	0.584169
ENSG00000172673	THEMIS	0.00605532	0.584169
ENSG00000113194	FAF2	0.00604054	0.584169
ENSG00000089101	CFAP61	0.00616911	0.587851
ENSG00000185158	LRRC37B	0.00615964	0.587851
ENSG00000063854	HAGH	0.00615125	0.587851
ENSG00000101751	POLI	0.00614835	0.587851
ENSG00000197893	NRAP	0.00614638	0.587851
ENSG00000143549	TPM3	0.00612924	0.587851
ENSG00000126698	DNAJC8	0.00618129	0.587921
ENSG00000180879	SSR4	0.00624601	0.592978
ENSG00000257545	AC079385.1	0.00638405	0.603852
ENSG00000216937	CCDC7	0.00638312	0.603852
ENSG00000107863	ARHGAP21	0.00643197	0.603935
ENSG00000104957	CCDC130	0.00642127	0.603935
ENSG00000139998	RAB15	0.00642095	0.603935
ENSG00000163666	HESX1	0.0064203	0.603935
ENSG00000108064	TFAM	0.00651466	0.608363
ENSG00000165185	KIAA1958	0.00651082	0.608363
ENSG00000249237	AL359273.1	0.00650645	0.608363
ENSG00000143845	ETNK2	0.00663118	0.612562
ENSG00000276241	AC243829.2	0.00662583	0.612562
ENSG00000153802	TMPRSS11D	0.00661573	0.612562
ENSG00000130208	APOC1	0.00661346	0.612562
ENSG00000100526	CDKN3	0.0066093	0.612562
ENSG00000088808	PPP1R13B	0.00658738	0.612562
ENSG00000177706	FAM20C	0.00664749	0.612965
ENSG00000065029	ZNF76	0.00666837	0.613789
ENSG00000103876	FAH	0.00669244	0.614903
ENSG00000179476	C14orf28	0.00673093	0.616234
ENSG00000267014	LINC01532	0.00672658	0.616234
ENSG00000287514	N/A	0.0067447	0.616396
ENSG00000124507	PACSIN1	0.00676862	0.617484
ENSG00000254986	DPP3	0.00685978	0.622483
ENSG00000100592	DAAM1	0.00685025	0.622483
ENSG00000106348	IMPDH1	0.0068466	0.622483
ENSG00000124313	IQSEC2	0.00687685	0.622931
ENSG00000171885	AQP4	0.00691292	0.623998
ENSG00000111229	ARPC3	0.00691244	0.623998
ENSG00000232124	AP001057.1	0.00694387	0.625692
ENSG00000082996	RNF13	0.00697935	0.62669
ENSG00000064490	RFXANK	0.00696894	0.62669
ENSG00000166619	BLCAP	0.00703236	0.630347
ENSG00000168237	GLYCTK	0.00707813	0.633345
ENSG00000250377	AC008525.1	0.00713064	0.636934
ENSG00000167608	TMC4	0.00715449	0.637954
ENSG00000144034	TPRKB	0.00719574	0.640521
ENSG00000087266	SH3BP2	0.00726153	0.645259
ENSG00000266941	AC024592.1	0.00728089	0.645861
ENSG00000121879	PIK3CA	0.00735285	0.647769
ENSG00000127946	HIP1	0.00735257	0.647769
ENSG00000163882	POLR2H	0.00735156	0.647769
ENSG00000173681	BCLAF3	0.00732229	0.647769
ENSG00000105793	GTPBP10	0.00740487	0.651235
ENSG00000144668	ITGA9	0.00742307	0.65172
ENSG00000186417	GLDN	0.00752835	0.654253
ENSG00000213923	CSNK1E	0.00752566	0.654253
ENSG00000156958	GALK2	0.00751729	0.654253
ENSG00000229117	RPL41	0.00751583	0.654253
ENSG00000179912	R3HDM2	0.00749402	0.654253
ENSG00000267714	AC008738.4	0.00748982	0.654253
ENSG00000226803	AL136311.1	0.00758311	0.657899
ENSG00000078596	ITM2A	0.00762207	0.660164
ENSG00000233008	LINC01725	0.00771236	0.66686
ENSG00000174953	DHX36	0.00773852	0.666876
ENSG00000163312	HELQ	0.00772748	0.666876
ENSG00000179454	KLHL28	0.0078552	0.670184
ENSG00000103160	HSDL1	0.00784507	0.670184
ENSG00000176155	CCDC57	0.00784088	0.670184
ENSG00000173726	TOMM20	0.00782871	0.670184
ENSG00000175455	CCDC14	0.00781461	0.670184
ENSG00000180113	TDRD6	0.00779674	0.670184
ENSG00000266469	AC005288.1	0.00788038	0.671218
ENSG00000111817	DSE	0.00790789	0.671334
ENSG00000007341	ST7L	0.0079015	0.671334
ENSG00000122642	FKBP9	0.00792615	0.671774
ENSG00000253978	AC008637.1	0.00795243	0.672891
ENSG00000140945	CDH13	0.00799433	0.675324
ENSG00000103274	NUBP1	0.00801809	0.676218
ENSG00000177409	SAMD9L	0.00812873	0.678861
ENSG00000120837	NFYB	0.00812817	0.678861
ENSG00000105258	POLR2I	0.00812139	0.678861
ENSG00000129595	EPB41L4A	0.00811811	0.678861
ENSG00000247774	PCED1B-AS1	0.00809918	0.678861
ENSG00000145191	EIF2B5	0.00806997	0.678861
ENSG00000115947	ORC4	0.00817817	0.681882
ENSG00000239704	CDRT4	0.00820834	0.683287
ENSG00000052723	SIKE1	0.00828536	0.687471
ENSG00000123609	NMI	0.00827548	0.687471
ENSG00000114013	CD86	0.00830319	0.687839
ENSG00000186166	CCDC84	0.00835485	0.688786
ENSG00000132676	DAP3	0.00834936	0.688786
ENSG00000197734	C14orf178	0.00832869	0.688786
ENSG00000154518	ATP5MC3	0.00843148	0.693989
ENSG00000077616	NAALAD2	0.00847083	0.696113
ENSG00000198546	ZNF511	0.00851976	0.6979
ENSG00000064995	TAF11	0.00850618	0.6979
ENSG00000254858	MPV17L2	0.00854762	0.699068
ENSG00000129465	RIPK3	0.00859377	0.700611
ENSG00000076351	SLC46A1	0.00858265	0.700611
ENSG00000164542	KIAA0895	0.00862667	0.702178
ENSG00000224287	MSL3P1	0.00864981	0.702948
ENSG00000092295	TGM1	0.00868623	0.704792
ENSG00000198917	SPOUT1	0.00871178	0.70575
ENSG00000078579	FGF20	0.0088445	0.708678
ENSG00000231691	AL592114.3	0.00883853	0.708678
ENSG00000260723	AC007598.1	0.00882733	0.708678
ENSG00000157214	STEAP2	0.00882249	0.708678
ENSG00000151422	FER	0.00879943	0.708678
ENSG00000129993	CBFA2T3	0.00879312	0.708678
ENSG00000179455	MKRN3	0.0087674	0.708678
ENSG00000148688	RPP30	0.00887567	0.710067
ENSG00000010165	METTL13	0.00891917	0.710229
ENSG00000127526	SLC35E1	0.00891726	0.710229
ENSG00000174514	MFSD4A	0.00891536	0.710229
ENSG00000058091	CDK14	0.00894525	0.711203
ENSG00000109685	NSD2	0.00897697	0.711522
ENSG00000231920	NEBL-AS1	0.0089639	0.711522
ENSG00000188811	NHLRC3	0.00914792	0.711888
ENSG00000144290	SLC4A10	0.00914426	0.711888
ENSG00000231770	TMEM44-AS1	0.00913685	0.711888
ENSG00000231105	AL031728.1	0.00911441	0.711888
ENSG00000265091	AP001496.2	0.00910707	0.711888
ENSG00000077514	POLD3	0.00908897	0.711888
ENSG00000100897	DCAF11	0.00908089	0.711888
ENSG00000253591	AC027312.1	0.00906846	0.711888
ENSG00000150540	HNMT	0.00906558	0.711888
ENSG00000232504	ST3GAL5-AS1	0.00906232	0.711888
ENSG00000025039	RRAGD	0.0090273	0.711888
ENSG00000107798	LIPA	0.00899781	0.711888
ENSG00000168026	TTC21A	0.00919855	0.713666
ENSG00000170381	SEMA3E	0.00919767	0.713666
ENSG00000149091	DGKZ	0.00921675	0.713999
ENSG00000151576	QTRT2	0.00926192	0.714267
ENSG00000145014	TMEM44	0.00925926	0.714267
ENSG00000250056	LINC01018	0.00924884	0.714267
ENSG00000243083	LINC00870	0.00930301	0.71636
ENSG00000159592	GPBP1L1	0.00934135	0.717162
ENSG00000258573	AL163195.2	0.00933498	0.717162
ENSG00000109920	FNBP4	0.0095177	0.717825
ENSG00000145365	TIFA	0.00951238	0.717825
ENSG00000166128	RAB8B	0.00951007	0.717825
ENSG00000140015	KCNH5	0.00948325	0.717825
ENSG00000166405	RIC3	0.00947829	0.717825
ENSG00000273173	SNURF	0.00945756	0.717825
ENSG00000120341	SEC16B	0.00945481	0.717825
ENSG00000066056	TIE1	0.00945425	0.717825
ENSG00000136518	ACTL6A	0.00944379	0.717825
ENSG00000148660	CAMK2G	0.00940883	0.717825
ENSG00000170035	UBE2E3	0.00940191	0.717825
ENSG00000010818	HIVEP2	0.0093923	0.717825
ENSG00000180178	FAR2P1	0.0095319	0.717841
ENSG00000243896	OR2A7	0.00962122	0.721395
ENSG00000111875	ASF1A	0.00961379	0.721395
ENSG00000168255	POLR2J3	0.00960366	0.721395
ENSG00000256982	AC135782.1	0.0096538	0.722783
ENSG00000113273	ARSB	0.00985378	0.728202
ENSG00000143870	PDIA6	0.00984182	0.728202
ENSG00000196660	SLC30A10	0.00982744	0.728202
ENSG00000172428	COPS9	0.00981294	0.728202
ENSG00000205882	DEFB134	0.00981159	0.728202
ENSG00000140374	ETFA	0.00980646	0.728202
ENSG00000156273	BACH1	0.00977164	0.728202
ENSG00000251381	LINC00958	0.00976729	0.728202
ENSG00000174744	BRMS1	0.00974842	0.728202
ENSG00000225216	AC007362.1	0.00989875	0.730474
ENSG00000101972	STAG2	0.00995541	0.73255
ENSG00000153233	PTPRR	0.00994422	0.73255
ENSG00000112983	BRD8	0.010007	0.734241
ENSG00000118495	PLAGL1	0.0100059	0.734241
ENSG00000110367	DDX6	0.0101006	0.740055
ENSG00000121486	TRMT1L	0.0101562	0.743067
ENSG00000148300	REXO4	0.010187	0.7432
ENSG00000131016	AKAP12	0.0101756	0.7432
ENSG00000110031	LPXN	0.0102107	0.743875
ENSG00000116191	RALGPS2	0.0102969	0.749094
ENSG00000141837	CACNA1A	0.0103467	0.750586
ENSG00000226853	AC010894.2	0.010337	0.750586
ENSG00000071794	HLTF	0.0104213	0.752814
ENSG00000156467	UQCRB	0.0104185	0.752814
ENSG00000196504	PRPF40A	0.0104165	0.752814
ENSG00000161040	FBXL13	0.010453	0.75404
ENSG00000103932	RPAP1	0.010484	0.755217
ENSG00000173262	SLC2A14	0.0108555	0.757542
ENSG00000104660	LEPROTL1	0.0108474	0.757542
ENSG00000123213	NLN	0.0108415	0.757542
ENSG00000146731	CCT6A	0.0108323	0.757542
ENSG00000144283	PKP4	0.0108202	0.757542
ENSG00000055483	USP36	0.0108028	0.757542
ENSG00000155974	GRIP1	0.0107914	0.757542
ENSG00000138593	SECISBP2L	0.0107634	0.757542
ENSG00000187699	C2orf88	0.0107476	0.757542
ENSG00000173805	HAP1	0.0107458	0.757542
ENSG00000153561	RMND5A	0.0107382	0.757542
ENSG00000228791	THRB-AS1	0.0107304	0.757542
ENSG00000225087	AL583808.1	0.0107276	0.757542
ENSG00000115275	MOGS	0.0107055	0.757542
ENSG00000205356	TECPR1	0.0106749	0.757542
ENSG00000078403	MLLT10	0.0106629	0.757542
ENSG00000226259	GTF2H2B	0.0106405	0.757542
ENSG00000197122	SRC	0.0106364	0.757542
ENSG00000225614	ZNF469	0.0106302	0.757542
ENSG00000084628	NKAIN1	0.0106288	0.757542
ENSG00000135517	MIP	0.0106239	0.757542
ENSG00000198576	ARC	0.0106006	0.757542
ENSG00000073584	SMARCE1	0.0105519	0.757542
ENSG00000137100	DCTN3	0.0109099	0.759271
ENSG00000226508	LINC01918	0.0109011	0.759271
ENSG00000123908	AGO2	0.0109656	0.762117
ENSG00000250222	AC008443.5	0.0109985	0.763369
ENSG00000112893	MAN2A1	0.0111066	0.765701
ENSG00000100034	PPM1F	0.0110936	0.765701
ENSG00000117519	CNN3	0.0110914	0.765701
ENSG00000145491	ROPN1L	0.0110855	0.765701
ENSG00000185163	DDX51	0.0110773	0.765701
ENSG00000138685	FGF2	0.0111865	0.769144
ENSG00000169018	FEM1B	0.0111786	0.769144
ENSG00000157601	MX1	0.0112703	0.773871
ENSG00000137831	UACA	0.0113055	0.774213
ENSG00000144395	CCDC150	0.0112986	0.774213
ENSG00000251474	RPL32P3	0.0113524	0.776392
ENSG00000213658	LAT	0.011435	0.781004
ENSG00000108510	MED13	0.0114815	0.78106
ENSG00000061936	SFSWAP	0.0114799	0.78106
ENSG00000259521	INO80-AS1	0.0114694	0.78106
ENSG00000013374	NUB1	0.0115186	0.782552
ENSG00000175287	PHYHD1	0.0115648	0.784653
ENSG00000248109	MARCOL	0.0116285	0.787933
ENSG00000132002	DNAJB1	0.0116681	0.789573
ENSG00000149187	CELF1	0.0116983	0.790572
ENSG00000197798	FAM118B	0.0117638	0.792914
ENSG00000111596	CNOT2	0.0117516	0.792914
ENSG00000176732	PFN4	0.0119394	0.793295
ENSG00000196652	ZKSCAN5	0.0119363	0.793295
ENSG00000134532	SOX5	0.011925	0.793295
ENSG00000235194	PPP1R3E	0.0119195	0.793295
ENSG00000160352	ZNF714	0.0119009	0.793295
ENSG00000287527	N/A	0.011886	0.793295
ENSG00000197249	SERPINA1	0.0118503	0.793295
ENSG00000087076	HSD17B14	0.0118378	0.793295
ENSG00000125245	GPR18	0.0118293	0.793295
ENSG00000226314	ZNF192P1	0.0118192	0.793295
ENSG00000058056	USP13	0.0117923	0.793295
ENSG00000115685	PPP1R7	0.0119616	0.79375
ENSG00000204262	COL5A2	0.0120445	0.796165
ENSG00000171566	PLRG1	0.0120434	0.796165
ENSG00000156206	CFAP161	0.0120367	0.796165
ENSG00000100393	EP300	0.012087	0.796917
ENSG00000157445	CACNA2D3	0.0120828	0.796917
ENSG00000144895	EIF2A	0.0121408	0.798416
ENSG00000174917	C19orf70	0.0121367	0.798416
ENSG00000197858	GPAA1	0.0121905	0.798617
ENSG00000100478	AP4S1	0.0121821	0.798617
ENSG00000214043	LINC02347	0.0121794	0.798617
ENSG00000068903	SIRT2	0.0122379	0.800705
ENSG00000183054	RGPD6	0.0123087	0.80227
ENSG00000004897	CDC27	0.0122982	0.80227
ENSG00000126777	KTN1	0.0122909	0.80227
ENSG00000107147	KCNT1	0.0123534	0.803141
ENSG00000164620	RELL2	0.0123523	0.803141
ENSG00000139263	LRIG3	0.0123768	0.803646
ENSG00000151689	INPP1	0.0123939	0.80374
ENSG00000128564	VGF	0.0124613	0.805064
ENSG00000275074	NUDT18	0.0124599	0.805064
ENSG00000256226	AC092747.1	0.0124461	0.805064
ENSG00000172465	TCEAL1	0.0125083	0.807086
ENSG00000128989	ARPP19	0.0126004	0.809973
ENSG00000238083	LRRC37A2	0.012599	0.809973
ENSG00000139174	PRICKLE1	0.0125924	0.809973
ENSG00000239445	ST3GAL6-AS1	0.0126709	0.812472
ENSG00000115419	GLS	0.0126555	0.812472
ENSG00000183569	SERHL2	0.0126973	0.813147
ENSG00000171169	NAIF1	0.0127178	0.813451
ENSG00000129472	RAB2B	0.0127732	0.815975
ENSG00000112081	SRSF3	0.0127968	0.816466
ENSG00000172817	CYP7B1	0.0128882	0.820262
ENSG00000186716	BCR	0.0128816	0.820262
ENSG00000204536	CCHCR1	0.0129656	0.824165
ENSG00000183760	ACP7	0.0129901	0.8247
ENSG00000118292	C1orf54	0.0130246	0.824856
ENSG00000279243	AP000769.3	0.0130189	0.824856
ENSG00000109906	ZBTB16	0.0130627	0.826246
ENSG00000140463	BBS4	0.0130812	0.826402
ENSG00000236581	STARD13-AS	0.0131289	0.828393
ENSG00000268686	AC010643.1	0.013163	0.829527
ENSG00000232354	VIPR1-AS1	0.013184	0.82983
ENSG00000100603	SNW1	0.0132196	0.830039
ENSG00000002919	SNX11	0.0132043	0.830039
ENSG00000183735	TBK1	0.0133811	0.839151
ENSG00000165548	TMEM63C	0.0134526	0.841583
ENSG00000225783	MIAT	0.0134401	0.841583
ENSG00000205629	LCMT1	0.0135103	0.842116
ENSG00000138623	SEMA7A	0.0135072	0.842116
ENSG00000261738	MIR3976HG	0.013493	0.842116
ENSG00000004777	ARHGAP33	0.0135722	0.84495
ENSG00000214655	ZSWIM8	0.0136214	0.846982
ENSG00000074181	NOTCH3	0.0137217	0.852188
ENSG00000234906	APOC2	0.0139256	0.863809
ENSG00000185716	MOSMO	0.0139636	0.865121
ENSG00000170390	DCLK2	0.0140978	0.870285
ENSG00000164011	ZNF691	0.0140941	0.870285
ENSG00000254087	LYN	0.0140918	0.870285
ENSG00000263006	ROCK1P1	0.0141456	0.872187
ENSG00000139323	POC1B	0.0142134	0.87427
ENSG00000172869	DMXL1	0.0142016	0.87427
ENSG00000108179	PPIF	0.0142896	0.877907
ENSG00000166578	IQCD	0.0143179	0.878593
ENSG00000102974	CTCF	0.0144414	0.885112
ENSG00000183401	CCDC159	0.0146567	0.889812
ENSG00000146540	C7orf50	0.0146475	0.889812
ENSG00000229848	AC139149.1	0.0146352	0.889812
ENSG00000205339	IPO7	0.0146301	0.889812
ENSG00000160326	SLC2A6	0.0146266	0.889812
ENSG00000176095	IP6K1	0.0146194	0.889812
ENSG00000225830	ERCC6	0.0146108	0.889812
ENSG00000181450	ZNF678	0.0145545	0.889812
ENSG00000168887	C2orf68	0.0146907	0.890823
ENSG00000125319	C17orf53	0.014766	0.894336
ENSG00000196091	MYBPC1	0.0148089	0.895875
ENSG00000101542	CDH20	0.0150049	0.902418
ENSG00000155957	TMBIM4	0.0149978	0.902418
ENSG00000121542	SEC22A	0.0149806	0.902418
ENSG00000157045	NTAN1	0.0149623	0.902418
ENSG00000152595	MEPE	0.0149399	0.902418
ENSG00000205918	PDPK2P	0.01505	0.904071
ENSG00000145781	COMMD10	0.0151059	0.906371
ENSG00000174226	SNX31	0.0151386	0.907273
ENSG00000112293	GPLD1	0.0151617	0.907597
ENSG00000007402	CACNA2D2	0.0152111	0.909497
ENSG00000168994	PXDC1	0.0152998	0.909503
ENSG00000143947	RPS27A	0.0152913	0.909503
ENSG00000163359	COL6A3	0.0152908	0.909503
ENSG00000196408	NOXO1	0.0152568	0.909503
ENSG00000158552	ZFAND2B	0.0152565	0.909503
ENSG00000181666	HKR1	0.0153183	0.909555
ENSG00000171316	CHD7	0.0153398	0.909777
ENSG00000164707	SLC13A4	0.0153779	0.910985
ENSG00000137101	CD72	0.015407	0.91166
ENSG00000140612	SEC11A	0.0154268	0.911777
ENSG00000138767	CNOT6L	0.0154791	0.912767
ENSG00000162804	SNED1	0.0154738	0.912767
ENSG00000139350	NEDD1	0.0155037	0.913173
ENSG00000281649	EBLN3P	0.0155263	0.913456
ENSG00000138152	BTBD16	0.0155822	0.914651
ENSG00000135596	MICAL1	0.0155785	0.914651
ENSG00000188820	CALHM6	0.0156565	0.915869
ENSG00000256101	AC092745.1	0.015651	0.915869
ENSG00000078295	ADCY2	0.0156464	0.915869
ENSG00000285976	N/A	0.0157749	0.916535
ENSG00000174740	PABPC5	0.0157727	0.916535
ENSG00000157107	FCHO2	0.0157608	0.916535
ENSG00000144596	GRIP2	0.0157276	0.916535
ENSG00000184384	MAML2	0.0157192	0.916535
ENSG00000223485	LINC01615	0.0157058	0.916535
ENSG00000283580	AC098484.3	0.015803	0.917125
ENSG00000230453	ANKRD18B	0.0158878	0.921011
ENSG00000081307	UBA5	0.0159999	0.926462
ENSG00000069667	RORA	0.0160745	0.929734
ENSG00000106609	TMEM248	0.0161366	0.932272
ENSG00000078070	MCCC1	0.0162258	0.934278
ENSG00000005448	WDR54	0.0162108	0.934278
ENSG00000112078	KCTD20	0.0161943	0.934278
ENSG00000116786	PLEKHM2	0.0163116	0.938163
ENSG00000267751	AC009005.1	0.0163514	0.939399
ENSG00000157017	GHRL	0.0164022	0.941264
ENSG00000103245	NARFL	0.016522	0.946025
ENSG00000112531	QKI	0.0165166	0.946025
ENSG00000132680	KHDC4	0.0166021	0.946392
ENSG00000116285	ERRFI1	0.0165969	0.946392
ENSG00000141425	RPRD1A	0.0165951	0.946392
ENSG00000166340	TPP1	0.0165718	0.946392
ENSG00000130377	ACSBG2	0.0166407	0.947542
ENSG00000156232	WHAMM	0.0166934	0.949492
ENSG00000227811	FAM212B-AS1	0.016763	0.95134
ENSG00000089248	ERP29	0.0167457	0.95134
ENSG00000142655	PEX14	0.0169448	0.952188
ENSG00000169627	BOLA2B	0.016942	0.952188
ENSG00000150782	IL18	0.0169193	0.952188
ENSG00000184588	PDE4B	0.016899	0.952188
ENSG00000127054	INTS11	0.0168837	0.952188
ENSG00000279068	AC244517.6	0.0168791	0.952188
ENSG00000065413	ANKRD44	0.0168532	0.952188
ENSG00000078487	ZCWPW1	0.0168342	0.952188
ENSG00000105647	PIK3R2	0.0168097	0.952188
ENSG00000111684	LPCAT3	0.0170355	0.954158
ENSG00000266916	ZNF793-AS1	0.0170301	0.954158
ENSG00000167112	TRUB2	0.0170104	0.954158
ENSG00000171681	ATF7IP	0.017069	0.95499
ENSG00000231437	LINC01750	0.0172923	0.956028
ENSG00000129116	PALLD	0.0172829	0.956028
ENSG00000118557	PMFBP1	0.0172739	0.956028
ENSG00000143198	MGST3	0.0172687	0.956028
ENSG00000164037	SLC9B1	0.0172566	0.956028
ENSG00000255031	AP002807.1	0.0172497	0.956028
ENSG00000171204	TMEM126B	0.0172272	0.956028
ENSG00000116580	GON4L	0.0172129	0.956028
ENSG00000182827	ACBD3	0.0171656	0.956028
ENSG00000287613	N/A	0.0171491	0.956028
ENSG00000092445	TYRO3	0.0171318	0.956028
ENSG00000272070	AC005618.1	0.0174484	0.962584
ENSG00000116991	SIPA1L2	0.0174336	0.962584
ENSG00000067113	PLPP1	0.0174895	0.962784
ENSG00000236333	TRHDE-AS1	0.0174868	0.962784
ENSG00000136938	ANP32B	0.0175273	0.962804
ENSG00000158864	NDUFS2	0.0175223	0.962804
ENSG00000055950	MRPL43	0.0175478	0.962897
ENSG00000101266	CSNK2A1	0.0176438	0.966101
ENSG00000181220	ZNF746	0.0176256	0.966101
ENSG00000163374	YY1AP1	0.017731	0.969841
ENSG00000178764	ZHX2	0.0178262	0.970914
ENSG00000146576	C7orf26	0.0178111	0.970914
ENSG00000160685	ZBTB7B	0.0177925	0.970914
ENSG00000226620	LINC00343	0.0177791	0.970914
ENSG00000114395	CYB561D2	0.0178691	0.971191
ENSG00000184983	NDUFA6	0.0178615	0.971191
ENSG00000284969	AL049629.2	0.0179656	0.973345
ENSG00000237984	PTENP1	0.0179623	0.973345
ENSG00000221829	FANCG	0.0179452	0.973345
ENSG00000204681	GABBR1	0.0180152	0.975005
ENSG00000115282	TTC31	0.0181053	0.975767
ENSG00000166819	PLIN1	0.0180874	0.975767
ENSG00000151892	GFRA1	0.0180803	0.975767
ENSG00000179133	C10orf67	0.0180773	0.975767
ENSG00000118960	HS1BP3	0.0181734	0.978412
ENSG00000204427	ABHD16A	0.0182106	0.979387
ENSG00000143226	FCGR2A	0.0182898	0.982615
ENSG00000085117	CD82	0.0183375	0.98415
ENSG00000123104	ITPR2	0.018359	0.984274
ENSG00000211451	GNRHR2	0.0184024	0.985573
ENSG00000251429	AC098679.2	0.0184588	0.986539
ENSG00000187243	MAGED4B	0.0184566	0.986539
ENSG00000205517	RGL3	0.018528	0.989207
ENSG00000205302	SNX2	0.0186448	0.994406
ENSG00000164197	RNF180	0.0186727	0.994862
ENSG00000167491	GATAD2A	0.0187417	0.997505
ENSG00000232656	IDI2-AS1	0.0187829	0.99763
ENSG00000157219	HTR5A	0.0187765	0.99763
ENSG00000068654	POLR1A	0.0499504	1
ENSG00000111445	RFC5	0.0499371	1
ENSG00000162819	BROX	0.0499347	1
ENSG00000081189	MEF2C	0.0498801	1
ENSG00000049323	LTBP1	0.0497923	1
ENSG00000081985	IL12RB2	0.0497912	1
ENSG00000237513	AC007384.1	0.0497411	1
ENSG00000042429	MED17	0.0496985	1
ENSG00000122547	EEPD1	0.0496908	1
ENSG00000177511	ST8SIA3	0.0496802	1
ENSG00000138039	LHCGR	0.0496738	1
ENSG00000030110	BAK1	0.0496447	1
ENSG00000108506	INTS2	0.049631	1
ENSG00000169696	ASPSCR1	0.04963	1
ENSG00000196233	LCOR	0.0496198	1
ENSG00000095752	IL11	0.0496026	1
ENSG00000232913	PLCE1-AS2	0.049454	1
ENSG00000204472	AIF1	0.0494103	1
ENSG00000186265	BTLA	0.0493535	1
ENSG00000161544	CYGB	0.0493369	1
ENSG00000230140	AC016738.2	0.049268	1
ENSG00000177666	PNPLA2	0.0492519	1
ENSG00000125952	MAX	0.0492071	1
ENSG00000122035	RASL11A	0.049146	1
ENSG00000148832	PAOX	0.049138	1
ENSG00000135249	RINT1	0.049133	1
ENSG00000143612	C1orf43	0.0490828	1
ENSG00000285791	N/A	0.0490763	1
ENSG00000085741	WNT11	0.049036	1
ENSG00000097046	CDC7	0.0490119	1
ENSG00000147059	SPIN2A	0.0490002	1
ENSG00000094914	AAAS	0.0488508	1
ENSG00000229236	TTTY10	0.0487931	1
ENSG00000144597	EAF1	0.0486978	1
ENSG00000169217	CD2BP2	0.0486031	1
ENSG00000198918	RPL39	0.0485856	1
ENSG00000104490	NCALD	0.0485852	1
ENSG00000103021	CCDC113	0.0485633	1
ENSG00000042493	CAPG	0.0484695	1
ENSG00000080824	HSP90AA1	0.0483974	1
ENSG00000082684	SEMA5B	0.0483322	1
ENSG00000172936	MYD88	0.0483314	1
ENSG00000181191	PJA1	0.0483308	1
ENSG00000131732	ZCCHC9	0.0482672	1
ENSG00000140905	GCSH	0.0482432	1
ENSG00000183718	TRIM52	0.0481046	1
ENSG00000137871	ZNF280D	0.0480919	1
ENSG00000131653	TRAF7	0.0480356	1
ENSG00000091137	SLC26A4	0.0478904	1
ENSG00000196456	ZNF775	0.0478725	1
ENSG00000138835	RGS3	0.0477707	1
ENSG00000091490	SEL1L3	0.0476281	1
ENSG00000249343	LINC01333	0.0475574	1
ENSG00000120903	CHRNA2	0.04754	1
ENSG00000115652	UXS1	0.0475089	1
ENSG00000162913	OBSCN-AS1	0.0474845	1
ENSG00000111602	TIMELESS	0.0474387	1
ENSG00000168802	CHTF8	0.0473378	1
ENSG00000205078	SYCE1L	0.047258	1
ENSG00000105146	AURKC	0.0472528	1
ENSG00000115661	STK16	0.047208	1
ENSG00000072041	SLC6A15	0.0471667	1
ENSG00000269956	MKNK1-AS1	0.0470906	1
ENSG00000118137	APOA1	0.0470755	1
ENSG00000141380	SS18	0.0470752	1
ENSG00000130204	TOMM40	0.0470292	1
ENSG00000100739	BDKRB1	0.0469878	1
ENSG00000285230	RALY-AS1	0.0469836	1
ENSG00000116161	CACYBP	0.0469777	1
ENSG00000135469	COQ10A	0.0468253	1
ENSG00000103253	HAGHL	0.0468212	1
ENSG00000228204	AC004830.1	0.0467828	1
ENSG00000173418	NAA20	0.0467198	1
ENSG00000182957	SPATA13	0.0467132	1
ENSG00000160767	FAM189B	0.0466908	1
ENSG00000205464	ATP6AP1L	0.0466729	1
ENSG00000182378	PLCXD1	0.0466455	1
ENSG00000175606	TMEM70	0.046562	1
ENSG00000096060	FKBP5	0.0465473	1
ENSG00000164978	NUDT2	0.0463671	1
ENSG00000225663	MCRIP1	0.0463475	1
ENSG00000132938	MTUS2	0.0463135	1
ENSG00000215845	TSTD1	0.0463043	1
ENSG00000253210	AC040970.1	0.0462813	1
ENSG00000164627	KIF6	0.0462259	1
ENSG00000071553	ATP6AP1	0.0462147	1
ENSG00000171649	ZIK1	0.0462113	1
ENSG00000188674	C2orf80	0.0461842	1
ENSG00000108039	XPNPEP1	0.0461764	1
ENSG00000197408	CYP2B6	0.0461651	1
ENSG00000169900	PYDC1	0.0461453	1
ENSG00000233818	AP000695.2	0.0461323	1
ENSG00000258932	AL390334.1	0.0460814	1
ENSG00000051523	CYBA	0.0460507	1
ENSG00000174951	FUT1	0.0460223	1
ENSG00000105549	THEG	0.0458623	1
ENSG00000283486	FAM95C	0.0458113	1
ENSG00000260927	AC009107.2	0.045751	1
ENSG00000122378	FAM213A	0.0457398	1
ENSG00000196151	WDSUB1	0.0457141	1
ENSG00000140743	CDR2	0.0457004	1
ENSG00000111785	RIC8B	0.0456745	1
ENSG00000166292	TMEM100	0.045644	1
ENSG00000130479	MAP1S	0.045533	1
ENSG00000276293	PIP4K2B	0.0454287	1
ENSG00000181616	OR52H1	0.045396	1
ENSG00000214946	TBC1D26	0.0453364	1
ENSG00000257636	G2E3-AS1	0.0453261	1
ENSG00000198208	RPS6KL1	0.0452991	1
ENSG00000064692	SNCAIP	0.0452374	1
ENSG00000184381	PLA2G6	0.0452144	1
ENSG00000163071	SPATA18	0.0451236	1
ENSG00000133101	CCNA1	0.0450956	1
ENSG00000148841	ITPRIP	0.0450735	1
ENSG00000091409	ITGA6	0.045067	1
ENSG00000121067	SPOP	0.0450401	1
ENSG00000272758	AC083798.2	0.045021	1
ENSG00000204241	AP000911.1	0.0450157	1
ENSG00000204628	RACK1	0.0450122	1
ENSG00000138085	ATRAID	0.0449992	1
ENSG00000172113	NME6	0.0449461	1
ENSG00000154122	ANKH	0.0449271	1
ENSG00000083123	BCKDHB	0.0447032	1
ENSG00000203667	COX20	0.0446783	1
ENSG00000233735	AL359918.2	0.0445839	1
ENSG00000227210	AC079145.1	0.0444849	1
ENSG00000172992	DCAKD	0.0444841	1
ENSG00000116649	SRM	0.0444654	1
ENSG00000100023	PPIL2	0.0443755	1
ENSG00000241764	AC002467.1	0.0443662	1
ENSG00000183783	KCTD8	0.0443567	1
ENSG00000134551	PRH2	0.0443277	1
ENSG00000187193	MT1X	0.0442602	1
ENSG00000154040	CABYR	0.0442327	1
ENSG00000119522	DENND1A	0.0442278	1
ENSG00000198821	CD247	0.0441239	1
ENSG00000241769	LINC00893	0.0440856	1
ENSG00000166275	BORCS7	0.0440515	1
ENSG00000115353	TACR1	0.0440242	1
ENSG00000185684	EP400P1	0.0440217	1
ENSG00000119283	TRIM67	0.0440165	1
ENSG00000081087	OSTM1	0.0440036	1
ENSG00000139988	RDH12	0.0439992	1
ENSG00000118898	PPL	0.0439651	1
ENSG00000153363	LINC00467	0.0439284	1
ENSG00000184227	ACOT1	0.0439072	1
ENSG00000130699	TAF4	0.0438817	1
ENSG00000204120	GIGYF2	0.0438212	1
ENSG00000154144	TBRG1	0.0438162	1
ENSG00000236383	LINC00854	0.0437818	1
ENSG00000061656	SPAG4	0.0437307	1
ENSG00000141127	PRPSAP2	0.0437237	1
ENSG00000198046	ZNF667	0.0437224	1
ENSG00000163157	TMOD4	0.0436919	1
ENSG00000055118	KCNH2	0.0436737	1
ENSG00000050393	MCUR1	0.043624	1
ENSG00000124440	HIF3A	0.0435737	1
ENSG00000136261	BZW2	0.0435229	1
ENSG00000011566	MAP4K3	0.0434995	1
ENSG00000091947	TMEM101	0.043486	1
ENSG00000196704	AMZ2	0.0434091	1
ENSG00000165417	GTF2A1	0.0433903	1
ENSG00000173705	SUSD5	0.0433816	1
ENSG00000227392	HPN-AS1	0.0433794	1
ENSG00000185896	LAMP1	0.0433342	1
ENSG00000102738	MRPS31	0.0432995	1
ENSG00000158109	TPRG1L	0.0432578	1
ENSG00000105835	NAMPT	0.0432238	1
ENSG00000113448	PDE4D	0.0432023	1
ENSG00000251350	LINC02475	0.0431743	1
ENSG00000197085	NPSR1-AS1	0.0431508	1
ENSG00000287783	N/A	0.043111	1
ENSG00000268056	AC020913.1	0.0431102	1
ENSG00000145819	ARHGAP26	0.0430751	1
ENSG00000153786	ZDHHC7	0.0430243	1
ENSG00000144476	ACKR3	0.0429987	1
ENSG00000008128	CDK11A	0.0429765	1
ENSG00000130775	THEMIS2	0.0429673	1
ENSG00000263952	AP005120.1	0.0429422	1
ENSG00000101911	PRPS2	0.042846	1
ENSG00000161513	FDXR	0.0428393	1
ENSG00000168487	BMP1	0.0428142	1
ENSG00000154175	ABI3BP	0.0428136	1
ENSG00000166091	CMTM5	0.0427454	1
ENSG00000102572	STK24	0.042707	1
ENSG00000256925	ADGRA1-AS1	0.0427066	1
ENSG00000054967	RELT	0.0426961	1
ENSG00000105339	DENND3	0.0426955	1
ENSG00000175216	CKAP5	0.0425694	1
ENSG00000169629	RGPD8	0.0424394	1
ENSG00000077147	TM9SF3	0.042389	1
ENSG00000197879	MYO1C	0.0423633	1
ENSG00000265485	LINC01915	0.0422893	1
ENSG00000070731	ST6GALNAC2	0.0422732	1
ENSG00000133315	MACROD1	0.0420511	1
ENSG00000130826	DKC1	0.0420493	1
ENSG00000132837	DMGDH	0.042018	1
ENSG00000117543	DPH5	0.0419808	1
ENSG00000103326	CAPN15	0.0418074	1
ENSG00000245958	AC093752.1	0.0417562	1
ENSG00000134470	IL15RA	0.0417094	1
ENSG00000159128	IFNGR2	0.041629	1
ENSG00000240184	PCDHGC3	0.041539	1
ENSG00000148296	SURF6	0.0415203	1
ENSG00000100926	TM9SF1	0.0414476	1
ENSG00000251497	PITPNM2-AS1	0.0413444	1
ENSG00000064547	LPAR2	0.0412919	1
ENSG00000161249	DMKN	0.0412842	1
ENSG00000130540	SULT4A1	0.0412792	1
ENSG00000104859	CLASRP	0.0410012	1
ENSG00000135926	TMBIM1	0.0409768	1
ENSG00000227157	AC068535.1	0.0407891	1
ENSG00000237126	AC073254.1	0.0407072	1
ENSG00000087206	UIMC1	0.0406538	1
ENSG00000239300	AC080162.1	0.0406103	1
ENSG00000063176	SPHK2	0.0406063	1
ENSG00000197747	S100A10	0.0402737	1
ENSG00000227252	AC105760.2	0.0400416	1
ENSG00000160207	HSF2BP	0.0400079	1
ENSG00000114867	EIF4G1	0.0399149	1
ENSG00000205642	VCX3B	0.0398518	1
ENSG00000171606	ZNF274	0.0398333	1
ENSG00000157557	ETS2	0.0397522	1
ENSG00000145632	PLK2	0.0397519	1
ENSG00000259768	AC004943.2	0.0396828	1
ENSG00000020426	MNAT1	0.0396804	1
ENSG00000280780	JAKMIP2-AS1	0.0396597	1
ENSG00000248431	AC005150.1	0.0395234	1
ENSG00000084733	RAB10	0.0394967	1
ENSG00000150054	MPP7	0.0394609	1
ENSG00000108349	CASC3	0.0394566	1
ENSG00000205746	AC126755.1	0.0394377	1
ENSG00000132600	PRMT7	0.0394277	1
ENSG00000171811	CFAP46	0.0394232	1
ENSG00000143252	SDHC	0.0393157	1
ENSG00000203711	C6orf99	0.0392755	1
ENSG00000237720	AC011995.2	0.0392095	1
ENSG00000110888	CAPRIN2	0.0391807	1
ENSG00000055147	FAM114A2	0.0391447	1
ENSG00000288016	N/A	0.0391245	1
ENSG00000123136	DDX39A	0.0391033	1
ENSG00000112335	SNX3	0.0390873	1
ENSG00000116754	SRSF11	0.0389514	1
ENSG00000110811	P3H3	0.0388857	1
ENSG00000205060	SLC35B4	0.0388318	1
ENSG00000245479	LINC01585	0.0387665	1
ENSG00000179603	GRM8	0.0387521	1
ENSG00000161618	ALDH16A1	0.0386586	1
ENSG00000128872	TMOD2	0.0386188	1
ENSG00000285539	N/A	0.0386177	1
ENSG00000176531	PHLDB3	0.0385999	1
ENSG00000158863	FAM160B2	0.0384963	1
ENSG00000196407	THEM5	0.0384665	1
ENSG00000197114	ZGPAT	0.0384364	1
ENSG00000101452	DHX35	0.0383966	1
ENSG00000186810	CXCR3	0.0383932	1
ENSG00000261553	AL137782.1	0.0382973	1
ENSG00000070367	EXOC5	0.0382838	1
ENSG00000234006	DDX39B-AS1	0.0382538	1
ENSG00000086232	EIF2AK1	0.0382113	1
ENSG00000101680	LAMA1	0.038142	1
ENSG00000185133	INPP5J	0.0381383	1
ENSG00000154548	SRSF12	0.0380645	1
ENSG00000132122	SPATA6	0.0380489	1
ENSG00000138398	PPIG	0.037981	1
ENSG00000100162	CENPM	0.0379721	1
ENSG00000206195	DUXAP8	0.0379606	1
ENSG00000108479	GALK1	0.0379109	1
ENSG00000165810	BTNL9	0.0378637	1
ENSG00000168003	SLC3A2	0.0377842	1
ENSG00000140839	CLEC18B	0.0377285	1
ENSG00000133106	EPSTI1	0.0377285	1
ENSG00000173868	PHOSPHO1	0.0377254	1
ENSG00000285708	N/A	0.0376682	1
ENSG00000129625	REEP5	0.0376378	1
ENSG00000225331	LINC01678	0.0376363	1
ENSG00000121236	TRIM6	0.0376346	1
ENSG00000197530	MIB2	0.0376188	1
ENSG00000118193	KIF14	0.037596	1
ENSG00000253230	LINC00599	0.0375205	1
ENSG00000197776	KLHDC1	0.0374789	1
ENSG00000107669	ATE1	0.0374759	1
ENSG00000132872	SYT4	0.0374246	1
ENSG00000174938	SEZ6L2	0.0372105	1
ENSG00000254505	CHMP4A	0.0371605	1
ENSG00000065665	SEC61A2	0.0371526	1
ENSG00000236673	AL117378.1	0.0371218	1
ENSG00000187535	IFT140	0.0371008	1
ENSG00000197965	MPZL1	0.0370853	1
ENSG00000181817	LSM10	0.0370427	1
ENSG00000136425	CIB2	0.0368823	1
ENSG00000155313	USP25	0.0368431	1
ENSG00000186160	CYP4Z1	0.0368023	1
ENSG00000205702	CYP2D7	0.0368015	1
ENSG00000138443	ABI2	0.0367816	1
ENSG00000247121	AC009126.1	0.0366833	1
ENSG00000113805	CNTN3	0.0366578	1
ENSG00000228716	DHFR	0.0365776	1
ENSG00000267761	MIR4527HG	0.0365424	1
ENSG00000084710	EFR3B	0.0365237	1
ENSG00000176171	BNIP3	0.0364246	1
ENSG00000187951	ARHGAP11B	0.0363528	1
ENSG00000115946	PNO1	0.0362987	1
ENSG00000121769	FABP3	0.0362663	1
ENSG00000203668	CHML	0.0362386	1
ENSG00000138375	SMARCAL1	0.036238	1
ENSG00000130988	RGN	0.0360231	1
ENSG00000249816	LINC00964	0.0360197	1
ENSG00000100299	ARSA	0.0359828	1
ENSG00000067900	ROCK1	0.0359584	1
ENSG00000113249	HAVCR1	0.035913	1
ENSG00000196678	ERI2	0.0358438	1
ENSG00000260230	FRRS1L	0.0356637	1
ENSG00000176715	ACSF3	0.0356418	1
ENSG00000215193	PEX26	0.0355961	1
ENSG00000259404	EFL1P1	0.0355955	1
ENSG00000229689	AC009237.3	0.0355819	1
ENSG00000136114	THSD1	0.0355235	1
ENSG00000128731	HERC2	0.0354992	1
ENSG00000267673	FDX2	0.0354737	1
ENSG00000108312	UBTF	0.0354599	1
ENSG00000171608	PIK3CD	0.0354276	1
ENSG00000153956	CACNA2D1	0.0352354	1
ENSG00000171862	PTEN	0.0351977	1
ENSG00000059588	TARBP1	0.0351023	1
ENSG00000161133	USP41	0.0350877	1
ENSG00000138660	AP1AR	0.0350192	1
ENSG00000141646	SMAD4	0.0349893	1
ENSG00000129103	SUMF2	0.0349616	1
ENSG00000155906	RMND1	0.0349565	1
ENSG00000248801	C8orf34-AS1	0.0349214	1
ENSG00000177426	TGIF1	0.034904	1
ENSG00000182704	TSKU	0.0348802	1
ENSG00000214413	BBIP1	0.0348588	1
ENSG00000140598	EFL1	0.0348146	1
ENSG00000166359	WDR88	0.0348025	1
ENSG00000182552	RWDD4	0.0347631	1
ENSG00000227764	LINC01693	0.0347544	1
ENSG00000178982	EIF3K	0.0347484	1
ENSG00000015568	RGPD5	0.0347389	1
ENSG00000213920	MDP1	0.0346746	1
ENSG00000172247	C1QTNF4	0.0346677	1
ENSG00000117318	ID3	0.0345722	1
ENSG00000173692	PSMD1	0.034565	1
ENSG00000150593	PDCD4	0.0345554	1
ENSG00000139726	DENR	0.034552	1
ENSG00000157379	DHRS1	0.0345319	1
ENSG00000155256	ZFYVE27	0.03452	1
ENSG00000184702	SEPT5	0.034514	1
ENSG00000137261	KIAA0319	0.0344931	1
ENSG00000026508	CD44	0.0344806	1
ENSG00000138160	KIF11	0.0344082	1
ENSG00000182132	KCNIP1	0.0343072	1
ENSG00000188525	AC010969.1	0.0342926	1
ENSG00000179820	MYADM	0.0342856	1
ENSG00000138758	SEPT11	0.0342766	1
ENSG00000258620	AL135838.1	0.0342744	1
ENSG00000135917	SLC19A3	0.0342262	1
ENSG00000148335	NTMT1	0.0341399	1
ENSG00000139187	KLRG1	0.0340593	1
ENSG00000117262	GPR89A	0.0340302	1
ENSG00000103351	CLUAP1	0.0340232	1
ENSG00000267179	AC008770.2	0.0339565	1
ENSG00000117500	TMED5	0.0338942	1
ENSG00000215158	AC138409.2	0.0338761	1
ENSG00000129951	PLPPR3	0.0337935	1
ENSG00000251031	AC132803.1	0.0337604	1
ENSG00000198168	SVIP	0.033714	1
ENSG00000173166	RAPH1	0.0336963	1
ENSG00000166188	ZNF319	0.0336948	1
ENSG00000125871	MGME1	0.033613	1
ENSG00000068024	HDAC4	0.0335651	1
ENSG00000104964	AES	0.0335242	1
ENSG00000135835	KIAA1614	0.0335236	1
ENSG00000268038	LINC01785	0.0335029	1
ENSG00000140543	DET1	0.0334852	1
ENSG00000266268	AP005203.1	0.033485	1
ENSG00000103064	SLC7A6	0.0334327	1
ENSG00000082512	TRAF5	0.0334055	1
ENSG00000118816	CCNI	0.0333379	1
ENSG00000258773	AC087636.1	0.0333186	1
ENSG00000108578	BLMH	0.033313	1
ENSG00000102024	PLS3	0.0333091	1
ENSG00000176014	TUBB6	0.033236	1
ENSG00000286712	N/A	0.0332302	1
ENSG00000160801	PTH1R	0.0332223	1
ENSG00000124496	TRERF1	0.0332121	1
ENSG00000253574	AC021744.1	0.0331916	1
ENSG00000159596	TMEM69	0.0331553	1
ENSG00000279727	LINC02033	0.0330115	1
ENSG00000169567	HINT1	0.0329807	1
ENSG00000105929	ATP6V0A4	0.0329325	1
ENSG00000258130	AC106782.1	0.0329208	1
ENSG00000171817	ZNF540	0.0328751	1
ENSG00000119650	IFT43	0.0328401	1
ENSG00000119041	GTF3C3	0.032836	1
ENSG00000153531	ADPRHL1	0.0325908	1
ENSG00000203965	EFCAB7	0.03255	1
ENSG00000105497	ZNF175	0.0325208	1
ENSG00000138834	MAPK8IP3	0.0325195	1
ENSG00000148634	HERC4	0.032508	1
ENSG00000233926	AL591368.1	0.0324912	1
ENSG00000279228	AC133555.5	0.0324901	1
ENSG00000162174	ASRGL1	0.0324829	1
ENSG00000232653	GOLGA8N	0.0324591	1
ENSG00000162670	BRINP3	0.0323926	1
ENSG00000123473	STIL	0.0322993	1
ENSG00000185040	SPDYE16	0.0322663	1
ENSG00000112276	BVES	0.0322394	1
ENSG00000123989	CHPF	0.0322164	1
ENSG00000139194	RBP5	0.0322088	1
ENSG00000145050	MANF	0.0322051	1
ENSG00000221857	AC020907.2	0.0320779	1
ENSG00000134146	DPH6	0.0320013	1
ENSG00000180198	RCC1	0.0319858	1
ENSG00000087494	PTHLH	0.0319753	1
ENSG00000178202	KDELC2	0.0318888	1
ENSG00000073756	PTGS2	0.0318626	1
ENSG00000187857	OR6C75	0.0318333	1
ENSG00000134899	ERCC5	0.0318239	1
ENSG00000241170	AP001992.1	0.0316928	1
ENSG00000166800	LDHAL6A	0.0316657	1
ENSG00000148082	SHC3	0.0315365	1
ENSG00000102897	LYRM1	0.0315191	1
ENSG00000114790	ARHGEF26	0.0314768	1
ENSG00000121101	TEX14	0.031442	1
ENSG00000234718	AC007161.1	0.0314372	1
ENSG00000165238	WNK2	0.031402	1
ENSG00000179088	C12orf42	0.0313388	1
ENSG00000198932	GPRASP1	0.0313242	1
ENSG00000196323	ZBTB44	0.031291	1
ENSG00000273079	GRIN2B	0.0311883	1
ENSG00000168038	ULK4	0.0310752	1
ENSG00000138376	BARD1	0.031064	1
ENSG00000140854	KATNB1	0.0310408	1
ENSG00000128284	APOL3	0.0310356	1
ENSG00000253567	AC025871.1	0.0309264	1
ENSG00000242082	SLC5A4-AS1	0.0309165	1
ENSG00000072756	TRNT1	0.0308003	1
ENSG00000240849	TMEM189	0.0307833	1
ENSG00000101850	GPR143	0.0305449	1
ENSG00000140740	UQCRC2	0.0305318	1
ENSG00000128422	KRT17	0.030496	1
ENSG00000157510	AFAP1L1	0.0304854	1
ENSG00000197121	PGAP1	0.0304344	1
ENSG00000253540	FAM86HP	0.030426	1
ENSG00000223685	LINC00571	0.0304219	1
ENSG00000272702	AC010913.1	0.0304155	1
ENSG00000144214	LYG1	0.0303782	1
ENSG00000137806	NDUFAF1	0.0303111	1
ENSG00000204464	C1orf195	0.0302931	1
ENSG00000178966	RMI1	0.0302666	1
ENSG00000107789	MINPP1	0.0301405	1
ENSG00000137210	TMEM14B	0.0301195	1
ENSG00000268621	IGFL2-AS1	0.0301149	1
ENSG00000255910	AC024901.1	0.0300991	1
ENSG00000256269	HMBS	0.0299892	1
ENSG00000115896	PLCL1	0.0299787	1
ENSG00000148110	MFSD14B	0.0299611	1
ENSG00000125652	ALKBH7	0.0299312	1
ENSG00000185624	P4HB	0.0299219	1
ENSG00000186340	THBS2	0.0299082	1
ENSG00000270820	AC016727.1	0.0299017	1
ENSG00000134853	PDGFRA	0.0298999	1
ENSG00000273018	AC107983.2	0.0298914	1
ENSG00000156219	ART3	0.0298382	1
ENSG00000118260	CREB1	0.0298002	1
ENSG00000196998	WDR45	0.0297995	1
ENSG00000183386	FHL3	0.0297505	1
ENSG00000129226	CD68	0.0296645	1
ENSG00000235777	DPYD-AS2	0.0296239	1
ENSG00000185250	PPIL6	0.0295684	1
ENSG00000167074	TEF	0.0295102	1
ENSG00000099330	OCEL1	0.029438	1
ENSG00000123297	TSFM	0.029416	1
ENSG00000183010	PYCR1	0.0293433	1
ENSG00000171700	RGS19	0.0292887	1
ENSG00000088986	DYNLL1	0.0292288	1
ENSG00000138769	CDKL2	0.0292155	1
ENSG00000114491	UMPS	0.0291636	1
ENSG00000165609	NUDT5	0.0291085	1
ENSG00000232537	AC092810.3	0.0290249	1
ENSG00000002586	CD99	0.0289796	1
ENSG00000117448	AKR1A1	0.0289774	1
ENSG00000196735	HLA-DQA1	0.0289146	1
ENSG00000165966	PDZRN4	0.0289008	1
ENSG00000103257	SLC7A5	0.0288425	1
ENSG00000179111	HES7	0.0288189	1
ENSG00000178796	RIIAD1	0.0288161	1
ENSG00000182575	NXPH3	0.0288037	1
ENSG00000241935	HOGA1	0.0287899	1
ENSG00000129244	ATP1B2	0.028695	1
ENSG00000108591	DRG2	0.0286863	1
ENSG00000142303	ADAMTS10	0.028568	1
ENSG00000283036	LINC01988	0.0284853	1
ENSG00000180068	OR3A4P	0.0284745	1
ENSG00000183773	AIFM3	0.0284664	1
ENSG00000161896	IP6K3	0.0284354	1
ENSG00000163293	NIPAL1	0.0284157	1
ENSG00000171208	NETO2	0.0284139	1
ENSG00000164548	TRA2A	0.0283952	1
ENSG00000088766	CRLS1	0.0283339	1
ENSG00000248508	SRP14-AS1	0.0283206	1
ENSG00000253720	AC022973.2	0.0282963	1
ENSG00000146859	TMEM140	0.0282302	1
ENSG00000126522	ASL	0.028227	1
ENSG00000139438	FAM222A	0.0282064	1
ENSG00000261410	AC009142.1	0.0281598	1
ENSG00000005889	ZFX	0.0281578	1
ENSG00000177459	ERICH5	0.0281466	1
ENSG00000253304	TMEM200B	0.0281125	1
ENSG00000273249	BX649632.1	0.0281077	1
ENSG00000163472	TMEM79	0.028065	1
ENSG00000127838	PNKD	0.0280399	1
ENSG00000113441	LNPEP	0.0280364	1
ENSG00000123342	MMP19	0.0279268	1
ENSG00000163885	CFAP100	0.0279234	1
ENSG00000080493	SLC4A4	0.0278309	1
ENSG00000130177	CDC16	0.0277823	1
ENSG00000132429	POPDC3	0.0277763	1
ENSG00000168894	RNF181	0.0276574	1
ENSG00000121390	PSPC1	0.0276479	1
ENSG00000074071	MRPS34	0.0276144	1
ENSG00000106648	GALNTL5	0.0275846	1
ENSG00000281406	BLACAT1	0.0275505	1
ENSG00000166974	MAPRE2	0.0275366	1
ENSG00000251165	F11-AS1	0.0275163	1
ENSG00000112237	CCNC	0.0274577	1
ENSG00000104738	MCM4	0.0274452	1
ENSG00000251391	AC113378.1	0.027421	1
ENSG00000223510	CDRT15	0.0274202	1
ENSG00000250365	AL139353.2	0.0273816	1
ENSG00000169710	FASN	0.027351	1
ENSG00000253643	AC024958.1	0.0273506	1
ENSG00000160867	FGFR4	0.0273138	1
ENSG00000141232	TOB1	0.0273125	1
ENSG00000135837	CEP350	0.0273032	1
ENSG00000183230	CTNNA3	0.0270465	1
ENSG00000147679	UTP23	0.0270198	1
ENSG00000159399	HK2	0.027019	1
ENSG00000101306	MYLK2	0.0270156	1
ENSG00000105220	GPI	0.0269877	1
ENSG00000147509	RGS20	0.0269653	1
ENSG00000109576	AADAT	0.0269116	1
ENSG00000105705	SUGP1	0.0268978	1
ENSG00000143819	EPHX1	0.0268768	1
ENSG00000232871	SEC1P	0.0268014	1
ENSG00000104880	ARHGEF18	0.0267572	1
ENSG00000196526	AFAP1	0.0267254	1
ENSG00000136068	FLNB	0.0267024	1
ENSG00000148308	GTF3C5	0.026668	1
ENSG00000155363	MOV10	0.0266572	1
ENSG00000224786	CETN4P	0.0266506	1
ENSG00000164056	SPRY1	0.0265639	1
ENSG00000257489	AC010203.1	0.0265153	1
ENSG00000104946	TBC1D17	0.0264731	1
ENSG00000223393	AL118511.1	0.0264488	1
ENSG00000115459	ELMOD3	0.0264419	1
ENSG00000248332	TUB-AS1	0.026439	1
ENSG00000166523	CLEC4E	0.0264277	1
ENSG00000140955	ADAD2	0.0263903	1
ENSG00000204802	AL590399.1	0.0263446	1
ENSG00000230133	LINC01721	0.0263004	1
ENSG00000206052	DOK6	0.0262863	1
ENSG00000170606	HSPA4	0.0262685	1
ENSG00000124406	ATP8A1	0.0261765	1
ENSG00000178950	GAK	0.0261482	1
ENSG00000151332	MBIP	0.0261223	1
ENSG00000247596	TWF2	0.0260607	1
ENSG00000066926	FECH	0.0260426	1
ENSG00000224184	MIR3681HG	0.0259678	1
ENSG00000151366	NDUFC2	0.0259631	1
ENSG00000180720	CHRM4	0.0259537	1
ENSG00000081803	CADPS2	0.0259081	1
ENSG00000115020	PIKFYVE	0.0259041	1
ENSG00000172322	CLEC12A	0.025883	1
ENSG00000232934	AL157786.1	0.0258281	1
ENSG00000133019	CHRM3	0.0258159	1
ENSG00000067533	RRP15	0.0257586	1
ENSG00000250320	AC113383.1	0.0257294	1
ENSG00000206417	H1FX-AS1	0.0256626	1
ENSG00000239605	STPG4	0.0256388	1
ENSG00000253716	MINCR	0.0256013	1
ENSG00000127993	RBM48	0.0255968	1
ENSG00000130758	MAP3K10	0.0255616	1
ENSG00000198816	ZNF358	0.0255509	1
ENSG00000196656	AC004057.1	0.0255375	1
ENSG00000261341	AC010325.1	0.0255315	1
ENSG00000187555	USP7	0.0254616	1
ENSG00000152931	PART1	0.0254372	1
ENSG00000152642	GPD1L	0.0254294	1
ENSG00000198919	DZIP3	0.0254051	1
ENSG00000155254	MARVELD1	0.0253983	1
ENSG00000122694	GLIPR2	0.0253473	1
ENSG00000100982	PCIF1	0.0253398	1
ENSG00000171307	ZDHHC16	0.0252852	1
ENSG00000121933	TMIGD3	0.0252603	1
ENSG00000229180	AC006001.3	0.0252594	1
ENSG00000171469	ZNF561	0.0252506	1
ENSG00000145506	NKD2	0.025219	1
ENSG00000162692	VCAM1	0.0252103	1
ENSG00000175664	TEX26	0.0251849	1
ENSG00000119782	FKBP1B	0.025172	1
ENSG00000152767	FARP1	0.025139	1
ENSG00000122966	CIT	0.0250881	1
ENSG00000139626	ITGB7	0.0250876	1
ENSG00000228393	LINC01004	0.0250503	1
ENSG00000153253	SCN3A	0.0250314	1
ENSG00000058804	NDC1	0.02498	1
ENSG00000116030	SUMO1	0.0249234	1
ENSG00000115446	UNC50	0.0249104	1
ENSG00000135720	DYNC1LI2	0.024811	1
ENSG00000251504	LINC01099	0.0247927	1
ENSG00000152700	SAR1B	0.0247704	1
ENSG00000112038	OPRM1	0.0247158	1
ENSG00000169045	HNRNPH1	0.0246442	1
ENSG00000106049	HIBADH	0.0246286	1
ENSG00000119862	LGALSL	0.0246166	1
ENSG00000250510	GPR162	0.0245738	1
ENSG00000078061	ARAF	0.0245609	1
ENSG00000186318	BACE1	0.0245394	1
ENSG00000131100	ATP6V1E1	0.024521	1
ENSG00000004059	ARF5	0.0244962	1
ENSG00000126261	UBA2	0.024399	1
ENSG00000149761	NUDT22	0.0243073	1
ENSG00000260586	AC064799.2	0.0242343	1
ENSG00000156384	SFR1	0.0242035	1
ENSG00000007202	KIAA0100	0.0241869	1
ENSG00000187773	FAM69C	0.024183	1
ENSG00000112576	CCND3	0.0241681	1
ENSG00000072786	STK10	0.0241168	1
ENSG00000230314	ELOVL2-AS1	0.0240448	1
ENSG00000243978	RTL9	0.0239928	1
ENSG00000166311	SMPD1	0.0239357	1
ENSG00000099957	P2RX6	0.0238484	1
ENSG00000101464	PIGU	0.0238199	1
ENSG00000172765	TMCC1	0.023804	1
ENSG00000214401	KANSL1-AS1	0.0237633	1
ENSG00000185664	PMEL	0.0237461	1
ENSG00000115204	MPV17	0.0237194	1
ENSG00000081665	ZNF506	0.0236844	1
ENSG00000166265	CYYR1	0.0236716	1
ENSG00000101052	IFT52	0.0236499	1
ENSG00000148386	LCN9	0.0236439	1
ENSG00000136738	STAM	0.0236438	1
ENSG00000123500	COL10A1	0.0236332	1
ENSG00000197111	PCBP2	0.0236295	1
ENSG00000156504	FAM122B	0.0235493	1
ENSG00000171150	SOCS5	0.0235215	1
ENSG00000247095	MIR210HG	0.0235071	1
ENSG00000123415	SMUG1	0.0234663	1
ENSG00000224924	LINC00320	0.0234363	1
ENSG00000023171	GRAMD1B	0.0233783	1
ENSG00000090060	PAPOLA	0.0232499	1
ENSG00000249502	AC006160.1	0.0232481	1
ENSG00000148343	MIGA2	0.0232405	1
ENSG00000271425	NBPF10	0.0231671	1
ENSG00000111361	EIF2B1	0.0231574	1
ENSG00000108561	C1QBP	0.0231062	1
ENSG00000206344	HCG27	0.0231059	1
ENSG00000123091	RNF11	0.0230889	1
ENSG00000146776	ATXN7L1	0.0230879	1
ENSG00000049540	ELN	0.0230436	1
ENSG00000114126	TFDP2	0.0230246	1
ENSG00000112339	HBS1L	0.023012	1
ENSG00000162511	LAPTM5	0.0229568	1
ENSG00000167232	ZNF91	0.022904	1
ENSG00000160999	SH2B2	0.0228605	1
ENSG00000223642	AC008277.1	0.022795	1
ENSG00000253503	AC060765.1	0.0227685	1
ENSG00000149571	KIRREL3	0.0227224	1
ENSG00000257275	AL139020.1	0.0226702	1
ENSG00000158301	GPRASP2	0.0226659	1
ENSG00000007174	DNAH9	0.0226648	1
ENSG00000101224	CDC25B	0.0226514	1
[truncated: 120 more rows]
