# Supplementary material for: Transcriptome-wide alternative splicing and transcript-level differential expression analysis of post-mortem Lewy body dementia brains
Source: Acta Neuropsychiatr. 2025 Feb 10;37:e9. doi: 10.1017/neu.2024.65 (PMC13130329; doi:10.1017/neu.2024.65)
Supplement: Goddard et al. supplementary material 5 — Goddard et al. supplementary material [file S0924270824000656sup005.xlsx]

## Sheet: Abbreviations
Category	The category of gene ontology
Term	The gene ontology term
Count	Number of genes involved in the term
%	Percentage of identified genes involved in the term
P-Value	Unadjusted p-value
FDR	p-value after Benjamini-Hochberg false discovery rate correction at 5%

## Sheet: NDC Vs LBD
Category	Term	Count	%	p-value	FDR
Biologicial Process	DNA repair	172	2.1	8.8e-13	8.8e-09
Biologicial Process	protein phosphorylation	262	3.2	3.4e-11	1.7e-07
Biologicial Process	positive regulation of transcription, DNA-templated	355	4.4	7.4e-11	2.5e-07
Biologicial Process	telomere organization	27	0.3	1.7e-10	4.4e-07
Biologicial Process	regulation of cell cycle	173	2.1	1.1e-09	2.3e-06
Biologicial Process	regulation of catalytic activity	200	2.5	1.4e-09	2.3e-06
Biologicial Process	cell cycle	191	2.4	3.2e-09	4.6e-06
Biologicial Process	cell division	198	2.4	2.4e-08	2.7e-05
Biologicial Process	intracellular signal transduction	228	2.8	2.4e-08	2.7e-05
Biologicial Process	response to drug	157	1.9	4.7e-08	4.8e-05
Biologicial Process	positive regulation of transcription from RNA polymerase II promoter	543	6.7	5.2e-08	4.8e-05
Biologicial Process	apoptotic process	294	3.6	6.3e-08	5.3e-05
Biologicial Process	DNA replication-dependent nucleosome assembly	28	0.3	8.1e-08	6.3e-05
Biologicial Process	chromatin remodeling	100	1.2	1.6e-07	0.00011
Biologicial Process	chromatin organization	137	1.7	2.2e-07	0.00015
Biologicial Process	cellular response to DNA damage stimulus	145	1.8	7.4e-07	0.00047
Biologicial Process	cilium assembly	120	1.5	1.1e-06	0.00067
Biologicial Process	transmembrane receptor protein tyrosine kinase signaling pathway	78	1	1.3e-06	0.00074
Biologicial Process	brain development	140	1.7	3e-06	0.0016
Biologicial Process	cell projection organization	44	0.5	3.3e-06	0.0017
Biologicial Process	signal transduction	556	6.9	3.6e-06	0.0017
Biologicial Process	DNA replication-independent nucleosome assembly	23	0.3	4.3e-06	0.002
Biologicial Process	heart development	116	1.4	4.7e-06	0.0021
Biologicial Process	histone H3 acetylation	39	0.5	4.9e-06	0.0021
Biologicial Process	response to UV	33	0.4	5.9e-06	0.0022
Biologicial Process	protein transport	212	2.6	6.1e-06	0.0022
Biologicial Process	histone acetylation	46	0.6	6.3e-06	0.0022
Biologicial Process	stress granule assembly	21	0.3	6.3e-06	0.0022
Biologicial Process	neural tube closure	52	0.6	6.4e-06	0.0022
Biologicial Process	vesicle-mediated transport	122	1.5	7.3e-06	0.0024
Biologicial Process	response to hypoxia	99	1.2	7.4e-06	0.0024
Biologicial Process	in utero embryonic development	113	1.4	7.5e-06	0.0024
Biologicial Process	regulation of small GTPase mediated signal transduction	68	0.8	9.9e-06	0.003
Biologicial Process	aging	104	1.3	1e-05	0.003
Biologicial Process	DNA replication	70	0.9	1.3e-05	0.0039
Biologicial Process	RNA splicing	106	1.3	1.6e-05	0.0044
Biologicial Process	cytoplasmic microtubule organization	37	0.5	1.6e-05	0.0044
Biologicial Process	response to light stimulus	18	0.2	2e-05	0.0052
Biologicial Process	positive regulation of I-kappaB kinase/NF-kappaB signaling	102	1.3	2e-05	0.0052
Biologicial Process	regulation of apoptotic process	123	1.5	2.5e-05	0.0063
Biologicial Process	regulation of G1/S transition of mitotic cell cycle	36	0.4	2.9e-05	0.007
Biologicial Process	DNA duplex unwinding	47	0.6	3e-05	0.0072
Biologicial Process	MAPK cascade	72	0.9	3.6e-05	0.0084
Biologicial Process	protein localization	80	1	4.4e-05	0.01
Biologicial Process	negative regulation of cell proliferation	215	2.7	6e-05	0.013
Biologicial Process	cellular response to ionizing radiation	29	0.4	7.3e-05	0.016
Biologicial Process	negative regulation of transcription, DNA-templated	269	3.3	7.5e-05	0.016
Biologicial Process	peptidyl-tyrosine phosphorylation	76	0.9	7.6e-05	0.016
Biologicial Process	nucleotide-excision repair	30	0.4	7.8e-05	0.016
Biologicial Process	intracellular protein transport	158	1.9	0.00012	0.023
Biologicial Process	proteasome-mediated ubiquitin-dependent protein catabolic process	107	1.3	0.00012	0.023
Biologicial Process	protein autophosphorylation	94	1.2	0.00013	0.026
Biologicial Process	regulation of cytokinesis	29	0.4	0.00014	0.026
Biologicial Process	protein targeting	29	0.4	0.00014	0.026
Biologicial Process	positive regulation of kinase activity	44	0.5	0.0002	0.037
Biologicial Process	ATP-dependent chromatin remodeling	25	0.3	0.00022	0.039
Biologicial Process	neuron projection morphogenesis	40	0.5	0.00023	0.041
Biologicial Process	peptidyl-serine phosphorylation	93	1.1	0.00023	0.041
Biologicial Process	carbohydrate metabolic process	89	1.1	0.00024	0.041
Biologicial Process	positive regulation of GTPase activity	96	1.2	0.00024	0.041
Biologicial Process	histone H4 acetylation	30	0.4	0.00026	0.043
Biologicial Process	histone deacetylation	34	0.4	0.00026	0.043
Biologicial Process	regulation of transcription, DNA-templated	425	5.2	0.00031	0.048
Biologicial Process	positive regulation of cilium assembly	16	0.2	0.00031	0.048
Biologicial Process	mitotic G2/M transition checkpoint	16	0.2	0.00031	0.048
Molecular Function	protein binding	5528	68.2	1e-72	3.4e-69
Molecular Function	ATP binding	803	9.9	3.4e-25	5.6e-22
Molecular Function	identical protein binding	848	10.5	8.2e-19	8.9e-16
Molecular Function	cadherin binding	183	2.3	5.5e-11	4.5e-08
Molecular Function	protein kinase activity	211	2.6	2.4e-10	1.4e-07
Molecular Function	small GTPase binding	166	2	2.5e-10	1.4e-07
Molecular Function	ubiquitin protein ligase binding	173	2.1	1.7e-09	7.9e-07
Molecular Function	kinase activity	133	1.6	7.1e-09	2.9e-06
Molecular Function	RNA binding	686	8.5	8e-09	2.9e-06
Molecular Function	DNA binding	604	7.4	2.2e-08	7.1e-06
Molecular Function	metal ion binding	1175	14.5	2.6e-08	7.6e-06
Molecular Function	protein kinase binding	263	3.2	3.2e-08	8.5e-06
Molecular Function	protein serine/threonine kinase activity	209	2.6	3.4e-08	8.6e-06
Molecular Function	protein domain specific binding	148	1.8	5.5e-08	1.3e-05
Molecular Function	enzyme binding	206	2.5	1.1e-07	2.4e-05
Molecular Function	GTPase activator activity	157	1.9	1.4e-07	2.8e-05
Molecular Function	protein phosphatase binding	62	0.8	3.4e-07	6.5e-05
Molecular Function	actin binding	180	2.2	4.7e-07	8.4e-05
Molecular Function	protein homodimerization activity	345	4.3	1.1e-06	0.00018
Molecular Function	ATPase activity	183	2.3	1.8e-06	0.00029
Molecular Function	macromolecular complex binding	210	2.6	3.6e-06	0.00056
Molecular Function	transcription factor binding	115	1.4	7.8e-06	0.0012
Molecular Function	transcription regulatory region sequence-specific DNA binding	128	1.6	1.1e-05	0.0015
Molecular Function	protein N-terminus binding	70	0.9	1.1e-05	0.0015
Molecular Function	hydrolase activity	143	1.8	1.5e-05	0.0019
Molecular Function	tau protein binding	33	0.4	1.8e-05	0.0023
Molecular Function	ion channel binding	81	1	1.9e-05	0.0023
Molecular Function	actin filament binding	120	1.5	3.3e-05	0.0039
Molecular Function	flavin adenine dinucleotide binding	44	0.5	6.7e-05	0.0075
Molecular Function	microtubule binding	137	1.7	8.1e-05	0.0088
Molecular Function	mRNA 5'-UTR binding	21	0.3	0.00012	0.013
Molecular Function	transcription coactivator activity	132	1.6	0.00016	0.016
Molecular Function	zinc ion binding	398	4.9	0.00017	0.016
Molecular Function	single-stranded DNA binding	66	0.8	0.00017	0.016
Molecular Function	collagen binding	43	0.5	0.00018	0.016
Molecular Function	spectrin binding	21	0.3	0.00029	0.026
Molecular Function	NAD binding	28	0.3	0.00033	0.029
Molecular Function	NF-kappaB binding	24	0.3	0.00045	0.038
Molecular Function	chromatin binding	221	2.7	0.0005	0.041
Molecular Function	protein C-terminus binding	107	1.3	0.00054	0.044
Molecular Function	extracellular matrix structural constituent conferring tensile strength	28	0.3	0.0006	0.047
Molecular Function	double-stranded DNA binding	65	0.8	0.00064	0.049
Molecular Function	transferase activity	89	1.1	0.00064	0.049
Molecular Function	4 iron, 4 sulfur cluster binding	31	0.4	0.00066	0.049
Molecular Function	DNA helicase activity	38	0.5	0.0007	0.05
KEGG Pathway	Viral carcinogenesis	126	1.6	1.1e-07	3.9e-05
KEGG Pathway	Hepatocellular carcinoma	105	1.3	6.5e-07	0.00011
KEGG Pathway	Metabolic pathways	742	9.1	8.3e-06	0.00096
KEGG Pathway	AGE-RAGE signaling pathway in diabetic complications	65	0.8	2e-05	0.0018
KEGG Pathway	Human papillomavirus infection	180	2.2	3.2e-05	0.0022
KEGG Pathway	Focal adhesion	115	1.4	6.6e-05	0.0038
KEGG Pathway	Hepatitis B	95	1.2	9e-05	0.0041
KEGG Pathway	Homologous recombination	31	0.4	9.5e-05	0.0041
KEGG Pathway	Lipid and atherosclerosis	121	1.5	0.00011	0.0043
KEGG Pathway	Human T-cell leukemia virus 1 infection	124	1.5	0.00014	0.0049
KEGG Pathway	Neurotrophin signaling pathway	72	0.9	0.0002	0.0064
KEGG Pathway	Lysosome	77	0.9	0.00057	0.017
KEGG Pathway	Salmonella infection	134	1.7	0.00064	0.017
KEGG Pathway	Fluid shear stress and atherosclerosis	80	1	0.00077	0.018
KEGG Pathway	Chronic myeloid leukemia	48	0.6	0.00078	0.018
KEGG Pathway	PI3K-Akt signaling pathway	183	2.3	0.00091	0.019
KEGG Pathway	Malaria	34	0.4	0.00094	0.019
KEGG Pathway	Ras signaling pathway	126	1.6	0.0011	0.022
KEGG Pathway	EGFR tyrosine kinase inhibitor resistance	49	0.6	0.0012	0.022
KEGG Pathway	Prostate cancer	58	0.7	0.0014	0.023
KEGG Pathway	Pathways in cancer	264	3.3	0.0014	0.023
KEGG Pathway	Pancreatic cancer	47	0.6	0.0017	0.024
KEGG Pathway	Rap1 signaling pathway	113	1.4	0.0018	0.024
KEGG Pathway	Fatty acid metabolism	37	0.5	0.0018	0.024
KEGG Pathway	ECM-receptor interaction	53	0.7	0.0019	0.024
KEGG Pathway	Small cell lung cancer	55	0.7	0.0019	0.024
KEGG Pathway	Epstein-Barr virus infection	109	1.3	0.0019	0.024
KEGG Pathway	Neutrophil extracellular trap formation	103	1.3	0.0021	0.026
KEGG Pathway	Antifolate resistance	22	0.3	0.0027	0.033
KEGG Pathway	ABC transporters	30	0.4	0.0032	0.036
KEGG Pathway	Osteoclast differentiation	72	0.9	0.0033	0.036
KEGG Pathway	Epithelial cell signaling in Helicobacter pylori infection	43	0.5	0.0033	0.036
KEGG Pathway	Nucleotide excision repair	31	0.4	0.0034	0.036
KEGG Pathway	MAPK signaling pathway	151	1.9	0.0036	0.037
KEGG Pathway	Alcoholism	100	1.2	0.0043	0.042
KEGG Pathway	ErbB signaling pathway	50	0.6	0.005	0.048

## Sheet: NDC Vs DLB
Category	Term	Count	%	p-value	FDR
Biological Process	regulation of cell cycle	168	2.3	1e-11	9.9e-08
Biological Process	regulation of catalytic activity	192	2.6	3.4e-11	1.7e-07
Biological Process	chromatin remodeling	101	1.4	2.4e-10	5.9e-07
Biological Process	cell cycle	182	2.5	2.4e-10	5.9e-07
Biological Process	apoptotic process	282	3.8	5.8e-10	1.1e-06
Biological Process	protein phosphorylation	235	3.2	6.2e-09	9.2e-06
Biological Process	telomere organization	25	0.3	6.6e-09	9.2e-06
Biological Process	DNA replication-dependent nucleosome assembly	28	0.4	8.2e-09	9.7e-06
Biological Process	positive regulation of transcription from RNA polymerase II promoter	506	6.9	9e-09	9.7e-06
Biological Process	DNA repair	149	2	1.2e-08	1.1e-05
Biological Process	vesicle-mediated transport	123	1.7	1.2e-08	1.1e-05
Biological Process	positive regulation of transcription, DNA-templated	316	4.3	4.1e-08	3.3e-05
Biological Process	chromatin organization	128	1.7	2e-07	0.00015
Biological Process	DNA duplex unwinding	48	0.7	5.4e-07	0.00038
Biological Process	regulation of apoptotic process	120	1.6	8.4e-07	0.00054
Biological Process	positive regulation of GTPase activity	97	1.3	1.8e-06	0.0011
Biological Process	cilium assembly	111	1.5	2.2e-06	0.0012
Biological Process	cell division	176	2.4	2.3e-06	0.0012
Biological Process	regulation of G1/S transition of mitotic cell cycle	36	0.5	2.6e-06	0.0013
Biological Process	cellular response to DNA damage stimulus	133	1.8	2.6e-06	0.0013
Biological Process	signal transduction	511	7	4.6e-06	0.0021
Biological Process	telomere maintenance	37	0.5	4.9e-06	0.0021
Biological Process	intracellular signal transduction	200	2.7	8.5e-06	0.0035
Biological Process	ATP-dependent chromatin remodeling	26	0.4	8.7e-06	0.0035
Biological Process	clathrin-dependent endocytosis	21	0.3	1.2e-05	0.0043
Biological Process	clathrin coat assembly	17	0.2	1.2e-05	0.0043
Biological Process	regulation of nucleotide-excision repair	22	0.3	1.4e-05	0.0049
Biological Process	transmembrane receptor protein tyrosine kinase signaling pathway	70	1	1.8e-05	0.0063
Biological Process	regulation of G0 to G1 transition	20	0.3	2.6e-05	0.0087
Biological Process	proteasome-mediated ubiquitin-dependent protein catabolic process	102	1.4	2.8e-05	0.009
Biological Process	DNA replication-independent nucleosome assembly	21	0.3	3e-05	0.0094
Biological Process	endocytosis	101	1.4	3.1e-05	0.0094
Biological Process	intracellular protein transport	149	2	3.4e-05	0.0098
Biological Process	positive regulation of apoptotic process	149	2	3.4e-05	0.0098
Biological Process	response to drug	135	1.8	3.6e-05	0.01
Biological Process	positive regulation of I-kappaB kinase/NF-kappaB signaling	94	1.3	4e-05	0.011
Biological Process	regulation of alternative mRNA splicing, via spliceosome	38	0.5	6.7e-05	0.018
Biological Process	response to hypoxia	89	1.2	7e-05	0.018
Biological Process	positive regulation of smooth muscle cell proliferation	41	0.6	8.2e-05	0.02
Biological Process	regulation of transcription, DNA-templated	395	5.4	0.00011	0.026
Biological Process	positive regulation of cell differentiation	36	0.5	0.00013	0.03
Biological Process	phosphorylation	66	0.9	0.00013	0.031
Biological Process	positive regulation of histone H3-K4 methylation	19	0.3	0.00014	0.032
Biological Process	brain development	123	1.7	0.00015	0.033
Biological Process	regulation of mitotic metaphase/anaphase transition	24	0.3	0.00016	0.033
Biological Process	nervous system development	179	2.4	0.00016	0.033
Biological Process	protein localization to plasma membrane	79	1.1	0.00016	0.033
Biological Process	mitotic cell cycle	76	1	0.00017	0.035
Biological Process	protein autophosphorylation	87	1.2	0.00018	0.035
Biological Process	transcription, DNA-templated	57	0.8	0.0002	0.038
Biological Process	activation of GTPase activity	65	0.9	0.0002	0.038
Biological Process	DNA replication	62	0.8	0.00021	0.038
Biological Process	protein localization to CENP-A containing chromatin	15	0.2	0.00021	0.039
Biological Process	proteolysis	176	2.4	0.00024	0.043
Biological Process	regulation of GTPase activity	49	0.7	0.00025	0.043
Biological Process	positive regulation of type I interferon production	17	0.2	0.00028	0.048
Biological Process	negative regulation of neuron death	37	0.5	0.00028	0.048
Biological Process	protein transport	187	2.6	0.00029	0.048
KEGG_PATHWAY	Viral carcinogenesis	115	1.6	2.7e-07	9.2e-05
KEGG_PATHWAY	Human T-cell leukemia virus 1 infection	118	1.6	9.4e-06	0.0014
KEGG_PATHWAY	Apoptosis	78	1.1	1.2e-05	0.0014
KEGG_PATHWAY	Fluid shear stress and atherosclerosis	78	1.1	3.5e-05	0.0029
KEGG_PATHWAY	Metabolic pathways	662	9	4.1e-05	0.0029
KEGG_PATHWAY	Small cell lung cancer	55	0.8	6.3e-05	0.0037
KEGG_PATHWAY	Focal adhesion	105	1.4	7.8e-05	0.0038
KEGG_PATHWAY	Shigellosis	125	1.7	9.7e-05	0.0042
KEGG_PATHWAY	Rap1 signaling pathway	108	1.5	0.00014	0.005
KEGG_PATHWAY	Neutrophil extracellular trap formation	99	1.4	0.00014	0.005
KEGG_PATHWAY	Malaria	33	0.5	0.00022	0.007
KEGG_PATHWAY	Osteoclast differentiation	70	1	0.00026	0.0076
KEGG_PATHWAY	Adherens junction	43	0.6	0.00032	0.0085
KEGG_PATHWAY	Antifolate resistance	22	0.3	0.00046	0.011
KEGG_PATHWAY	NF-kappa B signaling pathway	58	0.8	0.0005	0.012
KEGG_PATHWAY	Lipid and atherosclerosis	107	1.5	0.00071	0.015
KEGG_PATHWAY	Lysosome	70	1	0.00083	0.017
KEGG_PATHWAY	Salmonella infection	121	1.7	0.00099	0.018
KEGG_PATHWAY	Cell cycle	67	0.9	0.00099	0.018
KEGG_PATHWAY	Amino sugar and nucleotide sugar metabolism	31	0.4	0.001	0.018
KEGG_PATHWAY	Hepatocellular carcinoma	85	1.2	0.0014	0.024
KEGG_PATHWAY	Prostate cancer	53	0.7	0.0017	0.027
KEGG_PATHWAY	Pathways in cancer	237	3.2	0.0022	0.033
KEGG_PATHWAY	Nucleotide excision repair	29	0.4	0.0027	0.038
KEGG_PATHWAY	Toxoplasmosis	59	0.8	0.0027	0.038
KEGG_PATHWAY	Homologous recombination	26	0.4	0.0029	0.038
KEGG_PATHWAY	Epstein-Barr virus infection	98	1.3	0.0033	0.042
KEGG_PATHWAY	Cellular senescence	78	1.1	0.0034	0.043
KEGG_PATHWAY	Human papillomavirus infection	152	2.1	0.0041	0.05
KEGG_PATHWAY	Pancreatic cancer	42	0.6	0.0043	0.05
Molecular Function	protein binding	5026	68.6	1.1e-70	3.5e-67
Molecular Function	ATP binding	729	9.9	2.2e-22	3.4e-19
Molecular Function	identical protein binding	783	10.7	1.9e-19	2e-16
Molecular Function	small GTPase binding	158	2.2	1.6e-11	1.1e-08
Molecular Function	kinase activity	131	1.8	1.7e-11	1.1e-08
Molecular Function	metal ion binding	1090	14.9	1.9e-10	1e-07
Molecular Function	cadherin binding	166	2.3	1.2e-09	5.5e-07
Molecular Function	protein kinase binding	248	3.4	1.8e-09	7e-07
Molecular Function	RNA binding	632	8.6	2e-09	7e-07
Molecular Function	protein homodimerization activity	328	4.5	9.8e-09	3.1e-06
Molecular Function	protein kinase activity	189	2.6	1.7e-08	4.8e-06
Molecular Function	protein N-terminus binding	72	1	2e-08	5.2e-06
Molecular Function	microtubule binding	139	1.9	4.5e-08	1.1e-05
Molecular Function	actin binding	170	2.3	5.7e-08	1.3e-05
Molecular Function	DNA binding	549	7.5	8.4e-08	1.8e-05
Molecular Function	guanyl-nucleotide exchange factor activity	123	1.7	1.9e-07	3.7e-05
Molecular Function	enzyme binding	187	2.6	6.7e-07	0.00012
Molecular Function	actin filament binding	117	1.6	7.8e-07	0.00014
Molecular Function	GTPase activator activity	142	1.9	1.2e-06	0.0002
Molecular Function	protein serine/threonine kinase activity	184	2.5	4.5e-06	0.00072
Molecular Function	hydrolase activity	134	1.8	5.2e-06	0.00078
Molecular Function	protein domain specific binding	130	1.8	5.8e-06	0.00084
Molecular Function	integrin binding	86	1.2	6.7e-06	0.00093
Molecular Function	ubiquitin protein ligase binding	147	2	8e-06	0.001
Molecular Function	nucleic acid binding	150	2	9.4e-06	0.0012
Molecular Function	transcription factor binding	105	1.4	2.1e-05	0.0025
Molecular Function	DNA helicase activity	39	0.5	2.2e-05	0.0025
Molecular Function	ATPase activity	163	2.2	3.3e-05	0.0038
Molecular Function	structural constituent of muscle	29	0.4	8.4e-05	0.0091
Molecular Function	double-stranded RNA binding	44	0.6	0.00011	0.012
Molecular Function	transcription regulatory region sequence-specific DNA binding	114	1.6	0.00012	0.012
Molecular Function	catalytic activity	69	0.9	0.00014	0.014
Molecular Function	RNA polymerase II sequence-specific DNA binding transcription factor binding	92	1.3	0.00023	0.022
Molecular Function	transcription corepressor activity	95	1.3	0.00028	0.026
Molecular Function	NF-kappaB binding	23	0.3	0.00029	0.026
Molecular Function	macromolecular complex binding	183	2.5	0.0003	0.026
Molecular Function	methyltransferase activity	55	0.8	0.00038	0.032
Molecular Function	double-stranded DNA binding	61	0.8	0.0004	0.033
Molecular Function	clathrin binding	29	0.4	0.00045	0.036
Molecular Function	protein C-terminus binding	99	1.4	0.00046	0.037
Molecular Function	dioxygenase activity	25	0.3	0.00053	0.041
Molecular Function	collagen binding	39	0.5	0.00054	0.041
Molecular Function	nucleosome-dependent ATPase activity	23	0.3	0.00055	0.041
Molecular Function	oxidoreductase activity	112	1.5	0.00059	0.042
Molecular Function	tubulin binding	37	0.5	0.00064	0.045
Molecular Function	transcription cofactor activity	70	1	0.00067	0.045
Molecular Function	ion channel binding	70	1	0.00067	0.045
Molecular Function	zinc ion binding	358	4.9	0.00073	0.046
Molecular Function	p53 binding	40	0.5	0.00073	0.046
Molecular Function	transmembrane receptor protein tyrosine phosphatase activity	14	0.2	0.00074	0.046
Molecular Function	cytoskeletal protein binding	35	0.5	0.00075	0.046
Molecular Function	chromatin binding	201	2.7	0.00082	0.05

## Sheet: NDC Vs PDD
Category	Term	Count	%	p-value	FDR
Biological Process	protein phosphorylation	277	3.3	1.2e-13	1.3e-09
Biological Process	regulation of catalytic activity	209	2.5	7.8e-11	4e-07
Biological Process	apoptotic process	306	3.7	7.7e-09	2.2e-05
Biological Process	microtubule cytoskeleton organization	86	1	8.6e-09	2.2e-05
Biological Process	intracellular signal transduction	234	2.8	1.9e-08	3.9e-05
Biological Process	chromatin remodeling	104	1.2	3.4e-08	5.8e-05
Biological Process	vesicle-mediated transport	132	1.6	6.7e-08	9.8e-05
Biological Process	DNA replication	77	0.9	9.6e-08	0.00012
Biological Process	telomere organization	25	0.3	1.1e-07	0.00012
Biological Process	positive regulation of smooth muscle cell proliferation	50	0.6	1.4e-07	0.00013
Biological Process	nervous system development	214	2.6	1.5e-07	0.00013
Biological Process	signal transduction	582	7	1.7e-07	0.00013
Biological Process	brain development	148	1.8	1.7e-07	0.00013
Biological Process	DNA replication-dependent nucleosome assembly	28	0.3	1.7e-07	0.00013
Biological Process	positive regulation of transcription, DNA-templated	344	4.1	5.2e-07	0.00035
Biological Process	cell division	197	2.4	5.8e-07	0.00036
Biological Process	DNA repair	157	1.9	6.1e-07	0.00036
Biological Process	regulation of cell cycle	167	2	6.3e-07	0.00036
Biological Process	cell projection organization	46	0.6	7.6e-07	0.00041
Biological Process	positive regulation of transcription from RNA polymerase II promoter	548	6.6	1.1e-06	0.00056
Biological Process	protein transport	221	2.6	1.2e-06	0.00057
Biological Process	chromatin organization	136	1.6	3e-06	0.0014
Biological Process	peptidyl-serine phosphorylation	102	1.2	3.2e-06	0.0014
Biological Process	cell cycle	183	2.2	3.8e-06	0.0016
Biological Process	intracellular protein transport	169	2	4.1e-06	0.0017
Biological Process	response to hypoxia	102	1.2	4.5e-06	0.0018
Biological Process	DNA duplex unwinding	49	0.6	1e-05	0.0039
Biological Process	carbohydrate metabolic process	96	1.1	1.1e-05	0.004
Biological Process	DNA-dependent DNA replication	24	0.3	1.1e-05	0.004
Biological Process	negative regulation of transcription, DNA-templated	281	3.4	1.4e-05	0.0047
Biological Process	regulation of small GTPase mediated signal transduction	69	0.8	1.4e-05	0.0047
Biological Process	protein localization to CENP-A containing chromatin	17	0.2	1.8e-05	0.0056
Biological Process	histone deacetylation	37	0.4	1.9e-05	0.0057
Biological Process	protein localization	83	1	1.9e-05	0.0057
Biological Process	in utero embryonic development	114	1.4	2.1e-05	0.0061
Biological Process	cilium assembly	118	1.4	2.2e-05	0.0063
Biological Process	protein autophosphorylation	99	1.2	2.4e-05	0.0068
Biological Process	cellular response to DNA damage stimulus	142	1.7	2.8e-05	0.0075
Biological Process	cell migration	138	1.7	3.4e-05	0.009
Biological Process	response to drug	149	1.8	3.7e-05	0.0096
Biological Process	negative regulation of neuron apoptotic process	87	1	5.8e-05	0.014
Biological Process	cellular response to mechanical stimulus	53	0.6	6.9e-05	0.017
Biological Process	stress granule assembly	20	0.2	7.2e-05	0.017
Biological Process	positive regulation of protein phosphorylation	110	1.3	7.3e-05	0.017
Biological Process	positive regulation of protein dephosphorylation	24	0.3	7.4e-05	0.017
Biological Process	ATP-dependent chromatin remodeling	26	0.3	0.0001	0.023
Biological Process	actin cytoskeleton organization	97	1.2	0.00011	0.024
Biological Process	neural tube closure	50	0.6	0.00011	0.024
Biological Process	protein stabilization	114	1.4	0.00012	0.026
Biological Process	regulation of GTPase activity	54	0.6	0.00015	0.032
Biological Process	receptor-mediated endocytosis	46	0.6	0.00018	0.037
Biological Process	circadian regulation of gene expression	44	0.5	0.00019	0.037
Biological Process	cellular response to UV	38	0.5	0.00019	0.037
Biological Process	neuron projection morphogenesis	41	0.5	0.00019	0.037
Biological Process	protein deacetylation	14	0.2	0.00021	0.038
Biological Process	regulation of stem cell differentiation	17	0.2	0.00022	0.04
Biological Process	MAPK cascade	71	0.8	0.00022	0.04
Biological Process	angiogenesis	127	1.5	0.00024	0.041
Biological Process	Wnt signaling pathway	102	1.2	0.00024	0.041
Biological Process	protein targeting	29	0.3	0.00026	0.044
Biological Process	positive regulation of I-kappaB kinase/NF-kappaB signaling	100	1.2	0.00026	0.044
Biological Process	positive regulation of G2/M transition of mitotic cell cycle	22	0.3	0.00027	0.045
Biological Process	viral entry into host cell	58	0.7	0.00028	0.046
Biological Process	phagocytosis	43	0.5	0.0003	0.047
Biological Process	phosphorylation	71	0.8	0.00031	0.047
Biological Process	regulation of transcription, DNA-templated	437	5.2	0.00031	0.047
Biological Process	nucleocytoplasmic transport	34	0.4	0.00031	0.047
Biological Process	cytoplasmic microtubule organization	35	0.4	0.00031	0.047
Biological Process	regulation of cell proliferation	87	1	0.00032	0.047
Biological Process	negative regulation of cell growth	70	0.8	0.00032	0.047
KEGG Pathway	Neutrophil extracellular trap formation	120	1.4	4e-07	0.00014
KEGG Pathway	Focal adhesion	124	1.5	1.5e-06	0.00026
KEGG Pathway	Viral carcinogenesis	124	1.5	4.5e-06	0.00052
KEGG Pathway	Metabolic pathways	765	9.2	1.1e-05	0.00092
KEGG Pathway	Proteoglycans in cancer	122	1.5	2.2e-05	0.0013
KEGG Pathway	Small cell lung cancer	62	0.7	2.3e-05	0.0013
KEGG Pathway	AGE-RAGE signaling pathway in diabetic complications	66	0.8	3.2e-05	0.0014
KEGG Pathway	Human papillomavirus infection	185	2.2	3.4e-05	0.0014
KEGG Pathway	Lysosome	83	1	3.9e-05	0.0014
KEGG Pathway	Neurotrophin signaling pathway	76	0.9	4e-05	0.0014
KEGG Pathway	Fluid shear stress and atherosclerosis	85	1	0.00013	0.0038
KEGG Pathway	Hepatocellular carcinoma	100	1.2	0.00013	0.0038
KEGG Pathway	Osteoclast differentiation	79	0.9	0.00015	0.004
KEGG Pathway	Insulin resistance	68	0.8	0.0002	0.0047
KEGG Pathway	Homologous recombination	31	0.4	0.00021	0.0047
KEGG Pathway	Lipid and atherosclerosis	123	1.5	0.00023	0.0049
KEGG Pathway	Epstein-Barr virus infection	116	1.4	0.00028	0.0058
KEGG Pathway	Protein processing in endoplasmic reticulum	100	1.2	0.00033	0.0063
KEGG Pathway	Adrenergic signaling in cardiomyocytes	89	1.1	0.00038	0.0068
KEGG Pathway	Pancreatic cancer	50	0.6	0.00039	0.0068
KEGG Pathway	Hepatitis B	95	1.1	0.00041	0.0068
KEGG Pathway	Toxoplasmosis	69	0.8	0.00045	0.0071
KEGG Pathway	Adherens junction	47	0.6	0.0005	0.0076
KEGG Pathway	Cell cycle	76	0.9	0.00055	0.0076
KEGG Pathway	Alcoholism	107	1.3	0.0006	0.0076
KEGG Pathway	Salmonella infection	138	1.7	0.0006	0.0076
KEGG Pathway	Shigellosis	137	1.6	0.0006	0.0076
KEGG Pathway	Pathways in cancer	275	3.3	0.00061	0.0076
KEGG Pathway	Malaria	35	0.4	0.00074	0.0088
KEGG Pathway	DNA replication	27	0.3	0.00076	0.0088
KEGG Pathway	Apoptosis	80	1	0.0011	0.012
KEGG Pathway	ECM-receptor interaction	55	0.7	0.0012	0.013
KEGG Pathway	Cellular senescence	90	1.1	0.0012	0.013
KEGG Pathway	Human T-cell leukemia virus 1 infection	123	1.5	0.0012	0.013
KEGG Pathway	C-type lectin receptor signaling pathway	63	0.8	0.0015	0.015
KEGG Pathway	NF-kappa B signaling pathway	63	0.8	0.0015	0.015
KEGG Pathway	Colorectal cancer	53	0.6	0.0023	0.022
KEGG Pathway	Thyroid hormone signaling pathway	71	0.8	0.0024	0.022
KEGG Pathway	ABC transporters	31	0.4	0.0024	0.022
KEGG Pathway	Relaxin signaling pathway	75	0.9	0.0025	0.022
KEGG Pathway	Yersinia infection	79	0.9	0.0026	0.022
KEGG Pathway	Dopaminergic synapse	76	0.9	0.0033	0.027
KEGG Pathway	Epithelial cell signaling in Helicobacter pylori infection	44	0.5	0.0035	0.029
KEGG Pathway	Legionellosis	37	0.4	0.0038	0.03
KEGG Pathway	Chronic myeloid leukemia	47	0.6	0.0039	0.03
KEGG Pathway	Pathogenic Escherichia coli infection	108	1.3	0.004	0.03
KEGG Pathway	Antifolate resistance	22	0.3	0.0045	0.033
KEGG Pathway	Other glycan degradation	15	0.2	0.0046	0.033
KEGG Pathway	Arginine and proline metabolism	33	0.4	0.0046	0.033
KEGG Pathway	Choline metabolism in cancer	58	0.7	0.005	0.034
KEGG Pathway	Nucleocytoplasmic transport	63	0.8	0.0052	0.036
KEGG Pathway	Phagosome	85	1	0.0055	0.037
KEGG Pathway	ErbB signaling pathway	51	0.6	0.0061	0.04
KEGG Pathway	Nucleotide excision repair	31	0.4	0.0064	0.041
KEGG Pathway	Human immunodeficiency virus 1 infection	114	1.4	0.0069	0.043
KEGG Pathway	Non-small cell lung cancer	44	0.5	0.0073	0.045
KEGG Pathway	B cell receptor signaling pathway	49	0.6	0.008	0.049
KEGG Pathway	Fatty acid metabolism	36	0.4	0.0082	0.049
KEGG Pathway	Dilated cardiomyopathy	56	0.7	0.0087	0.05
KEGG Pathway	Aldosterone synthesis and secretion	57	0.7	0.0088	0.05
KEGG Pathway	Progesterone-mediated oocyte maturation	59	0.7	0.0089	0.05
KEGG Pathway	T cell receptor signaling pathway	60	0.7	0.0089	0.05
KEGG Pathway	TNF signaling pathway	64	0.8	0.009	0.05
Molecular Function	protein binding	5749	68.8	4e-87	1.3e-83
Molecular Function	ATP binding	847	10.1	4.6e-31	7.5e-28
Molecular Function	identical protein binding	859	10.3	3.5e-16	3.8e-13
Molecular Function	cadherin binding	195	2.3	1.1e-13	8.7e-11
Molecular Function	RNA binding	726	8.7	6.3e-12	4.1e-09
Molecular Function	protein kinase activity	219	2.6	3.3e-11	1.8e-08
Molecular Function	protein serine/threonine kinase activity	222	2.7	3e-10	1.4e-07
Molecular Function	protein kinase binding	278	3.3	4e-10	1.6e-07
Molecular Function	small GTPase binding	168	2	9.7e-10	3.6e-07
Molecular Function	protein homodimerization activity	368	4.4	3.9e-09	1.3e-06
Molecular Function	metal ion binding	1214	14.5	9.3e-09	2.7e-06
Molecular Function	actin binding	191	2.3	9.8e-09	2.7e-06
Molecular Function	ATPase activity	196	2.3	1.6e-08	4e-06
Molecular Function	hydrolase activity	157	1.9	2.6e-08	6.1e-06
Molecular Function	enzyme binding	213	2.5	4.1e-08	8.9e-06
Molecular Function	protein domain specific binding	151	1.8	7.8e-08	1.6e-05
Molecular Function	actin filament binding	131	1.6	2.1e-07	4e-05
Molecular Function	kinase activity	131	1.6	2.9e-07	5.3e-05
Molecular Function	ubiquitin protein ligase binding	166	2	1.8e-06	0.0003
Molecular Function	transcription factor binding	120	1.4	1.9e-06	0.0003
Molecular Function	microtubule binding	147	1.8	2.4e-06	0.00038
Molecular Function	histone deacetylase activity	19	0.2	7.2e-06	0.001
Molecular Function	GTPase activator activity	154	1.8	7.6e-06	0.001
Molecular Function	protein N-terminus binding	72	0.9	7.6e-06	0.001
Molecular Function	integrin binding	94	1.1	1.1e-05	0.0014
Molecular Function	beta-amyloid binding	56	0.7	1.3e-05	0.0016
Molecular Function	protein phosphatase binding	59	0.7	2.3e-05	0.0028
Molecular Function	nucleotide binding	60	0.7	2.3e-05	0.0028
Molecular Function	motor activity	35	0.4	2.5e-05	0.0029
Molecular Function	transferase activity	96	1.1	3.9e-05	0.0042
Molecular Function	guanyl-nucleotide exchange factor activity	126	1.5	6.6e-05	0.007
Molecular Function	ion channel binding	81	1	7.2e-05	0.0074
Molecular Function	magnesium ion binding	125	1.5	8.8e-05	0.0088
Molecular Function	double-stranded RNA binding	48	0.6	0.00011	0.011
Molecular Function	single-stranded DNA binding	68	0.8	0.00012	0.011
Molecular Function	DNA binding	590	7.1	0.00012	0.011
Molecular Function	macromolecular complex binding	207	2.5	0.00014	0.012
Molecular Function	ADP binding	28	0.3	0.00016	0.014
Molecular Function	flavin adenine dinucleotide binding	44	0.5	0.00016	0.014
Molecular Function	peptidase activity	65	0.8	0.00026	0.021
Molecular Function	catalytic activity	75	0.9	0.0003	0.024
Molecular Function	ATPase activity, coupled to transmembrane movement of substances	38	0.5	0.00035	0.028
Molecular Function	aminoacyl-tRNA ligase activity	14	0.2	0.00036	0.028
Molecular Function	beta-catenin binding	54	0.6	0.00042	0.031
Molecular Function	spectrin binding	21	0.3	0.00048	0.035
Molecular Function	calmodulin binding	108	1.3	0.00066	0.047

## Sheet: DLB Vs PDD
Category	Term	Count	%	p-value	FDR
Biological Process	regulation of catalytic activity	189	2.5	7.4e-10	6e-06
Biological Process	protein phosphorylation	240	3.2	1.2e-09	6e-06
Biological Process	protein transport	212	2.9	5.2e-09	1.1e-05
Biological Process	cell-cell adhesion	106	1.4	5.7e-09	1.1e-05
Biological Process	chromatin organization	134	1.8	6.1e-09	1.1e-05
Biological Process	intracellular signal transduction	216	2.9	7e-09	1.1e-05
Biological Process	DNA replication-dependent nucleosome assembly	28	0.4	1.1e-08	1.5e-05
Biological Process	signal transduction	535	7.2	1.3e-08	1.6e-05
Biological Process	protein autophosphorylation	99	1.3	7e-08	7.7e-05
Biological Process	telomere organization	24	0.3	9.8e-08	9.6e-05
Biological Process	regulation of translation	55	0.7	1.1e-07	9.7e-05
Biological Process	intracellular protein transport	159	2.1	3.6e-07	0.00029
Biological Process	positive regulation of transcription, DNA-templated	313	4.2	4.8e-07	0.00036
Biological Process	DNA repair	144	1.9	6.2e-07	0.00044
Biological Process	actin filament organization	77	1	8.3e-07	0.00051
Biological Process	regulation of apoptotic process	121	1.6	8.3e-07	0.00051
Biological Process	cell division	178	2.4	1.8e-06	0.001
Biological Process	response to hypoxia	95	1.3	2.1e-06	0.0011
Biological Process	microtubule cytoskeleton organization	74	1	2.3e-06	0.0011
Biological Process	protein polyubiquitination	91	1.2	2.3e-06	0.0011
Biological Process	positive regulation of cell migration	126	1.7	2.4e-06	0.0011
Biological Process	regulation of cell shape	83	1.1	2.7e-06	0.0012
Biological Process	integrin-mediated signaling pathway	63	0.8	3e-06	0.0013
Biological Process	negative regulation of transcription, DNA-templated	259	3.5	3.3e-06	0.0014
Biological Process	positive regulation of I-kappaB kinase/NF-kappaB signaling	98	1.3	5.1e-06	0.002
Biological Process	endocytosis	104	1.4	8.3e-06	0.0031
Biological Process	angiogenesis	122	1.6	9.6e-06	0.0035
Biological Process	positive regulation of protein ubiquitination	47	0.6	1.1e-05	0.0038
Biological Process	positive regulation of transcription from RNA polymerase II promoter	488	6.6	1.1e-05	0.0038
Biological Process	cell cycle	165	2.2	1.2e-05	0.0038
Biological Process	peptidyl-serine phosphorylation	92	1.2	1.3e-05	0.004
Biological Process	chromatin remodeling	88	1.2	1.9e-05	0.0059
Biological Process	positive regulation of axon extension	25	0.3	2.3e-05	0.0067
Biological Process	positive regulation of GTPase activity	94	1.3	2.3e-05	0.0067
Biological Process	response to drug	137	1.8	2.4e-05	0.0068
Biological Process	proteasome-mediated ubiquitin-dependent protein catabolic process	103	1.4	2.6e-05	0.007
Biological Process	peptidyl-tyrosine phosphorylation	73	1	2.8e-05	0.0073
Biological Process	regulation of small GTPase mediated signal transduction	63	0.8	2.9e-05	0.0073
Biological Process	cell projection organization	40	0.5	2.9e-05	0.0073
Biological Process	vesicle-mediated transport	112	1.5	3.4e-05	0.0083
Biological Process	apoptotic process	259	3.5	4e-05	0.0095
Biological Process	ion transmembrane transport	71	1	4.7e-05	0.011
Biological Process	cell adhesion	239	3.2	5.2e-05	0.012
Biological Process	positive regulation of canonical Wnt signaling pathway	59	0.8	6e-05	0.013
Biological Process	neuromuscular junction development	24	0.3	9.6e-05	0.021
Biological Process	positive regulation of NF-kappaB transcription factor activity	80	1.1	0.0001	0.021
Biological Process	cell migration	124	1.7	0.00011	0.022
Biological Process	transmembrane receptor protein tyrosine kinase signaling pathway	68	0.9	0.00012	0.024
Biological Process	translational initiation	33	0.4	0.00013	0.025
Biological Process	protein localization to centrosome	17	0.2	0.00013	0.026
Biological Process	in utero embryonic development	101	1.4	0.00016	0.031
Biological Process	Wnt signaling pathway	94	1.3	0.00017	0.032
Biological Process	DNA replication-independent nucleosome assembly	20	0.3	0.00018	0.033
Biological Process	actin cytoskeleton organization	88	1.2	0.0002	0.035
Biological Process	regulation of gene silencing	11	0.1	0.0002	0.035
Biological Process	nervous system development	180	2.4	0.0002	0.036
Biological Process	neuron projection morphogenesis	38	0.5	0.00021	0.037
Biological Process	negative regulation of translation	46	0.6	0.00022	0.037
Biological Process	calcium ion transport	49	0.7	0.00023	0.039
Biological Process	protein localization to CENP-A containing chromatin	15	0.2	0.00024	0.039
Biological Process	skeletal muscle tissue regeneration	15	0.2	0.00024	0.039
Biological Process	negative regulation of megakaryocyte differentiation	16	0.2	0.00029	0.045
Biological Process	DNA replication	62	0.8	0.00029	0.045
Biological Process	cell-matrix adhesion	56	0.8	0.0003	0.046
Biological Process	regulation of circadian rhythm	38	0.5	0.00033	0.049
KEGG Pathway	Shigellosis	141	1.9	9.9e-09	3.4e-06
KEGG Pathway	Adherens junction	52	0.7	2e-08	3.4e-06
KEGG Pathway	Focal adhesion	116	1.6	1.1e-07	1.2e-05
KEGG Pathway	Viral carcinogenesis	111	1.5	9.6e-06	0.00083
KEGG Pathway	Human papillomavirus infection	166	2.2	3.1e-05	0.0022
KEGG Pathway	Small cell lung cancer	56	0.8	4.3e-05	0.0025
KEGG Pathway	Human T-cell leukemia virus 1 infection	116	1.6	6.5e-05	0.0031
KEGG Pathway	Arrhythmogenic right ventricular cardiomyopathy	48	0.6	7.3e-05	0.0031
KEGG Pathway	Metabolic pathways	668	9	8e-05	0.0031
KEGG Pathway	Lysosome	73	1	0.0002	0.0066
KEGG Pathway	Cell cycle	70	0.9	0.00023	0.0066
KEGG Pathway	ECM-receptor interaction	52	0.7	0.00024	0.0066
KEGG Pathway	Yersinia infection	75	1	0.00025	0.0066
KEGG Pathway	Salmonella infection	125	1.7	0.00031	0.0076
KEGG Pathway	Bacterial invasion of epithelial cells	46	0.6	0.00043	0.0098
KEGG Pathway	Nucleotide excision repair	31	0.4	0.0005	0.011
KEGG Pathway	Phosphatidylinositol signaling system	55	0.7	0.00063	0.013
KEGG Pathway	Spinocerebellar ataxia	76	1	0.00073	0.014
KEGG Pathway	Hedgehog signaling pathway	34	0.5	0.002	0.035
KEGG Pathway	Cellular senescence	80	1.1	0.002	0.035
KEGG Pathway	Pathways in cancer	240	3.2	0.0023	0.037
KEGG Pathway	Measles	72	1	0.0025	0.039
KEGG Pathway	Endocytosis	121	1.6	0.0026	0.039
KEGG Pathway	Biosynthesis of cofactors	78	1	0.0028	0.041
KEGG Pathway	Ubiquitin mediated proteolysis	73	1	0.003	0.041
KEGG Pathway	Lipid and atherosclerosis	105	1.4	0.0031	0.041
KEGG Pathway	Homologous recombination	26	0.3	0.0036	0.047
KEGG Pathway	Hypertrophic cardiomyopathy	49	0.7	0.004	0.05
Molecular Function	protein binding	5125	69	8.8e-77	2.8e-73
Molecular Function	ATP binding	742	10	3.5e-23	5.6e-20
Molecular Function	identical protein binding	794	10.7	1.5e-19	1.6e-16
Molecular Function	cadherin binding	179	2.4	2.5e-13	2e-10
Molecular Function	actin filament binding	135	1.8	9.5e-13	6.1e-10
Molecular Function	actin binding	184	2.5	1.9e-11	9.9e-09
Molecular Function	kinase activity	129	1.7	3.4e-10	1.6e-07
Molecular Function	protein kinase activity	194	2.6	3.3e-09	1.3e-06
Molecular Function	RNA binding	637	8.6	7.2e-09	2.6e-06
Molecular Function	protein kinase binding	247	3.3	1.6e-08	5.3e-06
Molecular Function	metal ion binding	1087	14.6	2.6e-08	7.5e-06
Molecular Function	integrin binding	93	1.3	5.6e-08	1.4e-05
Molecular Function	protein domain specific binding	139	1.9	5.6e-08	1.4e-05
Molecular Function	transcription corepressor activity	107	1.4	2.7e-07	6.3e-05
Molecular Function	beta-catenin binding	57	0.8	5.1e-07	0.00011
Molecular Function	ubiquitin protein ligase binding	153	2.1	8.1e-07	0.00016
Molecular Function	enzyme binding	189	2.5	8.2e-07	0.00016
Molecular Function	transcription factor binding	111	1.5	9.9e-07	0.00018
Molecular Function	GTPase activator activity	143	1.9	1.9e-06	0.00032
Molecular Function	catalytic activity	75	1	2.9e-06	0.00046
Molecular Function	microtubule binding	134	1.8	3.1e-06	0.00047
Molecular Function	small GTPase binding	142	1.9	3.3e-06	0.00048
Molecular Function	guanyl-nucleotide exchange factor activity	120	1.6	3.5e-06	0.00049
Molecular Function	protein homodimerization activity	317	4.3	4.7e-06	0.00063
Molecular Function	protein N-terminus binding	67	0.9	4.9e-06	0.00063
Molecular Function	protein serine/threonine kinase activity	186	2.5	5.5e-06	0.00068
Molecular Function	cytoskeletal protein binding	40	0.5	5.9e-06	0.0007
Molecular Function	ligase activity	31	0.4	8.5e-06	0.00096
Molecular Function	ATPase activity	168	2.3	8.7e-06	0.00096
Molecular Function	SH3 domain binding	73	1	1e-05	0.0011
Molecular Function	hydrolase activity	132	1.8	3.8e-05	0.0039
Molecular Function	single-stranded DNA binding	64	0.9	4e-05	0.004
Molecular Function	protein self-association	45	0.6	4.2e-05	0.0041
Molecular Function	cell adhesion molecule binding	43	0.6	4.7e-05	0.0044
Molecular Function	nucleic acid binding	148	2	6.5e-05	0.006
Molecular Function	collagen binding	41	0.6	0.00013	0.012
Molecular Function	chromatin binding	209	2.8	0.00014	0.012
Molecular Function	macromolecular complex binding	187	2.5	0.00017	0.015
Molecular Function	protein binding, bridging	57	0.8	0.00019	0.016
Molecular Function	protein C-terminus binding	101	1.4	0.00032	0.026
Molecular Function	ion channel binding	72	1	0.00034	0.026
Molecular Function	zinc ion binding	366	4.9	0.00036	0.028
Molecular Function	disordered domain specific binding	25	0.3	0.00039	0.028
Molecular Function	DNA binding	525	7.1	0.00039	0.028
Molecular Function	tRNA binding	43	0.6	0.0004	0.028
Molecular Function	calmodulin binding	99	1.3	0.00047	0.033
Molecular Function	methyltransferase activity	55	0.7	0.0006	0.04
Molecular Function	phosphatidylinositol-4,5-bisphosphate binding	47	0.6	0.0006	0.04
Molecular Function	signaling adaptor activity	24	0.3	0.00071	0.045
Molecular Function	ubiquitin-protein transferase activity	118	1.6	0.00071	0.045
Molecular Function	receptor signaling complex scaffold activity	23	0.3	0.00071	0.045
Molecular Function	histone binding	91	1.2	0.00074	0.045
